# Supplementary material for: BIK1 protein homeostasis is maintained by the interplay of different ubiquitin ligases in immune signaling
Source: Nat Commun. 2023 Aug 2;14:4624. doi: 10.1038/s41467-023-40364-0 (PMC10397244; doi:10.1038/s41467-023-40364-0)
Supplement: Supplementary file 4 — Supplementary Data 1 [file 41467_2023_40364_MOESM4_ESM.xlsx]

## Sheet: Sheet1
gene_id	C015_1_count	C000_2_count	C240_1_count	C060_2_count	C030_3_count	C060_1_count	C120_3_count	C030_2_count	C480_3_count	C360_2_count	C120_1_count	C030_1_count	C000_3_count	C480_1_count	C360_1_count	C240_3_count	C000_1_count	C360_3_count	C480_2_count	C015_2_count	C120_2_count	C015_3_count	C060_3_count	C240_2_count	C015_1_fpkm	C000_2_fpkm	C240_1_fpkm	C060_2_fpkm	C030_3_fpkm	C060_1_fpkm	C120_3_fpkm	C030_2_fpkm	C480_3_fpkm	C360_2_fpkm	C120_1_fpkm	C030_1_fpkm	C000_3_fpkm	C480_1_fpkm	C360_1_fpkm	C240_3_fpkm	C000_1_fpkm	C360_3_fpkm	C480_2_fpkm	C015_2_fpkm	C120_2_fpkm	C015_3_fpkm	C060_3_fpkm	C240_2_fpkm	C240minvsC000_C240min
AT1G59870	80431	49003	148429	302106	200911	259952	167746	181347	94142	77963	160691	204648	44691	69004	118564	149797	38925	124211	70302	74408	132389	78752	315123	135038	690.884	337.191	1637.42	3043.94	2127.14	3155.43	1824.56	1934.56	954.853	771.671	1838.54	2240.46	342.542	712.447	1296.86	1815.35	301.179	1350.85	733.246	597.047	1366.9	685.967	3736.37	1560.28	179089
AT1G67090	154766	212535	60766	144228	150080	125943	80862	144753	57197	43376	76308	152211	197477	57619	47895	49854	193578	44571	54349	173659	95057	175369	122925	62132	5168.74	5686.07	2606.33	5650.07	6177.94	5943.84	3419.62	6003.8	2255.56	1669.25	3394.52	6478.94	5884.88	2312.98	2036.85	2349.01	5823.44	1884.64	2203.95	5417.69	3815.91	5939.12	5666.8	2791.18	71183.8
AT1G29930	164166	214921	50697	120150	133766	99381	76018	160788	64193	43181	69791	115396	195809	66956	45520	45587	187653	45768	66097	233109	92532	175097	92795	55460	5652.06	5927.54	2241.64	4852.24	5676.5	4835.16	3314.09	6874.9	2609.65	1713.08	3200.53	5063.64	6015.44	2770.83	1995.65	2214.32	5819.61	1995.04	2763.16	7497.04	3829.31	6113.11	4409.98	2568.43	62617.4
AT5G64120	22710	21292	137920	58860	35600	53263	90090	50373	231772	174690	94930	45329	24064	214917	183039	147396	20878	181390	190853	54678	96170	35571	58268	143610	716.627	538.226	5589.37	2178.67	1384.64	2375.12	3599.79	1974.07	8635.91	6351.94	3990.06	1823.06	677.572	8151.61	7354.93	6562.01	593.444	7246.95	7312.66	1611.74	3647.71	1138.24	2538.02	6095.71	177466
AT2G39730	135415	165030	28082	103372	120825	96364	48246	117101	30204	14390	52896	111890	155078	29327	18883	21644	141954	19090	24554	104273	52499	135611	87454	29861	2729.41	2664.63	726.926	2443.99	3001.72	2744.74	1231.37	2931.25	718.85	334.215	1420.12	2874.37	2789.1	710.505	484.655	615.482	2577.3	487.163	600.931	1963.28	1271.92	2771.77	2433.16	809.601	32767.2
novel.36	54862	28008	65708	198508	125523	129641	84936	139911	21176	32504	79550	146506	20928	22733	35476	45226	25287	31453	23243	59620	95946	51029	155710	56376	492.323	201.341	757.28	2089.54	1388.4	1644.01	965.15	1559.26	224.385	336.107	950.864	1675.65	167.578	245.207	405.389	572.587	204.405	357.361	253.262	499.779	1034.93	464.361	1928.78	680.514	68740.5
AT1G02930	7330	2435	130759	82223	23857	76527	106045	26395	99509	107827	104911	28488	2427	78669	133532	141820	1633	136958	76835	11841	109820	9071	78239	124107	261.727	69.649	5996.19	3443.75	1049.96	3861.38	4794.67	1170.45	4195.44	4436.43	4989.59	1296.45	77.3259	3376.33	6071.39	7144.25	52.5224	6191.52	3331.22	394.948	4713.35	328.442	3856.16	5960.79	164166
AT5G20250	62504	81409	76105	27594	36593	22143	54006	37433	106500	103060	48506	30338	76613	99616	90346	74014	76469	95133	91464	52090	51511	68515	22769	68021	848.364	885.153	1326.62	439.322	612.186	424.712	928.197	630.983	1706.85	1611.86	876.938	524.819	927.872	1625.17	1561.5	1417.3	934.919	1634.82	1507.39	660.443	840.386	943.018	426.585	1241.88	90112.3
AT1G76930	19767	19291	84509	36310	25880	33715	67575	21753	178495	90575	65919	26289	23769	113417	109033	87832	15734	124785	105146	25629	62081	30085	37515	83022	623.295	487.281	3422.28	1342.99	1005.84	1502.31	2698.13	851.846	6645.84	3290.96	2768.62	1056.51	668.767	4298.6	4377.94	3907.33	446.896	4981.74	4025.74	754.904	2352.97	961.973	1632.85	3521.35	105607
AT5G38410	98326	134528	35316	85808	99593	77337	54883	82535	9353	13049	49586	85084	120017	9849	16214	31046	105793	14770	8277	83193	51983	98720	76716	34273	2953.1	3236.64	1362.2	3022.96	3686.8	3282.32	2087.24	3078.48	331.689	451.595	1983.66	3256.91	3216.35	355.548	620.096	1315.5	2862.07	561.637	301.844	2334.01	1876.62	3006.59	3180.41	1384.6	41507.8
AT4G33010	125249	139283	18954	75961	114223	63432	29457	77595	31600	11886	34754	92032	139987	25263	18470	17995	117328	21602	20746	55654	25218	119422	73722	17876	1479.08	1317.62	287.461	1052.21	1662.58	1058.55	440.485	1138	440.633	161.74	546.667	1385.18	1475.09	358.591	277.744	299.809	1248.06	322.982	297.477	613.934	357.959	1430.09	1201.72	283.957	22639.8
AT4G05320	36306	54674	70900	83002	29094	74444	58401	31050	86275	68964	51903	32429	50250	72533	68688	67223	51645	72376	68288	35480	50511	38295	74960	64822	752.188	907.404	1886.49	2017.12	742.955	2179.52	1532.12	798.911	2110.59	1646.39	1432.32	856.307	928.956	1806.26	1812.12	1964.9	963.808	1898.49	1717.88	686.655	1257.88	804.544	2143.71	1806.48	83801.9
AT5G37600	18511	21421	97172	63929	25755	53003	70761	26338	70499	74234	77883	31673	19698	59863	83844	94903	21307	86936	68875	22496	80285	23479	58189	96955	493.638	457.604	3327.97	1999.73	846.547	1997.39	2389.44	872.268	2219.89	2281.09	2766.43	1076.5	468.718	1918.82	2847.14	3570.53	511.817	2935.24	2230.18	560.39	2573.46	634.918	2141.94	3477.86	119412
AT1G07890	26036	31986	74061	69755	28034	60566	87768	26114	59385	69009	90070	33646	29994	55042	70764	68587	36923	70604	54362	29322	99532	25723	63043	67296	615.956	606.188	2250.22	1935.73	817.47	2024.83	2629.28	767.252	1658.91	1881.24	2838.28	1014.51	633.172	1565.19	2131.8	2289.25	786.841	2114.81	1561.6	648.002	2830.37	617.103	2058.74	2141.55	86658.8
AT1G02920	5326	2299	105941	67783	18205	63155	83389	21727	64397	76564	82832	23997	2052	49552	97455	108474	1709	95315	46146	6694	84280	6067	64826	99735	185.938	64.2953	4749.98	2775.77	783.375	3115.73	3686.39	942.013	2654.63	3080.03	3851.82	1067.76	63.9229	2079.34	4332.42	5342.79	53.7433	4213.03	1956.15	218.304	3536.69	214.784	3123.96	4683.59	129886
AT5G54770	97125	137560	11193	61685	75172	51847	22531	66994	13153	7414	25806	74916	125174	14383	9124	10475	123147	7956	12868	89858	25562	90365	54036	11344	2561.03	2905.68	379.044	1907.91	2443.15	1931.93	752.294	2193.86	409.524	225.267	906.365	2517.71	2945.16	455.858	306.357	389.684	2924.97	265.61	411.997	2213.33	810.182	2416.26	1966.77	402.358	13629.8
AT4G30190	21772	29085	54941	21536	20410	19145	49681	19005	101860	67597	57708	25278	25230	85255	87805	77663	29452	97157	82091	27435	53139	23659	24775	59179	249.322	266.81	808.013	289.282	288.082	309.814	720.404	270.283	1377.33	891.972	880.232	368.937	257.804	1173.49	1280.38	1254.73	303.802	1408.65	1141.45	293.477	731.442	274.738	391.619	911.577	79714.8
AT5G11670	14932	14847	66248	110970	28280	106150	111404	29326	22547	25716	105418	31541	13648	18529	38661	62126	12802	37878	17301	14855	90953	15749	109591	53612	259.792	206.928	1480.27	2264.69	606.455	2609.83	2454.33	633.651	463.199	515.553	2442.99	699.41	211.879	387.487	856.525	1524.95	200.632	834.374	365.493	241.428	1902.08	277.857	2631.91	1254.68	75127.5
AT3G46280	7406	6400	82993	20744	9000	19656	57609	12423	98265	89722	62054	12725	5987	89451	95551	83323	5900	98979	89636	12992	66023	11864	23218	85108	175.898	121.767	2531.5	577.916	263.47	659.715	1732.57	366.432	2755.8	2455.49	1963.12	385.197	126.881	2553.64	2889.82	2792.01	126.225	2976.37	2585	288.244	1884.85	285.738	761.185	2719.01	103921
AT5G07440	20224	24806	72036	26418	15083	23154	55245	17675	86684	89768	49159	16389	23061	74911	84590	71500	23136	86050	69261	19008	48972	22634	25050	63784	424.189	416.794	1940.45	649.961	389.934	686.281	1467.27	460.406	2146.85	2169.58	1373.39	438.12	431.6	1888.58	2259.28	2115.79	437.114	2285.12	1763.93	372.423	1234.65	481.409	725.251	1799.57	85671
AT2G37040	5181	3839	92219	47313	7363	44536	68587	6745	66556	60683	65915	6371	4131	51743	94834	92465	3474	94120	50265	5033	57421	4711	47786	89215	74.856	44.4327	1711.17	801.841	131.123	909.302	1254.81	121.027	1135.46	1010.28	1268.52	117.319	53.2573	898.589	1744.76	1884.8	45.2124	1721.71	881.817	67.9277	997.214	69.0218	953.019	1733.86	113206
AT2G13360	70285	94181	16301	39353	53490	34343	16975	54610	40953	28422	18237	49809	86267	42191	25024	15031	90427	23598	38314	60090	17973	66469	33511	18617	1428.9	1533.82	425.612	938.452	1340.37	986.646	436.992	1378.8	983.097	665.819	493.847	1290.61	1564.93	1030.99	647.821	431.124	1655.97	607.408	945.795	1141.17	439.202	1370.31	940.405	509.111	20620
AT1G79040	61071	77259	23003	53239	52867	45824	29068	55747	27057	21099	31101	49010	75571	27118	21086	21285	76409	21124	26500	68927	36161	60983	41734	26120	3298.74	3342.98	1595.72	3373.16	3519.72	3497.76	1988.16	3739.58	1725.69	1313.22	2237.62	3374	3642.33	1760.63	1450.33	1622.04	3717.68	1444.62	1738.03	3477.84	2347.78	3340.27	3111.65	1897.8	29067.3
AT5G02500	16743	21573	80612	50272	16428	40226	79509	13767	22816	38834	83856	20095	20296	18342	48640	79549	20745	48485	17984	16360	79795	16870	47792	74657	277.505	286.431	1715.92	977.369	335.609	942.168	1668.7	283.378	446.528	741.672	1851.28	424.496	300.165	365.411	1026.57	1860.15	309.717	1017.45	361.93	253.296	1589.71	283.539	1093.4	1664.46	97026.7
AT4G12470	13021	19211	49300	13071	10791	12348	26304	14613	105237	75061	28836	16086	17633	87486	68442	52661	14856	76824	92335	31275	33600	20601	13412	53309	637.466	753.416	3099.7	750.613	651.156	854.266	1630.64	888.466	6083.48	4234.37	1880.39	1003.71	770.283	5148.11	4266.72	3637.28	655.132	4761.85	5488.82	1430.27	1977.23	1022.73	906.346	3510.56	64241.6
AT5G66570	62185	83264	17493	47917	55638	40995	27118	53140	16213	12538	29460	50945	76660	17292	13267	17967	78960	13487	16091	57669	29936	63197	42769	20094	1746.28	1873.08	630.887	1578.38	1925.79	1626.83	964.293	1853.27	537.603	405.712	1101.94	1823.38	1920.91	583.672	474.416	711.833	1997.33	479.522	548.669	1512.78	1010.48	1799.63	1657.85	759.028	22971.2
AT4G30270	73225	77146	11655	36832	65257	34854	9519	63875	33553	19517	10375	62063	72159	32287	19738	13984	77803	20212	31157	54400	9489	62438	35537	12036	2562.73	2162.86	523.86	1512.04	2815.02	1723.77	421.851	2776.28	1386.58	787.079	483.65	2768.37	2253.44	1358.21	879.641	690.478	2452.75	895.609	1324.03	1778.48	399.18	2215.91	1716.77	566.617	15617.3
AT3G02470	27965	32749	53190	25123	21790	18907	29412	24409	56629	75083	27658	21685	29986	58819	60610	44418	35044	59436	61217	31155	34108	26426	20031	49025	566.356	531.306	1383.45	596.817	543.93	541.104	754.264	613.923	1354.21	1752.18	746.096	559.735	541.882	1431.82	1563.07	1269.14	639.297	1524.02	1505.38	589.399	830.301	542.708	559.971	1335.54	60428.4
AT2G21660	55348	95049	14321	40491	45698	32262	22115	39752	17855	18127	20703	51262	85624	18403	12389	12037	93805	13571	18280	63399	24239	56347	32328	14161	2011.89	2767.72	668.553	1726.46	2047.44	1657.21	1017.92	1794.53	766.362	759.26	1002.39	2374.91	2777.22	804.059	573.453	617.3	3071.45	624.569	806.824	2152.74	1059.06	2076.99	1622.07	692.405	16701.4
AT4G31500	7171	9614	65815	51767	8454	49535	57308	9305	45054	47806	59413	10136	8366	33070	62197	69404	6946	61466	36703	6484	62598	8430	52580	65873	159.829	171.653	1883.91	1353.39	232.246	1560.17	1617.39	257.561	1185.71	1227.78	1763.83	287.932	166.381	885.943	1765.24	2182.4	139.452	1734.51	993.291	134.997	1677.03	190.53	1617.65	1974.91	83182.5
AT2G41430	29515	26982	39881	67826	38061	58623	37333	39808	31032	36742	36595	39700	24546	30833	34580	35679	26865	32878	30694	33749	41417	28649	53329	38576	902.447	660.884	1566.05	2432.59	1434.4	2532.97	1445.43	1511.6	1120.37	1294.51	1490.39	1547.1	669.686	1133.16	1346.36	1539.1	739.912	1272.77	1139.55	963.933	1522.17	888.277	2250.77	1586.57	47089
AT4G34710	26362	33898	39068	26781	20252	19912	26163	21659	65419	66673	28862	26457	27737	59052	54775	38942	37358	60040	64466	18664	32034	20378	26645	32363	370.271	381.406	704.729	441.228	350.607	395.221	465.322	377.806	1084.97	1079.08	539.967	473.62	347.626	996.948	979.676	771.675	472.65	1067.7	1099.44	244.88	540.825	290.244	516.589	611.44	45611.6
AT4G08850	17713	9207	37980	62580	41287	53503	42021	40320	38432	33716	45750	40394	8565	29181	44471	39337	7494	45780	31911	19461	41684	17735	62116	36540	180.227	75.0441	496.297	746.89	517.787	769.287	541.399	509.491	461.733	395.298	620.036	523.832	77.7616	356.881	576.186	564.681	68.6839	589.75	394.246	184.969	509.801	182.986	872.405	500.102	47083.3
AT3G09440	6317	7725	68557	62667	6956	53583	84596	6267	14431	21463	90747	13815	6578	11859	32580	66104	8087	29190	10370	3432	78548	6163	61125	61615	83.026	81.3343	1157.22	966.133	112.687	995.208	1407.92	102.294	223.96	325.054	1588.67	231.421	77.1451	187.347	545.272	1225.76	95.7426	485.739	165.494	42.1364	1240.92	82.1401	1108.94	1089.31	81069.3
AT1G23310	46154	58827	18590	37379	40005	32844	23587	39086	26557	18177	24017	36940	53629	24391	18330	17031	52904	17928	22905	43710	25814	48817	32549	19110	886.4	905.042	458.521	842.059	946.99	891.374	573.61	932.246	602.241	402.258	614.382	904.202	919.033	563.049	448.272	461.461	915.215	435.931	534.134	784.166	595.909	950.717	862.871	493.679	22589.9
AT2G34430	36685	50196	28228	13099	23333	12668	13091	32807	38574	35718	12032	16321	47626	42271	28295	28166	46122	33143	38948	64257	16638	45474	10368	34350	1184.09	1297.88	1170.13	495.938	928.275	577.812	535.047	1315.07	1470.15	1328.45	517.288	671.413	1371.67	1639.96	1162.96	1282.61	1340.96	1354.42	1526.44	1937.41	645.506	1488.39	461.932	1491.37	37506.4
AT5G39580	6409	3637	55791	26045	15512	25601	27516	20639	54212	55565	24517	18171	3261	48430	65601	56588	2984	58150	45401	14669	26458	9501	25018	52779	209.742	95.3476	2344.87	999.801	625.71	1183.96	1140.26	838.826	2094.89	2095.36	1068.71	757.917	95.2262	1905.05	2733.78	2612.73	87.9645	2409.41	1804.1	448.438	1040.77	315.3	1130.15	2323.38	68274.3
AT4G37930	45764	58873	18229	42078	40935	35967	23428	38254	14338	11808	25475	37900	53347	13969	14944	17501	51523	14124	13318	40245	25443	44798	37031	21024	974.357	1004.11	498.444	1050.86	1074.24	1082.14	631.616	1011.49	360.457	289.689	722.45	1028.45	1013.48	357.483	405.154	525.692	988.12	380.73	344.297	800.411	651.129	967.192	1088.3	602.106	23443.5
AT2G30490	4296	4695	57165	30179	4341	27552	42576	4392	48748	52543	40936	4107	4580	44390	64627	57614	4357	62834	43689	5499	41480	4426	28141	56019	87.3381	76.4622	1492.55	719.679	108.778	791.546	1096.05	110.89	1170.22	1230.88	1108.52	106.417	83.0838	1084.73	1673.06	1652.5	79.7887	1617.33	1078.48	104.431	1013.64	91.2454	789.709	1531.93	70599.3
AT3G47470	49030	64872	15684	22346	35233	20347	15755	41355	24560	19009	15244	29691	58049	25703	18183	14976	56973	17704	24314	55186	18567	49592	20486	18777	1603.32	1699.37	658.682	857.143	1420.1	940.25	652.381	1679.48	948.328	716.276	663.984	1237.46	1693.81	1010.27	757.152	690.923	1678.2	732.987	965.418	1685.76	729.802	1644.49	924.707	825.941	20419.9
AT3G54890	51075	70580	11114	28143	40272	23628	16509	40393	16047	11963	16593	32912	63197	16377	10991	10571	64029	11882	16768	56581	20195	53734	23693	12829	1699.06	1880.85	474.822	1098.16	1651.26	1110.74	695.417	1668.77	630.326	458.567	735.232	1395.41	1875.89	654.834	465.582	496.125	1918.63	500.444	677.301	1758.24	807.512	1812.63	1087.95	574.059	14254.8
AT4G20860	14131	6448	43836	36663	15361	34427	39040	14505	44317	37230	40931	15591	5994	35753	47955	48040	5954	47760	33781	14001	36489	14057	38091	44506	324.168	118.493	1291.48	986.551	434.338	1116.04	1134.05	413.241	1200.43	984.129	1250.69	455.847	122.694	985.839	1400.84	1554.8	123.033	1387.16	940.956	300.029	1006.15	327.002	1206.17	1373.34	56450.2
AT3G15450	21483	39894	38914	13990	8886	13293	33695	10141	47757	45651	28979	7552	38661	44793	39659	33994	32803	42293	40824	23816	30631	27486	11769	31692	865.607	1287.67	2013.69	661.208	441.31	756.89	1719.16	507.453	2272.14	2119.52	1555.28	387.825	1389.99	2169.37	2034.82	1932.43	1190.57	2157.55	1997.29	896.4	1483.51	1123.05	654.566	1717.67	43130.7
AT2G47730	10812	5848	56379	38859	16850	32269	66756	15515	16935	29263	66366	17629	5865	10817	30998	51754	6628	32491	11511	14779	73379	12487	34053	50167	191.174	82.8328	1280.27	805.953	367.227	806.292	1494.64	340.694	353.573	596.217	1563.03	397.282	92.5343	229.893	697.936	1291.05	105.565	727.364	247.136	244.104	1559.55	223.893	831.125	1193.18	65331.3
AT5G50920	44437	58965	15133	30390	38439	26504	18686	32963	26030	15663	20341	35475	51699	23172	19631	15084	49052	19374	19648	33811	17470	45631	29308	16153	535.82	569.561	234.347	429.833	571.291	451.616	285.309	493.617	370.612	217.626	326.698	545.186	556.247	335.841	301.422	256.605	532.777	295.774	287.669	380.837	253.205	557.949	487.807	261.994	19164.3
AT5G17920	27039	30191	32180	19520	26014	18321	25845	17671	47398	31912	27777	22443	29464	34421	44534	36373	25038	50661	35682	20817	22426	24520	21135	29027	345.515	309.048	528.107	292.584	409.727	330.833	418.193	280.431	715.167	469.886	472.782	365.515	335.954	528.684	724.647	655.738	288.198	819.626	553.637	248.486	344.455	317.729	372.792	498.933	40411.2
AT2G44490	19471	9719	26235	69956	46449	67957	21863	48064	18692	19504	21479	51081	8574	15166	25690	25004	8771	23994	16587	20521	21100	17718	65613	26214	370.918	148.314	641.845	1563.18	1090.63	1829.39	527.379	1137.1	420.452	428.129	545.008	1240.21	145.742	347.262	623.178	672.007	150.506	578.706	383.669	365.17	483.144	342.266	1725.31	671.717	31987.1
AT1G61520	48351	63560	11012	29740	36527	25015	14480	38243	17244	11098	16081	32970	56688	17996	11989	10968	58776	12002	17546	47285	17284	46135	25153	13489	1260.03	1326.88	368.554	909.099	1173.28	921.212	477.824	1237.7	530.621	333.259	558.197	1095.07	1318.19	563.7	397.848	403.253	1379.72	396	555.205	1151.08	541.407	1219.17	904.801	472.845	14659.7
AT5G54810	6584	5910	55273	39701	13715	38435	49450	13945	21592	32078	47144	15664	5046	16381	42746	53162	4839	39850	17463	6784	48544	6559	38507	53427	155.938	112.13	1681.26	1102.95	400.376	1286.39	1483.04	410.175	603.845	875.448	1487.26	472.838	106.64	466.335	1289.19	1776.39	103.236	1194.97	502.204	150.091	1381.98	157.528	1258.89	1702.1	66855.2
AT2G26080	61210	70086	4596	24173	50852	20650	5816	36279	24845	8676	6105	44480	73263	20841	9573	4120	59407	11151	16488	24432	4823	54672	22425	4750	653.415	599.335	63.0095	302.686	669.092	311.509	78.6168	480.962	313.167	106.721	86.8064	605.173	697.851	267.412	130.129	62.0496	571.24	150.711	213.715	243.631	61.8854	591.823	330.436	68.2062	5556.19
AT4G10340	47998	61981	9454	28577	37320	25768	16213	42239	13021	7891	14424	31316	55540	13896	8979	8614	52872	9008	12711	59324	18627	50456	24797	9287	1463.35	1513.76	370.17	1021.97	1402.42	1110.17	625.913	1599.3	468.751	277.217	585.749	1216.86	1510.93	509.229	348.589	370.515	1452	347.713	470.55	1689.52	682.612	1559.91	1043.55	380.86	11289.2
AT3G26650	43048	56142	8674	29585	37317	25736	12106	35357	22819	10715	12399	33782	51436	23736	12800	7483	50248	11339	20811	46025	12533	46675	24992	10066	1040.51	1087.06	269.261	838.805	1111.76	879.062	370.527	1061.35	651.272	298.434	399.191	1040.71	1109.36	689.602	393.97	255.179	1094.03	347.005	610.784	1039.19	364.128	1144.03	833.842	327.277	10815.2
AT3G30775	29383	45556	32029	10519	17718	9199	18687	15117	38507	41802	15374	16170	44571	37042	34425	27297	43931	34974	32313	19773	16265	30314	9171	23975	572.355	710.864	801.258	240.347	425.398	253.217	460.928	365.699	885.686	938.271	398.892	401.446	774.699	867.282	853.89	750.169	770.823	862.542	764.269	359.79	380.827	598.787	246.589	628.191	34331.1
AT3G01290	16791	10971	33045	27176	20769	25831	26244	24750	42069	34916	25770	22917	11228	40151	37160	34452	10825	35351	33208	21158	25888	19116	24034	34426	427.576	223.797	1080.69	811.739	651.873	929.526	846.234	782.71	1264.94	1024.53	874.078	743.777	255.123	1228.94	1204.96	1237.73	248.301	1139.74	1026.78	503.29	792.391	493.621	844.793	1179.2	42153.4
AT4G12480	6811	7679	33749	7442	7174	7477	22239	7863	65312	51570	22879	11399	9694	56362	48853	40296	8390	54031	60666	18788	27691	11171	9616	40730	310.139	280.106	1973.63	397.494	402.641	481.124	1282.29	444.655	3511.64	2705.86	1387.66	661.547	393.877	3084.81	2832.67	2588.71	344.13	3114.97	3354.22	799.159	1515.62	515.82	604.405	2494.73	47569.3
AT3G60750	42761	59852	9928	24469	37430	21549	11922	28533	21939	11430	13397	32659	53198	19323	14485	10616	51624	14446	17119	37792	12508	44269	22927	10483	566.591	635.291	168.944	380.306	611.298	403.49	200.03	469.525	343.249	174.514	236.444	551.535	628.968	307.746	244.399	198.453	616.152	242.346	275.423	467.766	199.211	594.815	419.331	186.841	12837.4
AT5G01530	38380	51461	13811	26093	33161	21989	17769	33971	16886	13958	17011	29424	47805	17724	12666	14344	46007	13219	16536	41176	18837	39215	24213	15022	1164.26	1250.53	538.057	928.457	1239.89	942.611	682.544	1279.8	604.841	487.897	687.342	1137.61	1293.98	646.252	489.262	613.887	1257.13	507.701	609.079	1166.8	686.846	1206.3	1013.86	612.964	17856.2
AT2G19190	1242	1341	50469	10928	2494	10161	38165	4112	45804	44099	40227	3908	979	39830	59006	52910	1025	58963	39707	3622	40352	2302	14154	52744	19.4799	16.8487	1016.6	201.048	48.2139	225.209	757.974	80.0953	848.281	796.995	840.392	78.121	13.7012	750.882	1178.47	1170.79	14.4812	1170.87	756.192	53.0665	760.737	36.6126	306.431	1112.76	64575.1
AT5G20230	16734	3224	33421	39253	30014	34591	23286	30459	35405	29201	21251	33505	4034	27867	32634	30892	2994	33369	29493	18266	21555	15788	36326	34787	594.501	91.7528	1524.87	1635.76	1314.28	1736.6	1047.54	1343.87	1485.21	1195.4	1005.61	1517.09	127.879	1189.98	1476.32	1548.37	95.8117	1500.93	1272.25	606.182	920.46	568.774	1781.39	1662.39	40908.9
AT5G26340	12346	9920	31745	27139	17191	23731	38243	14675	35738	31497	38602	17257	9807	29327	41133	37569	8918	40786	27247	13446	32393	12629	29418	30990	202.645	130.435	669.182	522.513	347.793	550.439	794.85	299.141	692.644	595.717	843.953	361.013	143.634	578.593	859.722	869.989	131.853	847.59	543.035	206.162	639.094	210.203	666.515	684.218	41570.4
AT1G21130	19666	11460	17192	68239	42302	67776	18499	44817	10913	8944	17919	45505	10408	8538	14034	16152	9296	12824	10583	16293	17158	17177	64987	18577	454.589	212.207	510.375	1850.25	1205.24	2213.93	541.472	1286.57	297.864	238.23	551.717	1340.64	214.675	237.223	413.089	526.75	193.559	375.312	297.038	351.813	476.732	402.634	2073.57	577.62	21439.2
AT3G61470	39654	53457	9632	25991	32465	21800	14255	32615	11567	8721	15538	28220	49876	11929	7989	9120	49343	8770	11659	42796	17656	41420	22765	10630	1192.65	1287.96	372.051	916.946	1203.52	926.545	542.897	1218.24	410.788	302.242	622.473	1081.76	1338.53	431.248	305.969	386.987	1336.8	333.958	425.782	1202.37	638.297	1263.27	945.108	430.054	12134
AT4G12800	37200	46170	11819	29190	32224	23815	17093	31594	13472	10330	15999	27898	44885	13310	10095	11534	43709	10862	12753	39014	19333	37162	24934	12972	1381.87	1373.9	563.851	1271.9	1475.42	1250.14	804.019	1457.53	590.918	442.167	791.619	1320.82	1487.77	594.29	477.517	604.476	1462.54	510.857	575.223	1353.79	863.232	1399.85	1278.51	648.178	15008.1
AT3G57520	30075	35289	28211	8318	20328	7234	12988	16128	36591	36420	11013	17219	30927	32845	34585	25872	33192	33760	28048	20919	12323	34303	7338	19936	455.346	428.004	548.548	147.724	379.352	154.774	249.002	303.253	654.156	635.387	222.096	332.271	417.816	597.726	666.78	552.639	452.672	647.149	515.63	295.859	224.263	526.658	153.356	406.011	30541.9
AT1G52200	6253	5071	36601	35667	9901	31527	35331	12922	26525	31107	38684	12544	4746	24797	32804	33903	5337	32130	24621	9625	42146	7646	30658	39522	147.274	95.6764	1107.11	985.372	287.428	1049.31	1053.71	377.97	737.676	844.227	1213.58	376.551	99.742	701.996	983.84	1126.55	113.227	958.11	704.117	211.761	1193.16	182.614	996.715	1252.11	45422
AT5G35735	22134	4046	22413	54442	51582	53368	23125	46610	7566	8527	19721	53134	4003	5639	12851	22293	3906	11777	6153	21137	18820	18621	55008	20352	545.907	79.9386	709.934	1575.02	1568.08	1860.04	722.211	1427.67	220.341	242.335	647.868	1670.24	88.0958	167.17	403.603	775.714	86.7771	367.755	184.266	486.978	557.934	465.716	1872.72	675.195	26885.2
AT1G31330	32444	45261	13547	24725	29243	20380	14848	27451	18707	13098	14770	26538	42298	17135	13511	13248	41999	16008	17400	33447	17454	35482	21420	15060	1142.08	1276.32	612.443	1020.93	1268.81	1013.8	661.843	1200.08	777.568	531.288	692.537	1190.64	1328.6	725.01	605.633	657.943	1331.73	713.454	743.725	1099.83	738.521	1266.58	1040.81	713.102	17293.6
AT4G38970	37323	45050	10320	31530	36132	26997	16211	30460	12433	5897	16635	31144	43113	10875	7422	9328	41453	7969	10236	34016	16268	36616	28158	10162	893.97	864.397	317.458	885.86	1066.72	913.789	491.678	906.078	351.636	162.757	530.724	950.756	921.438	313.092	226.374	315.217	894.369	241.666	297.699	761.091	468.366	889.36	930.971	327.408	12300.8
AT1G55450	16905	2007	18025	66876	48507	68109	17858	47322	7633	8774	15181	49931	2073	6410	12596	17227	1681	11444	6951	17738	14683	14949	64190	17979	456.56	43.4212	625.198	2118.59	1614.72	2599.39	610.717	1587.21	243.416	273.05	546.113	1718.7	49.9566	208.083	433.186	656.398	40.8945	391.315	227.945	447.501	476.653	409.407	2392.97	653.149	21984.7
AT4G39090	27356	41723	17906	10116	14397	9238	15354	16777	33297	29150	14858	14658	39137	33619	23739	18069	39826	24745	30782	27153	16295	26342	9066	16429	689.15	841.993	579.321	298.927	447.038	328.869	489.786	524.885	990.461	846.178	498.564	470.635	879.751	1017.99	761.522	642.2	903.737	789.249	941.581	638.978	493.424	672.93	315.257	556.719	21661.1
AT5G28540	4006	4626	53400	13763	4524	12429	38507	4217	23066	29478	41848	6255	4596	20834	38904	57178	5121	37748	21402	5868	46485	4765	14146	56746	59.8182	55.335	1024.06	241.063	83.2638	262.266	728.092	78.2015	406.692	507.204	832.332	119.041	61.237	373.931	739.734	1204.55	68.8798	713.645	388.04	81.8502	834.334	72.1515	291.571	1139.78	69231.4
AT5G42020	3262	2602	60783	11622	4154	11274	37748	3976	20372	30649	40155	6214	2845	17151	41395	64928	2805	38937	18550	4948	46252	3506	12490	61036	50.6742	32.3804	1212.68	211.777	79.5391	247.494	742.542	76.7076	373.687	548.632	830.887	123.033	39.4363	320.25	818.86	1423.02	39.2509	765.828	349.902	71.8025	863.65	55.23	267.826	1275.42	77264.7
AT1G08380	34207	43856	9458	27366	30370	23066	13128	29364	12905	9458	13580	27488	42923	12672	9017	10103	44660	9286	13190	34245	16799	37455	22538	11668	1768.72	1816.54	628.064	1659.78	1935.53	1685.39	859.543	1885.6	787.905	563.516	935.285	1811.49	1980.37	787.565	593.698	737.004	2080.07	607.91	828.113	1654.05	1044.08	1963.88	1608.6	811.531	12920.8
AT2G33830	22931	34951	23685	11979	15808	9844	18672	18344	26790	32884	15087	14548	31848	27509	21159	18874	31518	21990	27007	36406	18869	28561	7834	20232	867.804	1059.57	1151.15	531.758	737.372	526.446	894.775	862.148	1197.13	1433.99	760.503	701.698	1075.45	1251.32	1019.65	1007.71	1074.41	1053.63	1241.01	1287	858.326	1096.05	409.233	1029.91	25854.9
AT2G26560	10030	4068	21935	53072	30603	52419	25307	33005	15963	14556	23701	35700	3321	13253	21337	21665	3188	20097	10834	10442	19463	10627	55628	19373	258.362	83.9421	725.645	1603.57	971.632	1908.09	825.452	1055.83	485.526	432.047	813.192	1172.04	76.3321	410.334	699.873	787.337	73.9707	655.426	338.856	251.257	602.617	277.586	1977.92	671.255	26020.2
AT4G30210	10532	4414	19862	70767	40982	63406	20726	41748	5735	7044	16492	45256	4141	4569	10325	17945	4143	9569	4784	9995	18160	8923	67845	19017	163.551	54.9096	396.12	1289.05	784.418	1391.42	407.552	805.134	105.159	126.045	341.127	895.711	57.3799	85.2828	204.17	393.153	57.9526	188.138	90.2058	144.988	338.972	140.512	1454.28	397.237	23447.2
AT1G20020	29320	42237	9712	23153	26029	20613	12482	25116	17612	11430	13319	25314	38475	17274	13977	11469	37701	13121	16879	34652	13930	32350	21407	12210	677.007	781.258	288.004	627.092	740.795	672.596	364.954	720.226	480.186	304.115	409.638	744.969	792.719	479.423	410.963	373.62	784.146	383.585	473.234	747.42	386.621	757.467	682.297	379.235	13836.4
AT2G39200	3410	1653	31453	23315	13320	22071	24863	19646	34859	34060	26593	17932	1583	28531	39023	31272	1168	39008	29705	7437	27335	5299	22511	30533	69.0604	26.8176	818.081	553.866	332.499	631.656	637.606	494.126	833.606	794.843	717.367	462.862	28.6066	694.526	1006.36	893.522	21.3075	1000.22	730.473	140.695	665.424	108.825	629.3	831.779	38539.6
AT1G06680	36811	48322	6296	22014	29000	20521	10709	29297	12628	6718	11042	26088	43312	13056	7479	6238	42357	7624	12219	38080	12531	36701	20121	7129	1150.45	1209.78	252.705	807.018	1117.12	906.3	423.802	1137.11	466.01	241.931	459.66	1039.15	1207.84	490.452	297.64	275.049	1192.42	301.674	463.687	1111.72	470.739	1163.13	868.014	299.697	8126
AT1G51800	4006	2887	33669	24833	8138	21603	33216	9901	28141	27683	37409	9605	2588	21425	36630	35727	2376	35282	22338	9716	33279	6722	25089	33266	55.8776	32.2586	603.138	406.304	139.912	425.819	586.676	171.512	463.487	444.941	695.028	170.755	32.2109	359.207	650.613	703.07	29.853	623.083	378.33	126.596	557.958	95.0792	483.057	624.153	42470.8
AT3G01500	41456	51047	5918	30076	36081	24047	13770	32542	1549	1789	12952	29408	48879	1398	2637	5126	39762	2203	1325	30675	13052	40673	25465	6561	537.527	530.218	98.5479	457.433	576.637	440.613	226.084	524.017	23.7157	26.7291	223.691	485.989	565.518	21.7879	43.5393	93.7705	464.403	36.1654	20.8607	371.539	203.42	534.785	455.768	114.432	7260.84
AT2G40000	40902	4091	15281	27026	43463	25376	26217	43813	6425	8946	24646	42012	3560	5902	8552	12167	3089	7968	5636	39343	25618	37766	23170	13974	937.792	75.1386	449.959	726.839	1228.27	822.184	761.148	1247.54	173.943	236.348	752.675	1227.68	72.8322	162.651	249.683	393.568	63.7961	231.301	156.904	842.629	706.011	878.057	733.29	430.969	17057.6
AT5G38420	36137	45610	8248	27982	34290	24347	12381	28257	3274	3806	11904	27288	48131	3108	3833	6106	44809	3122	2666	30312	14957	42761	20452	9263	1636.7	1654.81	479.762	1486.59	1914.24	1558.28	710.063	1589.4	175.092	198.631	718.141	1575.21	1945.15	169.198	221.062	390.165	1828.09	179.026	146.615	1282.45	814.266	1963.93	1278.62	564.329	9719.14
AT3G22890	6531	7094	36857	32695	9635	29755	40875	9466	12468	19566	39225	9881	5789	9298	25845	37045	5445	26187	9983	4206	40193	5811	30798	35111	145.182	126.327	1052.24	852.53	263.996	934.711	1150.58	261.33	327.267	501.185	1161.44	279.952	114.828	248.439	731.592	1161.82	109.03	737.03	269.46	87.3394	1073.96	130.992	945.027	1049.88	45058.1
AT1G37130	12021	11809	23310	42150	14743	31512	18886	13578	25854	24117	15885	14563	10311	19543	24071	23757	10587	25919	18990	14482	17960	12021	39061	20032	158.833	124.993	395.551	653.27	240.103	588.384	315.984	222.805	403.366	367.186	279.568	245.245	121.566	310.376	404.999	442.861	126.005	433.595	304.667	178.746	285.241	161.065	712.413	356.032	27739.3
AT5G51070	15120	19484	22442	30368	13880	23457	22068	13715	24753	23340	20875	16606	17413	18584	23703	22525	18084	26198	16396	11104	20665	14915	28125	18510	182.733	188.632	348.326	430.502	206.759	400.609	337.716	205.849	353.235	325.033	336.04	255.787	187.78	269.961	364.776	384.065	196.867	400.865	240.604	125.358	300.196	182.788	469.186	300.909	26234.9
AT4G15610	10880	14191	20740	20052	9975	17157	18399	12880	35484	28503	19847	13713	12567	37089	29643	22609	13955	28580	31071	12652	19307	12664	19258	20895	253.294	264.656	620.104	547.581	286.233	564.444	542.393	372.392	975.438	764.625	615.447	406.89	261.059	1037.86	878.774	742.595	292.644	842.411	878.317	275.145	540.276	298.97	618.864	654.338	26589.1
AT2G30870	8074	6648	29688	33972	13194	30526	28060	11763	17042	23169	30512	13904	6332	14447	25682	30692	5840	27459	15688	7832	34585	7195	28914	29771	302.045	199.226	1426.34	1490.73	608.373	1613.75	1329.21	546.499	752.79	998.738	1520.38	662.934	211.366	649.616	1223.4	1619.88	196.793	1300.57	712.607	273.692	1555.16	272.944	1493.06	1498.1	37279.4
AT5G54500	5374	5812	34622	18739	6743	16352	27044	7155	30905	31915	23759	7424	5665	24460	35407	32996	6367	35271	25926	7777	28235	5923	16204	34563	180.473	156.355	1493.23	738.167	279.112	776.012	1150.03	298.409	1225.5	1235.01	1062.77	317.76	169.756	987.34	1514.12	1563.33	192.603	1499.68	1057.18	243.968	1139.74	201.704	751.145	1561.31	42199.4
AT3G09260	30794	41425	10958	24781	37656	22444	14319	27682	4980	6902	14633	23163	31423	5971	7007	9339	36895	6267	4036	37020	15064	30384	21408	8789	722.066	778.118	329.991	681.592	1088.32	743.695	425.156	806.116	137.883	186.487	457.029	692.236	657.461	168.289	209.219	308.949	779.279	186.053	114.911	810.876	424.576	722.464	692.907	277.213	11988.3
AT1G78850	7018	2592	26395	40077	18313	42076	29711	19016	18914	16520	27811	19254	2800	14589	23329	26045	2094	20748	13809	6844	24775	6563	40931	21583	177.324	52.464	856.517	1187.8	570.329	1502.36	950.596	596.709	564.299	480.98	935.989	620.046	63.1283	443.075	750.602	928.44	47.6591	663.738	423.659	161.537	752.442	168.158	1427.56	733.551	30584.5
AT1G42970	33896	41834	7171	26950	29906	23212	12373	27786	6685	4105	12528	28228	38923	6738	5416	6421	38634	5053	6535	31173	13489	32030	23802	8008	774.226	765.456	210.358	722.059	841.954	749.23	357.864	788.196	180.298	108.042	381.154	821.764	793.298	184.989	157.528	206.917	794.883	146.128	181.244	665.127	370.342	741.884	750.448	246.041	8912.91
AT4G33050	9137	1904	26007	43092	26365	37192	22382	29777	11243	15290	21426	31592	1713	10067	17163	21861	1725	16433	11180	11278	24517	9233	37829	26668	160.752	26.8344	587.628	889.291	571.731	924.668	498.627	650.613	233.564	309.972	502.103	708.399	26.8919	212.887	384.507	542.622	27.3373	366.046	238.833	185.35	518.471	164.723	918.682	631.113	30724.3
AT2G38870	1392	854	37559	26630	4118	21032	27926	5314	23131	35385	29506	5329	1020	18915	32407	34522	915	33309	18114	2603	42091	1716	18873	39418	80.5299	39.5774	2790.56	1807.11	293.64	1719.42	2045.74	381.793	1580.09	2358.84	2273.67	392.927	52.6537	1315.29	2387.35	2817.66	47.6819	2439.75	1272.42	140.669	2926.92	100.669	1507.12	3067.44	46023.6
AT1G30720	5518	2981	30942	13809	10799	14507	23925	11621	34584	28166	24862	10217	3180	29087	36269	35040	2601	35572	23892	9618	21523	7925	14632	28484	113.932	49.3057	820.486	334.441	274.826	423.277	625.517	297.986	843.159	670.116	683.752	268.865	58.587	721.869	953.581	1020.71	48.3746	929.902	598.984	185.505	534.159	165.929	417.018	791.093	39122.6
AT2G32240	3315	3863	22473	72140	6446	67675	30207	7746	8169	9411	27933	8474	3105	6035	13946	19803	2949	13327	5834	2813	23325	3377	76649	19346	31.3353	29.2515	272.817	799.874	75.1021	903.988	361.562	90.9321	91.1781	102.506	351.696	102.091	26.1893	68.5685	167.865	264.093	25.1096	159.496	66.9603	24.8386	265.019	32.3699	1000.1	245.983	25414.2
AT5G54160	5862	6900	28616	7968	5163	7622	22947	4764	38827	29904	23947	5132	6546	32290	37939	30022	6073	40092	29424	7576	22633	7064	7895	29602	165.826	156.361	1039.62	264.394	180.02	304.691	821.972	167.366	1296.92	974.761	902.314	185.03	165.232	1097.92	1366.63	1198.18	154.748	1435.92	1010.67	200.195	769.58	202.637	308.281	1126.4	36497.9
AT2G43620	910	952	36418	24727	2750	20614	31656	3685	25666	27977	30199	4216	789	21625	27579	33989	503	28372	23419	2157	37695	1443	21377	33699	32.6579	27.3688	1678.5	1040.91	121.644	1045.42	1438.56	164.238	1087.62	1156.94	1443.57	192.839	25.2659	932.823	1260.33	1720.92	16.2603	1289.15	1020.5	72.3109	1626.05	52.5138	1058.96	1626.77	42977.9
AT2G30860	12173	17691	26226	10695	9925	9035	23072	9150	22414	26143	23762	10571	14487	18053	26775	28319	12761	28335	22232	11283	28303	11365	9849	27232	418.084	486.732	1156.8	430.865	420.153	438.508	1003.4	390.28	908.984	1034.63	1087.05	462.732	443.972	745.267	1170.99	1372.2	394.789	1232.12	927.137	361.991	1168.43	395.818	466.923	1258.08	33840.4
AT1G08930	12832	6868	15061	39138	29288	38867	18746	29758	10289	9711	18551	29909	6332	8742	13032	15062	5728	11361	8414	14398	15555	12031	41767	14138	260.751	111.798	393.047	932.877	733.554	1116.08	482.352	750.972	246.874	227.382	502.109	774.607	114.811	213.52	337.21	431.806	104.845	292.29	207.603	273.3	379.932	247.909	1171.53	386.441	18292.7
AT1G20620	29347	44097	10553	9754	20399	10212	11467	19006	14745	15652	9681	18756	36598	14069	10431	7143	29573	10579	11334	27864	9708	36969	9130	5568	367.142	441.928	169.553	143.136	314.55	180.536	181.654	295.291	217.814	225.633	161.321	299.06	408.544	211.558	166.171	126.074	333.257	167.564	172.168	325.627	145.984	468.995	157.663	93.6986	9545.29
AT4G35830	11591	14055	22356	15251	11130	13962	20429	9270	27298	21152	19434	9760	13228	21034	26988	23505	12195	27804	20615	11642	17963	13139	15615	21300	140.283	136.266	347.487	216.51	166.032	238.79	313.081	139.333	390.11	294.984	313.29	150.551	142.853	305.987	415.924	401.347	132.948	426.047	302.948	131.619	261.317	161.253	260.864	346.759	27779.9
AT5G35630	26353	34360	9498	21285	23265	19250	14817	23088	7215	6274	14601	21775	32339	7215	7714	9881	29778	6896	6440	25244	14548	28344	19825	10172	531.169	554.789	245.864	503.235	577.985	548.299	378.17	577.934	171.716	145.717	391.999	559.383	581.622	174.798	197.989	280.982	540.646	175.981	157.612	475.3	352.461	579.327	551.574	275.786	12221.4
AT3G14420	28781	38066	8227	23254	25292	19573	11456	22951	6827	5500	12094	23929	34538	6541	6138	7672	34109	6015	6410	23548	12502	26962	20408	8504	644.189	682.522	236.488	610.52	697.753	619.083	324.687	637.967	180.43	141.851	360.56	682.622	689.789	175.974	174.942	242.265	687.687	170.455	174.207	492.344	336.35	611.955	630.516	256.032	10075
AT3G12580	1630	1504	42194	17348	1329	14774	56257	2204	3243	10684	64203	4393	1001	2755	17115	41819	1600	13337	2197	476	59237	1318	17078	38860	27.3915	20.2464	910.623	341.958	27.5273	350.841	1197.1	45.9969	64.3497	206.883	1437.09	94.0887	15.0098	55.6476	366.238	991.464	24.2194	283.761	44.8289	7.47209	1196.54	22.4597	396.144	878.405	50774.5
AT1G11260	15097	16654	18447	7769	10398	7440	26350	11406	28309	21654	24364	7710	17778	24231	19379	17106	13252	20631	21652	17536	23251	21441	7805	15123	257.48	227.532	404.052	155.422	218.581	179.312	569.058	241.587	570.096	425.552	553.478	167.593	270.549	496.73	420.864	411.6	203.586	445.49	448.384	279.376	476.648	370.815	183.744	346.939	20916.4
AT1G47128	24676	32714	8893	8682	14903	7535	6681	17565	28650	17503	6744	18862	29149	28466	16414	9087	31197	16507	22728	16766	6240	21299	8264	8961	544.538	578.308	252.036	224.734	405.358	234.975	186.689	481.383	746.534	445.07	198.231	530.505	573.969	755.052	461.24	282.911	620.127	461.198	608.997	345.613	165.517	476.621	251.728	265.995	11138.6
AT2G30570	24987	33565	8341	18708	20646	16388	10420	21882	12254	8873	10614	19455	30690	12160	8351	7114	30895	8144	12344	28573	13225	24810	15796	9232	1104.53	1188.56	473.523	970.03	1124.89	1023.7	583.251	1201.27	639.606	451.956	624.945	1096.08	1210.52	646.091	470.068	443.662	1230.17	455.792	662.551	1179.85	702.69	1112.12	963.825	548.937	10179.4
AT3G13790	5141	4772	24835	8492	5870	8329	21560	5345	33571	25193	22369	6416	4707	28554	33702	31126	4487	33657	25676	7327	19920	6133	10153	24512	85.3426	63.4586	529.471	165.357	120.107	195.387	453.201	110.193	658.042	481.904	494.612	135.747	69.7226	569.747	712.415	728.981	67.0948	707.391	517.542	113.619	397.477	103.241	232.649	547.345	33383.6
AT2G41100	14234	2589	15933	36264	27175	33144	21317	29553	7393	9864	19058	27609	3129	6555	10898	15961	1897	9805	6627	17471	20424	14067	32281	18240	236.568	34.4694	340.084	706.968	556.686	778.427	448.621	609.986	145.085	188.905	421.897	584.828	46.403	130.948	230.64	374.252	28.3995	206.321	133.735	271.24	408.014	237.078	740.567	407.772	20722.1
AT3G14990	11403	12863	28635	12345	10646	11563	22288	10245	17388	25973	17871	9649	12254	15154	26149	23765	11102	26006	15007	13513	19353	12103	11322	22770	282.227	255.031	910.197	358.397	324.77	404.42	698.512	314.905	508.159	740.735	589.152	304.375	270.625	450.819	824.124	829.834	247.511	814.926	450.996	312.419	575.747	303.761	386.803	758.063	30968.9
AT5G61790	3476	3667	41642	7871	3825	7391	25048	3618	17752	22293	27795	5361	3911	15675	28091	44097	4003	28182	15466	4596	30662	3589	8317	42571	67.4612	57.0108	1037.92	179.184	91.499	202.703	615.561	87.203	406.811	498.545	718.522	132.607	67.7288	365.661	694.225	1207.42	69.98	692.487	364.462	83.3223	715.285	70.633	222.807	1111.35	53079.6
AT5G19140	24301	33121	7723	11465	18278	9999	6117	19778	19573	12303	7386	17096	29600	20887	12354	8693	29547	12718	18922	21794	7383	25513	9991	9146	721.661	787.925	294.547	399.372	669.035	419.614	230.023	729.425	686.337	421	292.158	647.071	784.354	745.559	467.171	364.212	790.382	478.183	682.301	604.579	263.54	768.3	409.549	365.346	10584.7
AT1G13930	31754	44999	3538	15099	23850	13118	4614	20791	6795	4990	5164	26138	40873	7375	4565	3997	43365	4423	6813	31921	5057	27336	12896	3725	1303.01	1479.19	186.452	726.761	1206.28	760.677	239.746	1059.53	329.238	235.945	282.25	1367	1496.57	363.754	238.533	231.397	1602.89	229.79	339.459	1223.58	249.429	1137.48	730.453	205.608	4662.93
AT1G33590	13626	5123	14801	36341	28950	33496	22579	23032	7827	8040	21984	27442	5057	5788	10652	13982	3693	10524	5273	10735	18275	12754	36913	11971	295.004	88.8498	411.539	922.893	772.537	1024.79	618.997	619.271	200.09	200.576	633.966	757.223	97.6932	150.621	293.663	427.075	72.0201	288.474	138.617	217.105	475.578	280.005	1103.13	348.621	16826.1
AT3G48000	11159	14673	16940	9886	10862	9251	10080	9642	31620	22751	10804	11550	13238	26853	27380	19091	12581	28061	25499	12896	9901	13126	10547	18303	218.675	230.338	426.331	227.242	262.358	256.181	250.126	234.655	731.656	513.732	282.006	288.472	231.477	632.504	683.229	527.81	222.077	696.214	606.732	236.067	233.216	260.835	285.293	482.459	22499.4
AT5G04140	34317	41871	3456	17634	27752	15265	7379	22112	6472	2451	8294	23336	35864	5429	3586	2941	33130	3114	4776	22883	7384	32146	17171	4038	264.466	258.492	34.2054	159.407	263.613	166.242	72.0083	211.63	58.8939	21.7654	85.1382	229.211	246.622	50.2895	35.1909	31.9765	229.984	30.384	44.6915	164.733	68.4002	251.216	182.66	41.8592	4302.91
AT4G24190	4911	5793	33753	4135	4145	4058	22641	3932	22423	23623	24509	4716	5794	19548	31219	38022	4907	31211	17922	5741	25296	5595	4525	34273	68.5688	64.7936	605.241	67.7215	71.3332	80.0667	400.291	68.1803	369.676	380.061	455.807	83.9225	72.1849	328.061	555.053	748.973	61.7144	551.734	303.838	74.8774	424.534	79.2167	87.2093	643.683	43914.3
AT1G14870	6235	2447	24203	24826	13813	22803	15368	17258	19000	22558	15153	17827	2394	16899	22074	21831	2506	21377	17371	8837	16950	5843	20590	24463	241.792	76.0172	1205.41	1129.3	660.245	1249.63	754.654	831.162	870.023	1008.02	782.716	881.115	82.8403	787.705	1090.05	1194.41	87.539	1049.59	817.958	320.124	790.097	229.775	1102.17	1276.08	29089.8
AT5G03630	4364	4995	23440	31530	6637	29674	29697	6269	14615	16705	28574	7588	4470	10389	20815	21522	4410	20016	11469	4779	27558	4204	30264	18413	105.603	96.8274	728.464	894.972	197.958	1014.73	909.971	188.399	417.6	465.8	921.003	234.027	96.5183	302.177	641.396	734.765	96.1266	613.245	336.989	108.028	801.573	103.161	1010.89	599.348	26152.7
AT3G09840	10676	13649	22200	11926	9197	10558	18570	8402	23729	22021	18125	9743	12397	19793	23589	22338	11857	24390	18393	9688	17420	11191	12264	19491	156.167	159.938	417.055	204.63	165.82	218.246	343.967	152.634	409.855	371.175	353.149	181.644	161.811	348.007	439.388	460.998	156.232	451.708	326.688	132.38	306.29	166	247.628	383.511	26464.7
AT4G30530	4399	4532	21502	41328	10313	40617	27347	10699	7015	10654	25596	12437	3583	6108	14752	21789	3555	13981	6662	2861	26988	3959	39591	20203	153.323	126.536	962.478	1689.63	443.046	2000.53	1206.94	463.111	288.703	427.885	1188.29	552.48	111.432	255.887	654.73	1071.43	111.611	616.959	281.94	93.1488	1130.65	139.926	1904.75	947.179	26247.2
AT3G16530	2098	799	22565	43013	8872	40963	33379	9705	6966	10219	30797	10089	823	5357	14146	23368	683	14293	5187	1344	32033	1453	41915	19295	74.4098	22.7009	1027.83	1789.45	387.844	2053.05	1499.07	427.473	291.729	417.633	1454.9	456.059	26.0457	228.372	638.876	1169.29	21.8202	641.82	223.378	44.5278	1365.61	52.2577	2052.02	920.519	26973.1
AT3G19930	8826	10181	16053	11720	6877	10849	22229	6671	30167	20343	22748	6446	9636	29011	22500	19001	8764	23787	24580	10165	20290	10701	11891	15826	156.976	145.055	366.678	244.507	150.758	272.673	500.626	147.35	633.538	416.914	538.905	146.119	152.925	620.196	509.578	476.783	140.406	535.642	530.825	168.882	433.766	192.998	291.928	378.621	21086.9
AT4G03280	22761	30101	8362	20887	20760	18197	11318	20510	7502	6270	11314	20138	28224	7771	6770	7723	28654	6278	7550	23207	13142	23775	17872	9147	880.25	932.54	415.322	947.513	989.585	994.485	554.254	985.075	342.581	279.411	582.814	992.611	973.968	361.234	333.397	421.382	998.192	307.398	354.537	838.38	610.915	932.385	954.06	475.836	10416.2
AT1G72150	24732	31353	9098	8725	20592	8304	7909	18836	17744	12612	8356	18110	28176	15662	12236	10007	27487	13495	13816	18750	7888	26506	7914	9529	443.6	450.489	209.574	183.566	455.242	210.477	179.63	419.576	375.799	260.663	199.632	413.999	450.945	337.658	279.467	253.228	444.094	306.458	300.895	314.153	170.061	482.1	195.937	229.903	11852.6
AT4G01870	6790	5311	36657	7173	7236	7607	28959	7665	20019	27335	23027	6731	5065	9369	31046	30336	5462	27700	10661	9409	21057	6901	7843	26733	128.596	80.5759	891.607	159.35	168.914	203.589	694.488	180.284	447.683	596.538	580.89	162.474	85.5949	213.278	748.723	810.569	93.1801	664.205	245.163	166.459	479.356	132.535	205.035	681.033	38607.4
AT4G34110	11081	15071	17944	14147	11232	11700	13320	10662	23942	21175	12467	11338	13395	22492	19941	17082	14674	20838	22155	13822	14639	11915	11997	17039	170.452	185.711	354.488	255.259	212.956	254.327	259.448	203.681	434.865	375.325	255.437	222.284	183.855	415.86	390.596	370.712	203.322	405.83	413.804	198.61	270.669	185.856	254.732	352.558	21501.1
AT2G45180	32448	45069	1491	15857	25825	12639	3651	25709	2504	1267	4922	21236	41182	2246	1209	1487	44941	1413	3396	33798	5181	32228	10792	1945	1416.59	1576.18	83.5977	812.031	1389.66	779.747	201.833	1393.9	129.081	63.7376	286.219	1181.62	1604.26	117.859	67.2113	91.5889	1767.32	78.1025	180.022	1378.34	271.879	1426.76	650.35	114.22	2034.82
AT1G57990	22682	4176	8733	27786	44238	28506	6886	44403	4908	5011	6042	44420	3945	4111	6839	7872	4050	5839	4155	22186	6112	21438	25975	8326	516.969	76.2457	255.627	742.854	1242.77	918.128	198.735	1256.85	132.087	131.604	183.427	1290.36	80.2308	112.623	198.488	253.13	83.1481	168.495	114.988	472.356	167.445	495.481	817.197	255.26	10286.8
AT4G13940	10749	13300	21681	14115	8498	12245	19279	9163	16930	19838	19143	8314	11947	15499	22503	20399	11621	23175	16072	11998	19017	9523	12664	20893	204.95	203.144	530.908	315.686	199.714	329.931	465.467	216.974	381.161	435.853	486.172	202.041	203.259	355.206	546.361	548.737	199.59	559.456	372.092	213.696	435.84	184.126	333.303	535.852	26001.1
AT1G29920	24472	31153	5802	18463	20772	16121	9661	30501	8265	3961	7019	19885	28323	9344	5302	4378	26687	4526	8214	27291	10233	25316	17008	5089	788.684	804.276	240.143	697.96	825.131	734.191	394.257	1220.78	314.519	147.096	301.306	816.784	814.487	361.962	217.586	199.06	774.725	184.677	321.431	821.599	396.407	827.349	756.614	220.612	6282.23
AT4G16190	21694	32663	8109	7078	13390	6234	6045	14726	20261	14478	5679	15017	29615	20051	12439	8723	31768	13201	19036	22328	6378	22867	5959	7844	428.493	516.811	205.698	163.987	325.983	174.002	151.19	361.225	472.537	329.515	149.408	378.038	521.948	476.032	312.859	243.077	565.208	330.124	456.541	411.966	151.423	458.008	162.467	208.404	10210.6
AT2G38470	22247	1124	13599	19441	41933	17530	13324	42117	4356	5804	11602	44430	1116	3756	7678	12416	937	7065	3998	22867	12816	20682	17647	13924	464.55	18.8018	364.693	476.183	1079.26	517.281	352.306	1092.21	107.404	139.653	322.696	1182.46	20.7939	94.2721	204.159	365.778	17.6244	186.784	101.369	446.043	321.675	437.939	508.651	391.101	16483.6
AT4G05050	12978	7239	17454	24412	16023	21912	14623	16400	14685	15789	13831	16617	6971	13572	15029	15930	7323	14994	12773	14329	14697	13088	23670	15354	383.255	171.25	661.964	845.625	583.223	914.419	546.815	601.468	512.064	537.275	544.042	625.433	183.69	481.748	565.156	663.698	194.797	560.613	458.007	395.278	521.69	391.934	964.863	609.909	20112.4
AT1G76680	9349	8688	23657	26884	11945	26651	28244	10110	8084	11613	23556	11073	7808	3429	14332	22211	9002	14086	3979	9152	23483	8644	23697	19569	187.102	139.285	608.04	631.105	294.653	753.721	715.753	251.277	191.034	267.806	627.934	282.44	139.433	82.4854	365.24	627.128	162.281	356.916	96.6912	171.095	564.9	175.424	654.628	526.8	27014.7
AT1G15690	23051	26788	10155	8639	20403	8016	8579	13334	19745	13615	7596	15404	26320	15760	14338	9717	21844	15028	13614	17475	6661	26069	8084	7631	320.051	297.948	181.079	140.698	349.168	157.279	150.831	229.921	323.711	217.825	140.48	272.59	326.081	263.016	253.499	190.343	273.197	264.178	229.517	226.649	111.166	367.04	154.933	142.519	11357.1
AT5G64040	25064	31679	5118	17239	20781	15184	7684	21025	8640	5198	8749	17310	31404	8834	5235	4930	30131	5044	8373	25764	9355	25178	13657	5988	1042.63	1055.66	273.427	841.178	1065.51	892.588	404.755	1086.19	424.391	249.161	484.773	917.754	1165.67	441.708	277.304	289.336	1129.04	265.657	422.924	1001.16	467.767	1062.09	784.195	335.063	6624.41
AT4G24690	11290	16175	16038	9465	9771	7904	12158	10158	25808	22793	11652	10847	13439	23807	20778	16370	14187	21676	22249	11286	11991	12898	9420	14881	174.363	200.114	318.106	171.465	185.999	172.501	237.765	194.831	470.638	405.625	239.696	213.51	185.199	441.939	408.624	356.685	197.363	423.844	417.226	162.82	222.598	201.996	200.817	309.141	19550.6
AT2G44790	2421	2120	26886	10892	3597	9968	15298	5415	30005	29422	13462	4215	2231	25516	31996	26510	2069	33352	25054	2690	14609	2342	9304	25613	83.4203	58.5174	1189.77	440.229	152.767	485.365	667.476	231.72	1220.79	1168.18	617.854	185.107	68.5943	1056.78	1403.88	1288.73	64.2173	1455	1048.22	86.5837	605.065	81.8321	442.522	1187.14	32646.5
AT3G26520	23339	29653	7961	8927	17383	9460	7338	19548	14469	13064	6032	14203	29517	14396	9089	7856	25677	10676	12839	24017	5313	28212	7764	7223	766.163	779.794	335.634	343.747	703.355	438.848	305.029	796.949	560.852	494.171	263.754	594.247	864.615	568.038	379.939	363.844	759.273	443.724	511.764	736.487	209.644	939.146	351.813	318.948	9520.03
AT3G50480	6961	3673	20132	19287	10471	17844	18710	13867	16782	20323	19699	13223	3067	14513	18501	18173	2804	18642	14543	11378	22030	9202	17503	21357	265.808	112.354	987.288	863.886	492.829	962.882	904.68	657.61	756.68	894.226	1001.94	643.54	104.501	666.118	899.604	979.036	96.4472	901.271	674.297	405.854	1011.15	356.319	922.566	1096.99	24620.3
AT2G18690	5446	773	23681	22641	16283	24216	18572	19040	11581	13255	18167	19482	811	8848	19788	23504	675	18410	9191	7188	16683	6346	25061	22377	116.831	13.2841	652.441	569.734	430.553	734.121	504.504	507.268	293.359	327.66	519.116	532.676	15.5244	228.151	540.558	711.374	13.0437	500.036	239.411	144.045	430.19	138.052	742.109	645.724	28745.9
AT5G56030	3606	4359	29978	24437	3197	19762	37058	2912	5209	8200	40367	5324	3917	4449	13797	30039	4158	11519	3835	2589	36690	3435	23276	28729	53.1149	51.4339	567.092	422.215	58.0423	411.344	691.189	53.2686	90.5975	139.177	791.985	99.9487	51.482	78.768	258.782	624.24	55.1683	214.818	68.5893	35.623	649.596	51.3071	473.246	569.213	36679.4
AT3G15356	1543	831	21311	41496	7895	40319	33252	8347	3998	8762	31394	7778	790	3145	12033	21914	614	11315	2507	1008	32691	1174	37154	18969	58.2374	25.1252	1033	1837.12	367.282	2150.45	1589.2	391.251	178.176	381.067	1578.27	374.155	26.6057	142.677	578.321	1166.9	20.8746	540.7	114.892	35.5389	1483.09	44.9329	1935.66	963.039	25715.6
AT1G13210	9406	2767	12272	35476	34477	29691	10783	33498	6921	6972	9807	36135	2334	5659	9857	11073	2446	9352	6199	10492	9986	9467	32951	11537	94.9741	22.3811	159.139	420.174	429.083	423.652	137.868	420.057	82.5164	81.1185	131.897	465.025	21.0287	68.681	126.737	157.74	22.247	119.556	76.0014	98.9614	121.198	96.9332	459.258	156.696	14392.7
AT5G01750	10881	11416	16406	18620	12615	17146	16951	13586	13380	14813	16725	13558	11243	10867	14606	17464	10978	15778	11682	12824	18507	12593	17824	16925	261.661	219.915	506.678	525.223	373.911	582.661	516.165	405.742	379.924	410.463	535.716	415.54	241.248	314.106	447.259	592.5	237.797	480.382	341.104	288.071	534.946	307.085	591.647	547.472	21014.8
AT1G20340	23850	29981	5316	17034	19216	14561	8835	22118	8062	5050	8357	16896	27547	8585	5555	4545	26407	5318	7827	27985	10436	23926	13784	5653	749.807	755.056	214.638	628.163	744.621	646.899	351.716	863.567	299.278	182.942	349.954	677.007	772.764	324.413	222.384	201.59	747.816	211.678	298.783	821.852	394.366	762.766	598.17	239.058	6396.9
AT2G20960	12467	1917	15287	19896	39262	18045	11051	36349	7823	8463	10466	43089	1783	6191	10357	14259	1753	11515	6391	13525	9984	12266	19066	14038	181.612	22.3706	286	339.973	704.964	371.471	203.849	657.605	134.564	142.059	203.078	800.015	23.1764	108.403	192.122	293.054	23.0028	212.38	113.045	184.047	174.821	181.195	383.382	275.076	17992.4
AT3G55980	37404	1356	4816	8322	55344	7987	4769	52554	2450	2837	4608	53113	1292	2166	3094	4517	1020	3058	2416	35748	5172	34516	7549	5246	677.489	19.6751	112.029	176.81	1235.57	204.433	109.379	1182.17	52.3988	59.2114	111.172	1226.12	20.8813	47.1563	71.3614	115.427	16.6417	70.1274	53.135	604.844	112.602	633.964	188.739	127.813	6019.83
AT3G12780	23264	30882	6625	18913	21020	16841	11051	19173	3493	3481	11218	19239	29383	3505	4525	6549	26566	4246	3153	19623	11034	22453	17749	7285	541.602	575.935	198.08	516.477	603.17	554.048	325.778	554.339	96.0209	93.3818	347.865	570.856	610.384	98.08	134.145	215.103	557.104	125.153	89.1292	426.745	308.769	530.067	570.372	228.134	8454.55
AT5G44070	8732	1418	9092	44039	31811	41490	11751	31017	4163	4285	10110	33370	1293	3454	6174	8808	1211	5420	3557	9640	9752	7524	41585	8943	177.182	23.0491	236.933	1048.19	795.6	1189.69	301.929	781.619	99.7433	100.189	273.248	863	23.4108	84.2413	159.526	252.15	22.1343	139.242	87.6375	182.722	237.851	154.816	1164.75	244.092	11088.6
AT2G38860	1093	1343	29279	19761	1917	17879	25403	2194	14154	18345	24405	2418	1138	10247	23800	29472	1155	23399	11518	1380	26683	1163	18936	30173	21.7611	21.4195	748.647	461.493	47.0429	503.024	640.428	54.2484	332.745	420.863	647.201	61.3572	20.2169	245.219	603.389	827.839	20.7137	589.827	278.444	25.6654	638.558	23.4802	520.4	808.06	36756.6
AT2G30600	21468	28067	9356	8582	14612	7215	7183	14797	14046	13278	7929	14701	24389	14078	12234	9641	23977	12577	14278	17174	7645	21489	8091	9910	273.173	286.097	152.896	128.094	229.174	129.738	115.738	233.834	211.042	194.688	134.389	238.419	276.918	215.319	198.232	173.078	274.824	202.623	220.604	204.138	116.93	277.282	142.114	169.622	11953.2
AT4G23850	5667	6931	21229	17335	8330	16368	18583	9474	18970	17128	17900	9414	6019	15224	22136	20289	5667	20363	14489	5759	17018	6007	16772	19641	98.9624	96.9583	476.109	355.088	179.297	403.921	410.92	205.466	391.161	344.656	416.36	209.527	93.7892	319.553	492.238	499.865	89.1425	450.22	307.224	93.9445	357.215	106.374	404.287	461.365	25257.8
AT1G29910	26981	32974	3741	15864	20505	13409	8344	24091	4672	2780	6867	17270	29894	4975	3433	3656	31427	2878	4304	29633	10432	22729	12578	3245	934.244	914.631	166.36	644.332	875.131	656.119	365.848	1035.97	191.019	110.92	316.715	762.154	923.629	207.058	151.368	178.601	980.211	126.171	180.957	958.484	434.185	798.073	601.176	151.14	4396.43
AT1G11310	10504	5606	10077	24982	27085	25258	9107	27360	13837	9493	9037	29189	5264	10542	12497	10508	4960	12573	11735	11158	8394	9928	25929	10150	164.201	70.2012	202.307	458.08	521.867	557.959	180.268	531.159	255.407	170.996	188.167	581.55	73.4255	198.079	248.762	231.747	69.8419	248.842	222.742	162.935	157.722	157.377	559.491	213.427	12711.4
AT1G22410	2178	2081	28417	15093	3455	15315	21816	2897	17768	17420	20925	3324	2193	13683	29877	28423	1814	29155	13601	1773	18092	1869	16723	26342	43.4447	33.2524	727.975	353.142	84.945	431.698	551.034	71.7656	418.493	400.395	555.96	84.5061	39.0327	328.063	758.883	799.878	32.5935	736.305	329.42	33.0365	433.78	37.8049	460.448	706.791	34378.3
AT1G09070	22637	4155	8611	24930	34434	21373	8845	31164	6229	7562	7541	32937	4091	4889	6850	8164	3884	6249	4671	23967	7809	21652	22682	7640	596.901	87.766	291.606	771.081	1119.13	796.402	295.328	1020.53	193.942	229.764	264.857	1106.92	96.2552	154.953	230.003	303.711	92.2522	208.622	149.552	590.342	247.505	578.95	825.567	270.982	10081.5
AT3G54640	1221	1714	28680	11711	1502	10765	21508	1789	17414	23428	20756	1850	1364	14177	28021	30662	1287	27860	14883	1078	23227	1291	11474	27742	35.5126	39.9347	1071.29	399.536	53.8454	442.451	792.121	64.62	598.049	785.172	804.101	68.5784	35.3992	495.619	1037.79	1258.18	33.7179	1025.92	525.603	29.2882	812.017	38.0762	460.649	1085.35	36030.6
AT1G78830	11321	5111	12278	26961	22778	28400	14526	21752	8617	7507	14212	23154	4894	6627	10609	12425	4035	10547	6760	10094	11454	11087	28362	10618	245.101	88.6416	341.387	684.685	607.836	868.884	398.226	584.855	220.286	187.279	409.84	638.902	94.5443	172.454	292.478	379.517	78.6897	289.104	177.708	204.141	298.072	243.408	847.588	309.219	14600.3
AT3G52400	18220	1106	12457	17891	32942	16140	8583	33988	6953	8648	7772	33256	1039	6036	10028	12170	1027	9852	6046	21449	8239	18126	15938	13625	540.696	26.2925	474.764	622.779	1204.94	676.849	322.528	1252.62	243.64	295.721	307.211	1257.83	27.5126	215.303	378.947	509.531	27.453	370.165	217.858	594.592	293.889	545.465	652.87	543.882	15804.5
AT4G02770	21398	32470	4869	11077	17602	9556	5743	14191	12331	6620	6324	14788	29544	10944	6660	5314	28619	8096	10351	19545	6731	23528	9513	5522	799.077	971.337	233.515	485.213	810.194	504.285	271.568	658.139	543.732	284.863	314.563	703.839	984.456	491.234	316.7	279.97	962.686	382.782	469.351	681.802	302.134	890.965	490.367	277.38	6500
AT5G40780	3218	3286	17656	7895	3879	8011	15283	4445	32135	20652	15661	5192	3188	27825	26993	23107	2443	26600	22440	3608	13809	3948	9069	19279	59.5866	48.7419	419.87	171.478	88.5306	209.62	358.34	102.217	702.606	440.643	386.262	122.531	52.6735	619.29	636.462	603.644	40.7474	623.606	504.528	62.4074	307.347	74.131	231.798	480.187	24923.9
AT5G54270	25831	32405	4448	9074	17667	9062	4728	20558	7481	4496	4535	14378	29630	8008	5414	4056	27958	5253	7520	30982	5911	25733	9019	5371	880.741	885.098	194.774	362.911	742.474	436.631	204.131	870.516	301.188	176.643	205.96	624.818	901.468	328.192	235.063	195.11	858.673	226.767	311.333	986.788	242.255	889.729	424.476	246.335	5727.26
AT1G15820	22702	31222	5183	11975	18009	11028	6212	17786	7278	5328	6131	15616	29292	8344	5128	4906	29338	5219	8282	22130	6955	21273	10811	6082	798.484	879.701	234.123	494.052	780.734	548.129	276.667	776.908	302.263	215.938	287.232	700.036	919.311	352.755	229.673	243.447	929.495	232.41	353.702	727.094	294.038	758.737	524.875	287.748	6678.46
AT3G53260	3730	2773	25127	24543	6200	25618	19215	5427	11566	9531	18690	5094	2807	8143	21807	26382	2426	18816	7990	2474	13778	2961	27217	23776	54.713	32.584	473.35	422.284	112.095	531.02	356.9	98.8623	200.326	161.095	365.166	95.2334	36.7397	143.57	407.321	545.965	32.0544	349.442	142.308	33.8991	242.925	44.0434	551.074	469.121	31139.5
AT2G37220	24263	36826	2808	11972	20847	10461	4898	16810	6505	3185	4672	17268	33306	6395	3147	2618	30936	3300	5956	25026	4925	24734	10024	3077	690.511	839.561	102.632	399.657	731.275	420.71	176.51	594.131	218.597	104.447	177.104	626.349	845.784	218.758	114.046	105.116	793.057	118.906	205.817	665.31	168.475	713.806	393.781	117.792	3510.68
AT4G32940	23714	36662	3900	5351	13884	5141	3214	14728	15135	7817	3217	16050	33011	13944	8266	4433	32025	8229	12565	17137	3012	23032	5014	4300	470.586	582.804	99.3937	124.556	339.594	144.167	80.7615	362.967	354.64	178.746	85.0325	405.936	584.527	332.597	208.876	124.11	572.45	206.751	302.759	317.67	71.8446	463.475	137.343	114.78	5231.95
AT5G52640	773	829	32922	14617	575	11236	41833	996	2908	6481	46150	1825	578	2748	11223	31741	716	8621	2185	438	43542	687	13896	33346	15.5657	13.3726	851.403	345.257	14.2715	319.731	1066.68	24.9079	69.1441	150.381	1237.83	46.8382	10.3855	66.5124	287.778	901.748	12.9872	219.792	53.4245	8.23893	1053.91	14.0283	386.249	903.227	40484.1
AT1G03220	3960	2023	17662	34602	12031	32171	24671	12023	7616	9062	18744	12077	1944	5605	10895	16178	1693	11125	5471	3365	19803	3634	30511	13585	88.6814	36.2915	507.969	908.935	332.086	1018.09	699.597	334.379	201.389	233.842	559.112	344.703	38.8459	150.872	310.687	511.137	34.1514	315.43	148.766	70.393	533.056	82.5244	943.152	409.224	19569.5
AT4G39940	1250	1669	29910	15485	2134	14155	19842	2882	11680	18291	19130	2990	1234	8753	23436	29677	1201	22453	11369	1012	23236	1079	14782	30720	37.8374	40.4706	1162.75	549.815	79.619	605.487	760.538	108.341	417.47	637.985	771.304	115.353	33.3302	318.467	903.344	1267.38	32.7468	860.501	417.862	28.6153	845.429	33.1202	617.635	1250.82	37319.8
AT1G51680	2324	2262	23125	24801	2707	22971	16255	2619	15757	14628	15064	2791	2317	14121	22796	22608	2012	21968	13984	1927	13145	1986	24405	21224	38.4737	29.998	491.665	481.606	55.2367	537.393	340.753	53.8459	308.016	279.046	332.176	58.8893	34.2267	280.99	480.558	528.038	30.0034	460.452	281.099	29.8001	261.573	33.3401	557.693	472.628	27662.3
AT3G22200	15814	20827	9135	8422	12865	8320	5505	10102	21124	15685	6202	12367	19101	18097	16206	9371	19172	16318	16436	11262	5344	14046	8772	6913	326.198	344.143	241.996	203.774	327.085	242.52	143.788	258.783	514.502	372.809	170.401	325.127	351.566	448.686	425.671	272.71	356.223	426.16	411.657	217.001	132.498	293.8	249.762	191.809	10509.3
AT5G48430	975	520	24048	11992	2155	11569	21062	3070	19705	19502	22350	3175	553	16113	22858	24456	375	26480	13916	2834	20617	2048	13068	22249	26.9158	11.4995	852.594	388.32	73.3266	451.318	736.253	105.252	642.319	620.361	821.827	111.711	13.622	534.658	803.527	952.497	9.325	925.523	466.464	73.082	684.122	57.3315	497.967	826.186	29249.5
AT3G08580	8009	9466	17374	11649	7754	9562	14133	6773	17714	18170	13821	7661	8937	14584	19968	17538	8199	19700	14846	8715	14840	7428	10189	16728	196.161	185.726	546.504	334.67	234.083	330.953	438.321	206.017	512.297	512.803	450.892	239.148	195.316	429.346	622.769	606.022	180.888	610.894	441.513	199.392	436.89	184.487	344.471	551.114	21345.8
AT2G06520	20457	27085	3766	14698	17296	11685	5749	16720	8872	4685	6331	15852	27154	8990	4925	3650	27874	4899	8067	20285	7638	21561	10812	4680	1203.2	1276.14	284.47	1014.03	1253.87	971.2	428.167	1221.3	616.153	317.518	495.984	1188.31	1425.09	635.554	368.86	302.875	1476.76	364.812	576.114	1114.5	539.983	1285.95	877.789	370.259	4997.45
AT2G25450	16548	20690	9610	5899	11966	5442	9500	11119	15640	12532	10036	11414	18926	13575	14443	10128	18991	14370	12924	15493	9298	18426	5977	8789	436.888	437.579	325.842	182.683	389.39	203.033	317.594	364.568	487.565	381.247	352.927	384.07	445.856	430.785	485.557	377.245	451.634	480.338	414.306	382.091	295.066	493.305	217.819	312.124	11800.1
AT2G34250	4868	5036	21987	15713	6986	14618	17312	6170	13029	14806	17683	7095	4865	10831	17841	22467	4504	17350	10948	5660	18858	5296	15279	21425	87.8347	72.7903	509.497	332.56	155.366	372.724	395.537	138.258	277.586	307.833	424.982	163.161	78.3267	234.899	409.915	571.92	73.2029	396.352	239.856	95.398	408.993	96.9	380.538	519.996	27237.1
AT5G56870	8555	11250	11542	3514	5152	3367	10353	7332	30239	21785	9961	4226	10835	26707	19759	12533	8424	19699	23732	13448	9779	13239	3106	11013	95.0377	100.115	164.671	45.7902	70.5444	52.857	145.635	101.155	396.656	278.866	147.393	59.8348	107.403	356.613	279.511	196.429	84.2963	277.068	320.118	139.553	130.579	149.139	47.6283	164.568	14521.2
AT1G30700	1316	343	18689	15349	5611	16612	15067	8895	21410	17639	13016	10307	300	17649	23868	20700	283	23446	14450	2500	12712	1569	18614	18560	27.3317	5.7066	498.491	373.926	143.636	487.548	396.244	229.428	525.048	422.131	360.071	272.83	5.55961	440.583	631.228	606.536	5.29435	616.518	364.401	48.5019	317.344	33.0441	533.629	518.505	23990
AT2G40140	27589	1996	6104	12562	40433	10434	6042	39934	3167	3772	5361	41668	1953	3125	3802	5251	1844	3633	2979	28266	5998	25265	11423	6097	474.352	27.4914	134.784	253.348	856.863	253.512	131.543	852.7	64.2959	74.7305	122.775	913.093	29.9625	64.5819	83.2406	127.374	28.5588	79.0852	62.192	453.979	123.958	440.498	271.102	141.008	7196.09
AT5G03380	10017	5326	12305	20951	24380	19345	9144	28601	7419	9057	9715	30810	4653	6483	9409	10300	5669	9672	6929	9577	10315	8529	16835	12729	225.516	96.0535	355.78	553.273	676.526	615.45	260.676	799.669	197.222	234.956	291.328	884.056	93.4726	175.434	269.738	327.154	114.964	275.691	189.413	201.408	279.135	194.714	523.168	385.477	14564.2
AT2G36690	6379	2298	14546	19273	17401	19542	10884	22217	11075	11646	10085	21545	2106	9967	13960	14913	1590	14027	9677	11180	11045	8535	19109	15103	184.267	53.1761	539.632	653.038	619.555	797.715	398.114	797.02	377.754	387.644	388.034	793.212	54.2831	346.064	513.498	607.764	41.372	513.009	339.418	301.678	383.5	250.011	761.94	586.843	18425
AT3G26740	19264	31974	4697	3043	9837	3188	3942	11099	17737	10149	4253	9234	31804	17150	8680	4693	27439	8776	15547	20214	4628	22898	2650	4297	763.843	1015.61	239.187	141.532	480.763	178.632	197.924	546.551	830.441	463.706	224.622	466.655	1125.25	817.369	438.264	262.532	980.032	440.575	748.521	748.716	220.575	920.694	145.041	229.185	5656.58
AT1G32060	23842	32438	2193	12252	20054	10684	4094	17611	6519	2358	4005	16792	30428	6377	2926	2019	27843	2865	5403	22149	4177	25803	11133	2456	534.207	582.228	63.1052	322.009	553.833	338.286	116.155	490.049	172.472	60.8797	119.528	479.532	608.347	171.743	83.4834	63.8231	561.95	81.2751	146.995	463.584	112.496	586.269	344.324	74.0217	2752.59
AT2G36880	3935	4244	21235	14997	3691	13427	18167	3094	14080	17172	18980	3190	4264	11199	23010	22299	3947	22377	12848	3315	18378	3245	13821	21376	90.6133	78.2879	627.999	405.085	104.762	436.928	529.73	88.4823	382.843	455.648	582.16	93.6237	87.6144	309.972	674.718	724.448	81.8707	652.401	359.238	71.3079	508.686	75.7743	439.313	662.121	26848.5
AT4G35770	11403	16738	11144	5269	6203	5375	7820	10111	23512	19773	6547	4938	19051	22099	15590	10990	15422	14626	17878	12313	7294	17684	3668	9558	372.313	437.788	467.293	201.796	249.633	248	323.31	409.989	906.462	743.915	284.728	205.489	555.032	867.277	648.177	506.246	453.57	604.617	708.774	375.543	286.259	585.503	165.313	419.778	13094.5
AT4G15530	7434	8462	17453	4322	5535	4367	14546	6020	24745	18920	11951	6366	8035	18707	23416	17553	6908	22796	16514	5496	10181	9254	4806	15257	85.7798	78.2182	258.638	58.4981	78.7211	71.2081	212.535	86.2677	337.149	251.562	183.682	93.6219	82.7294	259.456	344.06	285.752	71.8008	333.033	231.374	59.2402	141.207	108.281	76.5481	236.808	20774.7
AT1G13110	4261	6024	14407	19791	3060	18413	16934	2842	15299	15616	19406	3260	5295	14344	17347	16155	5404	17989	12945	3805	17854	3924	19628	14909	96.5453	109.339	419.23	525.995	85.4578	589.56	485.851	79.971	409.311	407.71	585.673	94.1424	107.052	390.649	500.498	516.418	110.293	516.051	356.141	80.5344	486.25	90.1589	613.88	454.393	18828
AT5G57220	2308	212	12812	33813	16801	34599	11861	21835	6752	7818	11148	22193	182	5423	10452	12615	187	10222	5781	3388	10362	2605	33457	12024	55.2818	4.06775	394.115	950.003	496.013	1171.1	359.743	649.514	190.963	215.777	355.666	677.502	3.88982	156.129	318.79	426.293	4.03462	309.99	168.132	75.8049	298.328	63.2724	1106.17	387.4	15474.3
AT2G27660	6374	1727	16757	19562	11074	18377	15637	12848	12408	11251	17279	12663	1560	9482	14739	15444	1322	15032	8886	8569	14328	7760	19860	15737	107.454	23.3224	362.798	386.827	230.104	437.792	333.8	268.988	246.991	218.556	387.996	272.078	23.4663	192.135	316.4	367.319	20.075	320.842	181.893	134.942	290.335	132.657	462.143	356.857	19786.4
AT1G02500	5442	6744	18159	7801	4387	7049	13023	5707	19491	20095	12788	3778	6260	16501	22215	19516	6895	24874	17171	5988	14438	4243	7388	18605	131.614	130.657	564.02	221.303	130.774	240.909	398.821	171.411	556.606	560.006	411.95	116.454	135.092	479.678	684.144	665.899	150.207	761.647	504.241	135.279	419.715	104.058	246.637	605.252	23287.6
AT4G02380	7863	1175	12957	26420	18534	24193	16173	22105	4298	7895	13320	21703	1077	4257	7171	12477	1065	6783	4930	11173	17477	7322	22489	15297	343.987	41.1778	727.977	1355.75	999.387	1495.64	895.918	1200.97	222.019	397.986	776.17	1210.1	42.0417	223.848	399.477	770.085	41.9679	375.7	261.879	456.594	919.02	324.82	1358.04	900.168	16825.8
AT4G24570	30157	174	1862	4871	57190	4722	1839	55518	720	900	1556	58531	219	661	1029	1463	179	884	653	28832	2073	26313	4001	2117	1071.37	4.95192	84.9556	202.986	2504.28	237.062	82.7291	2449.49	30.2034	36.8432	73.6311	2650.25	6.94237	28.2261	46.5507	73.3283	5.72822	39.7622	28.1686	956.829	88.523	947.945	196.205	101.167	2241.43
AT1G30380	17354	21802	5567	14501	14585	12143	7862	15370	8354	5970	7726	13152	20252	8300	5636	5256	21140	5896	8351	20353	10056	18437	11477	6501	955.657	961.769	393.716	936.688	989.965	944.957	548.226	1051.15	543.21	378.825	566.704	923.087	995.134	549.385	395.214	408.35	1048.63	411.079	558.394	1046.98	665.629	1029.56	872.406	481.555	7154.35
AT5G46110	20784	26318	4209	13255	17145	11863	6224	15498	7678	3758	6612	15503	23208	7622	4590	3682	22886	4416	6951	19030	6384	22397	11683	4167	382.176	387.668	99.397	285.897	388.583	308.257	144.92	353.915	166.707	79.6258	161.945	363.328	380.789	168.461	107.475	95.5198	379.07	102.809	155.197	326.874	141.102	417.623	296.536	103.068	4973.16
AT1G12090	28182	35128	297	14214	26100	10256	1801	20253	129	106	2005	18551	33664	249	71	139	34588	50	141	20994	1837	25731	11138	185	999.531	998.044	13.5282	591.337	1140.97	514.027	80.8839	892.078	5.40238	4.33204	94.7192	838.571	1065.37	10.615	3.20658	6.95527	1105.01	2.24523	6.07216	695.547	78.3138	925.425	545.28	8.82592	253.486
AT2G36530	6481	8077	19574	7669	6056	6508	14397	5337	15841	18667	14841	6358	7644	12146	19621	20936	7377	20616	12266	7038	15806	6335	7438	18379	124.075	123.87	481.263	172.217	142.903	176.066	349.012	126.891	358.094	411.794	378.448	155.136	130.58	279.495	478.326	565.473	127.215	499.705	285.132	125.864	363.722	122.984	196.557	473.292	24365.2
AT1G09970	6480	6119	15302	22040	8766	16559	21688	7834	8362	10787	20845	8350	5051	7126	10867	13587	5610	11297	7706	7656	22070	6774	19326	13608	76.268	57.6926	231.3	304.28	127.169	275.414	323.23	114.509	116.211	146.295	326.79	125.257	53.0464	100.811	162.868	225.614	59.4764	168.344	110.128	84.1737	312.23	80.8487	313.977	215.44	17529.4
AT1G64720	21223	27646	4754	5627	12650	4710	5361	16543	9519	8145	4705	9552	24162	10324	5728	4038	24927	6152	10144	29733	6212	22947	3725	5262	505.764	527.771	145.499	157.294	371.572	158.616	161.775	489.604	267.857	223.663	149.348	290.124	513.79	295.724	173.821	135.763	535.089	185.619	293.529	661.892	177.942	554.533	122.534	168.677	5794.65
AT4G18950	4337	1470	21356	13940	11416	13350	16452	10090	12897	15126	14421	11520	1363	10738	17785	19788	1223	17049	9623	5778	15190	4630	14380	19189	83.2177	22.5952	526.267	313.75	269.992	361.986	399.732	240.44	292.204	334.436	368.571	281.726	23.3364	247.655	434.549	535.677	21.1382	414.182	224.201	103.565	350.339	90.0881	380.867	495.271	24903.7
AT3G19010	4593	1749	16870	23522	9972	21874	17720	11545	8579	10360	17501	11543	1731	7193	12757	15620	1459	12185	7983	5810	17596	4666	22377	17803	131.688	40.1708	621.188	791.074	352.405	886.258	643.333	411.085	290.44	342.271	668.36	421.808	44.285	247.888	465.753	631.836	37.6806	442.323	277.916	155.608	606.411	135.66	885.601	686.602	20761.9
AT3G50820	21360	27403	2511	14137	18624	12319	5609	17777	5439	2033	6305	16999	26363	5845	2287	2744	25907	2210	5043	18048	5809	20424	12483	3478	681.646	700.532	102.912	529.188	732.558	555.542	226.656	704.539	204.95	74.7579	268.005	691.4	750.696	224.202	92.9357	123.543	744.714	89.2927	195.41	538.015	222.825	660.935	549.876	149.297	3614.43
AT4G32020	17257	5053	10326	20940	19757	16195	8841	19142	6603	8222	8137	19182	4710	6012	7638	8681	4861	7887	6249	19942	9507	17245	17783	10425	342.292	80.2883	263.041	487.194	483.018	453.937	222.053	471.528	154.648	187.919	214.978	484.923	83.361	143.333	192.916	242.927	86.8502	198.065	150.502	369.493	226.662	346.86	486.882	278.145	12131.9
AT1G66180	20284	22401	5751	2209	10757	1918	2598	11942	19511	12743	3464	10439	20898	17611	10054	6614	24095	11685	16900	18695	3423	19528	1707	5342	499.697	442.071	181.952	63.8327	326.629	66.7706	81.0431	365.358	567.549	361.732	113.666	327.763	459.377	521.475	315.392	229.875	534.68	364.458	505.521	430.215	101.359	487.832	58.0463	177.019	7335.17
AT5G16970	8651	10989	15436	7139	7570	6180	14703	6575	15195	16688	15158	8182	10059	12353	16087	15132	11625	15903	11120	11493	13958	9593	7362	12782	254.233	258.699	582.585	246.092	274.203	256.648	547.135	239.966	527.274	565.108	593.343	306.459	263.773	436.349	602.003	627.388	307.732	591.711	396.798	315.504	493.052	285.877	298.64	505.274	17909.3
AT2G05100	23773	28595	2533	5384	14942	5089	2374	17079	14124	4645	2661	11607	26689	15276	4841	2234	22848	5003	14365	20685	2628	23504	5054	3624	716.024	689.931	97.9802	190.214	554.706	216.601	90.5416	638.844	502.31	161.21	106.755	445.566	717.277	553.031	185.668	94.9296	619.878	190.783	525.35	581.977	95.1422	717.869	210.12	146.823	3462.64
AT3G04120	6516	8310	19713	7534	6287	6669	16999	6102	14099	16390	16479	7427	7399	11002	16157	19329	7195	16123	11012	7672	17704	7199	7921	17870	161.272	164.76	626.601	218.725	191.793	233.251	532.753	187.56	412.039	467.433	543.262	234.283	163.404	327.301	509.212	674.937	160.407	505.231	330.937	177.376	526.69	180.68	270.612	594.932	23513.3
AT4G22690	12474	3632	7596	29418	25530	30252	10116	22329	3380	3137	9690	25981	3249	2416	4829	8075	2949	4668	2599	10335	8312	11177	28600	7531	220.838	51.5093	172.708	610.907	557.095	756.842	226.778	490.937	70.657	63.9947	228.502	586.235	51.325	51.4116	108.864	201.69	47.028	104.632	55.8694	170.917	176.88	200.656	698.91	179.343	9598.84
AT5G56010	4125	5222	19626	21273	3631	17360	26444	3032	5138	7276	28859	5311	4468	4167	10345	19188	4979	9556	3900	2858	25237	3806	20330	18575	66.8518	67.7951	408.489	404.401	72.5315	397.578	542.676	61.025	98.3229	135.876	622.974	109.702	64.6121	81.1726	213.491	438.727	72.6852	196.079	76.7457	43.2672	491.622	62.5487	454.794	404.932	23709.8
AT4G35090	19076	18823	5507	10961	14956	10232	5191	14408	13577	7240	6706	15866	19337	12490	7842	5069	18912	7606	10539	10479	5410	16718	10566	6146	291.949	230.771	108.242	196.772	282.128	221.291	100.599	273.85	245.355	127.679	136.704	309.482	264.071	229.762	152.829	109.45	260.718	147.381	195.848	149.812	99.5225	259.456	223.212	126.525	6902.89
AT3G49120	5032	5630	12161	14152	6150	14678	12664	7139	23209	13096	11977	9077	5342	18815	17120	14091	3568	16706	14462	4366	10097	6569	18024	9410	140.009	125.486	434.553	461.877	210.911	577.118	446.179	246.684	762.503	419.87	443.876	321.888	132.626	629.238	606.564	553.135	89.4238	588.508	488.588	113.476	337.684	185.342	692.234	352.182	14775.9
AT1G68840	16830	5749	9103	19932	13402	17960	13407	13879	6689	7250	13306	14417	5507	6314	7251	8763	5260	7481	6521	16465	14922	14977	18295	9467	346.312	94.7649	240.562	481.093	339.91	522.244	349.333	354.675	162.523	171.903	364.695	378.1	101.114	156.165	189.994	254.396	97.4953	194.899	162.929	316.484	369.075	312.513	519.641	262.035	11290.2
AT4G31550	13025	2400	11056	15805	24624	14533	10027	24332	6522	7838	9654	25828	2124	6255	8708	10611	2179	8553	5930	14111	10713	12535	14325	10861	303.398	44.7835	330.744	431.841	706.976	478.381	295.754	703.885	179.385	210.379	299.531	766.785	44.1469	175.129	258.293	348.711	45.72	252.243	167.722	307.043	299.951	296.087	460.593	340.305	13435
AT4G20850	8388	11118	12394	7714	7686	6442	9873	7921	22243	14136	9443	7885	9343	18936	16454	11937	8336	16665	16439	9158	8845	10169	7944	11577	78.2577	83.0935	148.505	84.4195	88.3853	84.9323	116.638	91.7778	245.038	151.97	117.349	93.7602	77.7797	212.351	195.478	157.123	70.0552	196.852	186.228	79.8135	99.1907	96.207	102.305	145.288	14831.4
AT1G80920	10661	20722	10769	6220	3842	5719	10756	6079	16090	14726	10231	4207	20027	15011	12446	9451	17647	12518	13492	9527	11459	12633	5075	10011	444.358	691.893	576.461	304.103	197.38	336.852	567.688	314.671	791.885	707.265	568.005	223.489	744.839	752.041	660.577	555.761	662.553	660.596	682.828	370.935	574.098	533.951	291.984	561.276	12468.1
AT5G09660	19475	24657	4356	14491	15855	12749	6792	16012	3279	3027	7428	14816	22213	3169	3474	3981	22618	3048	3112	17170	8093	18914	12569	5009	428.648	434.746	123.132	374.125	430.131	396.537	189.298	437.682	85.219	76.7712	217.768	415.626	436.257	83.8383	97.3671	123.621	448.428	84.9385	83.1693	353.021	214.11	422.15	381.867	148.299	5508.83
AT4G25030	5164	2578	17963	21937	10671	19831	14926	10995	7190	10709	13694	12110	2400	5846	11905	14781	2694	11892	5875	5585	14817	4767	19742	16936	119.434	47.7634	533.555	595.131	304.198	648.14	437.127	315.809	196.354	285.398	421.862	356.971	49.5294	162.516	350.613	482.302	56.1245	348.226	164.986	120.662	411.913	111.801	630.26	526.884	20469.5
AT1G26380	302	71	19640	32418	5433	35352	19724	7393	3665	6408	16593	8250	41	2900	10033	17667	59	8366	2556	297	16331	288	33640	16490	6.98088	1.31472	583.048	878.99	154.794	1154.78	577.328	212.233	100.034	170.682	510.89	243.056	0.845665	80.5745	295.32	576.157	1.22848	244.843	71.7404	6.41308	453.754	6.75081	1073.36	512.729	22193.9
AT4G32260	14996	20321	6414	14598	13878	11814	8412	13623	5984	5114	8365	13408	18673	6112	5081	5839	19189	5071	5628	16650	10021	15099	12333	7027	568.527	617.153	312.294	649.178	648.505	632.931	403.83	641.412	267.879	223.408	422.417	647.87	631.686	278.519	245.292	312.312	655.303	243.408	259.077	589.654	456.658	580.475	645.405	358.352	7957.39
AT2G44370	2633	583	20561	11424	7691	11212	12117	11363	13052	14140	11719	11288	531	10476	17933	21065	455	18474	10943	5429	12718	4271	11636	21704	95.2188	16.8893	954.939	484.601	342.82	572.979	554.87	510.333	557.34	589.228	564.497	520.28	17.1347	455.369	825.817	1074.75	14.8217	845.86	480.516	183.4	552.835	156.625	580.849	1055.78	26184.9
AT2G45220	909	705	20044	1827	879	1887	9524	1598	35019	23251	7947	1418	636	25859	29167	23543	566	28732	18833	1063	6930	1377	2820	18210	19.5599	12.1525	553.921	46.1144	23.3133	57.3798	259.506	42.7041	889.772	576.511	227.775	38.8891	12.2116	668.824	799.198	714.727	10.9707	782.772	492.066	21.367	179.243	30.0468	83.7608	527.081	25609
AT1G44575	17925	20158	5397	18422	17567	14481	7668	15465	2302	2796	8104	16097	19959	2049	3715	5217	19802	3232	1993	14105	8801	16147	14899	6368	419.846	378.225	162.346	506.13	507.153	479.306	227.424	449.852	63.6659	75.4622	252.83	480.533	417.139	57.6858	110.802	172.396	417.786	95.8445	56.681	308.61	247.78	383.515	481.699	200.631	7015.6
AT2G17740	1064	418	20302	13520	2712	14489	13140	5252	14126	16801	13520	5432	429	12466	20009	19099	455	19465	12603	2697	14707	1631	15828	22080	42.5475	13.39	1042.63	634.168	133.67	818.757	665.353	260.823	666.996	774.159	720.127	276.848	15.3074	599.179	1018.87	1077.5	16.3892	985.492	611.937	100.744	706.906	66.1374	873.669	1187.67	25387.3
AT1G78380	5865	7308	18845	5345	5954	4915	9552	4477	17875	23207	8612	5689	6519	10547	20014	18673	7635	20814	13273	9021	10369	5928	5393	16328	221.758	221.351	915.096	237.057	277.479	262.614	457.329	210.226	798.046	1011.09	433.725	274.154	219.939	479.332	963.615	996.093	260.036	996.396	609.368	318.62	471.251	227.289	281.468	830.438	22250
AT1G09340	18142	22314	4596	15291	16336	13190	7436	15290	3541	2429	7372	14979	20770	3514	3010	3888	20498	2611	3147	15737	7922	19487	13030	5216	346.692	341.593	112.797	342.759	384.783	356.195	179.938	362.874	79.9017	53.487	187.648	364.83	354.166	80.7156	73.2461	104.824	352.846	63.173	73.0223	280.923	181.969	377.628	343.709	134.079	5648.55
AT4G34180	3621	2418	13013	21513	8989	20301	14301	10420	11750	11603	13870	11543	2156	10479	11773	12035	2131	11624	10565	4105	15978	3374	18897	12938	101.015	54.0363	466.223	703.967	309.086	800.31	505.182	361.005	387.049	372.983	515.386	410.416	53.6682	351.377	418.218	473.672	53.5494	410.562	357.871	106.974	535.777	95.447	727.676	485.498	15680.3
AT4G04640	16257	22659	4443	11028	13451	9545	6058	12791	8763	4637	6443	12327	21132	8951	6028	4457	19249	6282	8110	17557	6417	16975	10101	4976	450.553	503.058	158.14	358.506	459.485	373.822	212.598	440.25	286.767	148.083	237.844	435.423	522.585	298.177	212.734	174.27	480.538	220.429	272.914	454.53	213.768	477.062	386.418	185.502	5735.5
AT1G32230	7653	10159	13708	10389	6884	8699	11200	7471	13914	16634	10991	7928	8201	12816	13536	11491	9371	13845	12997	8614	12394	8221	8970	11953	71.1652	75.6761	163.708	113.319	78.9019	114.311	131.88	86.2787	152.777	178.236	136.136	93.961	68.0478	143.247	160.282	150.754	78.4939	163.003	146.75	74.8252	138.533	77.5212	115.137	149.512	15310.3
AT5G13630	21189	26933	2557	9765	17763	8691	3695	15617	6873	2183	3769	15985	23809	5963	3270	2239	21105	3463	5390	16850	3715	21754	9769	2843	188.628	192.067	29.2339	101.968	194.905	109.332	41.6518	172.656	72.2459	22.393	44.6911	181.366	189.125	63.8053	37.0683	28.1206	169.237	39.0314	58.2619	140.121	39.752	196.379	120.042	34.0437	3151.07
AT4G36670	4618	7457	12760	4566	3638	4212	18300	4664	16531	15251	19601	4032	6558	15605	13674	12694	5356	14092	14907	9217	21643	8303	4093	13370	102.334	132.374	363.144	118.686	99.3669	131.899	513.503	128.356	432.552	389.429	578.556	113.877	129.673	415.651	385.854	396.864	106.911	395.372	401.105	190.794	576.488	186.579	125.198	398.532	16045
AT1G65845	4008	3082	14757	7798	6198	6503	8973	7439	20401	18801	10512	6719	3312	18501	15762	13665	3370	17741	18128	8037	12949	5204	6211	15797	218.442	134.559	1032.92	498.523	416.361	500.847	619.255	503.514	1312.9	1180.73	763.119	466.725	161.068	1211.99	1093.9	1050.73	165.444	1224.2	1199.66	409.175	848.298	287.611	467.258	1158.1	18254.7
AT4G20830	6268	853	12596	24805	14577	23288	13612	14564	4739	6963	12871	16307	843	3871	8334	11871	851	7151	4391	8463	14149	5895	23366	11718	120.652	13.1531	311.386	560.067	345.848	633.464	331.782	348.157	107.712	154.442	330.003	400.063	14.4792	89.5624	204.276	322.38	14.7554	174.276	102.629	152.173	327.368	115.067	620.838	303.405	14940.6
AT1G19770	21188	3215	4716	12084	35886	12536	4055	32643	3628	3153	3503	31181	2974	2874	3799	4549	2625	3753	2857	19695	3498	20687	11025	4499	632.765	76.914	180.878	423.309	1320.96	529.048	153.344	1210.69	127.935	108.502	139.345	1186.84	79.251	103.166	144.471	191.665	70.6149	141.905	103.601	549.434	125.567	626.484	454.484	180.731	5685.28
AT1G74100	1463	1764	22216	14970	1451	13744	20322	1517	8285	10820	19082	1518	1436	5608	14911	23133	1288	16223	7269	1138	21852	1378	14741	24085	45.8922	44.3267	894.995	550.822	56.1014	609.245	807.208	59.0976	306.873	391.097	797.294	60.6897	40.194	211.446	595.608	1023.77	36.3936	644.306	276.866	33.346	823.931	43.8333	638.278	1016.26	28716.2
AT1G10760	20196	27774	2012	10922	18014	9113	4645	12238	4179	1901	5273	13720	24162	3864	2491	2355	23722	2375	3697	17493	4512	21168	10741	2423	169.693	186.943	21.7113	107.645	186.56	108.204	49.4206	127.702	41.4612	18.4053	59.014	146.927	181.152	39.024	26.6521	27.9167	179.541	25.2655	37.7179	137.3	45.5692	180.359	124.575	27.3852	2813.29
AT1G72520	10807	68	1789	20970	44354	21957	1962	42872	241	406	1679	49700	77	237	766	1772	63	757	182	11021	1545	9147	23487	1658	150.246	0.757321	31.9425	341.973	760.051	431.376	34.54	740.221	3.95628	6.5041	31.092	880.65	0.955214	3.96044	13.5608	34.7566	0.788958	13.3248	3.07235	143.129	25.8186	128.955	450.728	31.0061	2156.62
AT4G05180	16330	20577	5035	12136	13725	11002	7312	13362	4672	3472	7593	12294	19395	4826	3899	4883	19104	3928	4265	16967	8708	17591	10585	4847	544.088	549.208	215.448	474.3	563.646	518.011	308.492	552.896	183.805	133.298	336.974	522.065	576.613	193.271	165.423	229.533	573.353	165.699	172.545	528.075	348.744	594.338	486.813	217.23	6099.3
AT4G16890	8950	7655	11370	14325	12513	10282	10392	13583	9003	10167	10476	12146	6459	8635	10452	9404	7067	9865	9048	9967	11209	8951	12207	11511	74.0835	50.7593	120.87	139.087	127.665	120.271	108.923	139.631	87.9947	96.9735	115.503	128.139	47.7062	85.9127	110.168	109.821	52.6924	103.386	90.9391	77.0672	111.524	75.1328	139.475	128.167	13304.7
AT5G49360	19687	22008	3813	1943	12017	2289	1935	11201	16163	10744	1250	8539	21504	13577	9620	2950	16005	8697	11561	19028	1045	25898	1582	2364	288.477	258.335	71.7559	33.3963	217.039	47.3981	35.9034	203.834	279.656	181.409	24.3972	159.473	281.165	239.128	179.5	60.9857	211.252	161.349	205.696	260.454	18.4057	384.82	31.9982	46.5953	3754.46
AT4G34150	15214	1675	7337	15514	28967	14723	6870	26327	5114	4723	6007	26927	1760	3737	5471	6979	1364	5827	3904	14884	5808	14637	13816	7297	451.49	39.8191	279.63	540.037	1059.54	617.426	258.158	970.276	179.199	161.505	237.444	1018.45	46.6046	133.298	206.743	292.195	36.4614	218.935	140.674	412.602	207.174	440.471	565.946	291.281	8925.59
AT1G62380	15931	21325	5862	9067	11770	9848	7362	13236	7646	6972	7425	12110	18889	7222	6654	4885	15312	5986	5764	13643	6478	16001	9294	4687	464.628	498.222	219.567	310.185	423.106	405.877	271.883	479.411	263.31	234.305	288.442	450.147	491.567	253.172	247.118	201.003	402.261	221.037	204.12	371.688	227.095	473.227	374.156	183.874	6359.03
AT5G19230	5317	1777	13003	15722	10584	14732	13839	11321	10396	10370	13979	11237	1923	8002	11634	12648	1540	12542	8803	6911	14950	5699	13185	12394	162.689	43.5564	510.971	564.281	399.166	636.998	536.193	430.196	375.604	365.623	569.729	438.219	52.5029	294.298	453.295	545.996	42.4451	485.876	327.057	197.533	549.843	176.828	556.879	510.115	15716.7
AT3G07390	2970	1780	15137	18559	4425	15363	20507	3626	8530	8592	18405	4749	1973	6984	12483	16150	1702	13009	7753	3474	18856	3474	17072	16825	105.161	50.4882	688.331	770.809	193.118	768.701	919.441	159.446	356.63	350.553	868.026	214.313	62.3356	297.234	562.828	806.761	54.284	583.186	333.325	114.904	802.512	124.735	834.392	801.339	19905.6
AT5G57710	6322	5348	10326	23054	4587	15514	16829	3866	7952	7481	16104	4779	4384	7703	9477	12138	5357	9292	6885	8596	15143	7741	21399	10872	68.2093	46.2224	143.081	291.763	60.9999	236.536	229.917	51.8012	101.306	93.006	231.431	65.7165	42.2057	99.8954	130.202	184.761	52.0625	126.93	90.1972	86.6348	196.384	84.6927	318.692	157.784	13813.9
AT5G02490	1522	1344	23421	15599	2667	13901	20775	2417	4926	8326	22754	4578	1147	3862	13807	24192	1160	11796	3092	884	19832	1674	16024	21370	25.9368	18.3474	512.587	311.813	56.0191	334.759	448.299	51.1526	99.1215	163.494	516.487	99.432	17.4412	79.1063	299.613	581.633	17.8063	254.509	63.9796	14.0722	406.231	28.928	376.93	489.858	28525
AT1G62300	4993	2657	11662	23908	10523	20093	11057	13093	6894	7695	9924	14582	2383	6113	9563	12020	2612	8822	5695	5961	10049	5948	23196	11132	91.1779	38.8679	273.502	512.113	236.853	518.509	255.676	296.931	148.652	161.919	241.387	339.386	38.8296	134.177	222.372	309.676	42.9651	203.967	126.276	101.684	220.575	110.144	584.695	273.442	14395.5
AT2G39210	4490	1731	14539	7497	5897	7045	14847	5754	16086	14444	16122	5398	1616	13916	16460	13588	1371	17661	14374	4942	15257	4379	7600	14519	81.6055	25.2024	339.365	159.829	132.104	180.941	341.693	129.877	345.217	302.498	390.293	125.041	26.2075	304.007	380.944	348.42	22.4453	406.4	317.213	83.904	333.309	80.7064	190.666	354.955	17606.9
AT3G50950	13177	3081	7902	12765	22952	11993	7946	21232	7347	5776	7668	21390	2719	6100	7285	7615	2617	7374	5996	14964	7351	13561	12887	7788	192.154	35.9912	147.989	218.347	412.538	247.14	146.725	384.514	126.507	97.0558	148.941	397.549	35.3796	106.92	135.276	156.667	34.3756	136.145	106.168	203.839	128.85	200.532	259.401	152.764	9626.26
AT4G27500	4500	3984	14442	16153	7401	14421	15839	7218	8018	9778	16114	7211	3481	6580	12173	13734	3241	11554	6605	5366	15547	4668	16093	14179	76.2562	54.0821	314.304	321.078	154.584	345.336	339.871	151.904	160.435	190.93	363.718	155.742	52.6354	134.025	262.675	328.348	49.4716	247.891	135.905	84.9416	316.675	80.2146	376.433	323.2	17491.3
AT5G66190	13910	20425	4436	11944	12195	10377	6305	13243	5854	4109	6463	12819	17891	6468	4373	4234	18015	4134	6132	15156	7211	15250	10529	5410	390.361	459.17	159.879	393.173	421.825	411.524	224.052	461.546	193.983	132.873	241.587	458.503	448.008	218.176	156.271	167.635	455.395	146.884	208.95	397.312	243.243	433.98	407.863	204.221	5815.77
AT1G11860	16744	22923	2900	12908	14586	10751	5213	13867	4828	2399	5032	13634	19792	5214	3006	2470	20295	2488	4701	15901	5949	16600	10612	3071	330.26	362.193	73.4606	298.642	354.604	299.66	130.199	339.679	112.444	54.5242	132.202	342.743	348.335	123.613	75.4996	68.7335	360.579	62.1316	112.587	292.973	141.041	332.02	288.923	81.478	3480.27
AT1G53430	5252	4260	12664	20540	9863	16346	10983	10387	8179	9243	10263	10515	3838	6895	10599	12104	3743	10164	7394	5284	11053	5219	18712	11920	53.7221	34.9068	166.364	246.447	124.351	236.278	142.257	131.949	98.787	108.944	139.831	137.084	35.0304	84.7733	138.055	174.676	34.4876	131.631	91.8349	50.4892	135.898	54.1347	264.202	164.009	15151.8
AT1G27020	7708	11445	8718	15551	7087	14770	13461	9172	6519	5644	14066	9008	9883	7035	6162	7722	10578	5548	6764	11343	16203	8498	13083	8452	213.483	253.927	310.097	505.213	241.933	578.077	472.088	315.482	213.193	180.123	518.909	317.979	244.243	234.197	217.321	301.735	263.9	194.547	227.47	293.465	539.413	238.67	500.169	314.88	10268.1
AT5G42270	14736	17872	4379	10212	13743	9269	5319	11057	11259	4650	5568	11224	16111	10076	7243	4625	14917	6247	8899	11618	4763	15638	9671	5246	250.516	243.389	95.607	203.639	287.97	222.675	114.501	233.443	226.009	91.0899	126.082	243.193	244.393	205.892	156.795	110.928	228.429	134.46	183.694	184.499	97.3285	269.585	226.942	119.963	5894.82
AT5G26280	6866	9182	8896	6256	7495	6328	8078	7121	18211	11571	8263	5154	8081	19618	12660	9417	7827	13006	15048	13670	6556	8353	5325	10306	199.834	214.079	332.522	213.578	268.874	260.265	297.71	257.392	625.851	388.06	320.334	191.187	209.866	686.305	469.2	386.681	205.199	479.264	531.795	371.656	229.356	246.529	213.931	403.478	11839.2
AT4G23270	7185	6357	9825	17167	11169	14644	9644	11242	8799	8641	9807	11380	5685	7585	9406	9735	6095	9830	7817	7683	10476	7017	15165	9851	116.177	82.3412	204.026	325.598	222.597	334.608	197.458	225.749	167.996	160.998	211.217	234.522	82.0229	147.416	193.668	222.077	88.7731	201.239	153.473	116.046	203.607	115.055	338.473	214.258	12153.8
AT5G57560	29372	7266	607	3031	35089	2892	548	33687	2976	1536	591	29630	7590	2616	1145	627	8049	1196	2933	29036	500	27993	2623	504	782.285	155.024	20.7625	94.6918	1151.9	108.846	18.4815	1114.25	93.5913	47.1395	20.9661	1005.8	180.378	83.7464	38.8326	23.5599	193.103	40.33	94.8514	722.396	16.0069	756.034	96.4313	18.0562	718.662
AT5G42050	10898	3791	11646	9644	13431	8471	9650	12452	9091	9562	10037	12637	3493	8032	11718	11996	3267	11658	7753	11532	9564	10753	9306	11445	258.691	72.0875	355.034	268.526	392.964	284.153	290.058	367.081	254.81	261.544	317.349	382.319	73.985	229.168	354.198	401.74	69.855	350.367	223.462	255.709	272.884	258.835	304.919	365.438	14508.3
AT3G14415	15996	20878	3386	9416	13043	8593	3923	12726	7692	4296	4609	12163	19356	8128	4302	2926	19471	3968	7067	15923	4756	16693	8162	3438	391.783	409.633	106.508	270.517	393.752	297.415	121.668	387.092	222.456	121.244	150.363	379.684	423.02	239.284	134.172	101.107	429.572	123.047	210.169	364.306	140.017	414.599	275.942	113.267	4020.63
AT4G26970	3093	3974	17206	8601	3976	7521	14215	3665	14043	13850	12651	4528	3662	10102	16370	16721	3247	17504	10164	3664	12802	3772	8726	13852	39.1105	40.2544	279.417	127.573	61.9685	134.392	227.606	57.5541	209.674	201.802	213.078	72.974	41.3184	153.539	263.585	298.298	36.9837	280.231	156.055	43.2789	194.579	48.3666	152.306	235.608	19735.9
AT3G22060	4007	2690	11221	15427	8146	13288	13675	10349	10648	9445	14719	9164	2298	8851	10132	10546	2004	10306	9291	6116	14869	4861	13450	11280	148.198	79.698	532.984	669.267	371.346	694.491	640.435	475.347	465.01	402.52	725.105	431.973	75.8376	393.471	477.175	550.283	66.7629	482.591	417.24	211.299	661.012	182.309	686.647	561.172	13645.1
AT3G53460	15661	24858	3471	7283	12749	5401	4871	10520	6573	4668	5011	11534	21594	6183	3960	3614	20463	4194	6318	16944	5733	15419	5694	3845	352.02	447.596	100.199	192.023	353.212	171.556	138.641	293.665	174.455	120.904	150.028	330.427	433.104	167.049	113.345	114.607	414.316	119.355	172.436	355.771	154.894	351.45	176.666	116.254	4520.39
AT1G80380	8476	8656	11581	8596	9297	7050	9435	10472	9866	12673	8222	8342	8412	9606	10101	10111	8114	10063	9689	9853	9605	9890	6914	11052	132.352	108.275	232.244	157.445	178.934	155.565	186.554	203.076	181.908	228.024	171.008	166.019	117.206	180.293	200.846	222.745	114.127	198.945	183.704	143.719	180.277	156.601	149.024	232.137	13503.9
AT1G02360	1361	190	14333	17605	5448	17677	12711	6408	11732	10841	12420	7311	164	9753	14580	13785	192	13346	8936	1799	11726	1217	18717	13640	44.5402	4.98104	602.409	675.811	219.757	817.498	526.742	260.439	453.354	408.814	541.397	304.944	4.78905	383.645	607.59	636.467	5.65992	552.982	355.089	54.9962	461.263	40.3873	845.51	600.444	17247.5
AT5G48380	9233	2764	8026	19077	17332	15892	8197	17792	5788	5616	8270	17571	2374	4734	6913	7494	2562	6833	5377	10806	8721	9085	17396	8032	137.481	32.9693	153.482	333.199	318.096	334.396	154.553	329.013	101.765	96.3581	164.023	333.46	31.5421	84.7274	131.076	157.43	34.3631	128.818	97.2163	150.304	156.088	137.178	357.55	160.874	9723.57
AT5G14740	16727	20136	3398	12104	13832	10662	5870	14047	4069	2183	5274	12044	18400	3937	2601	2173	18323	2035	3437	16914	6216	18779	9800	2640	228.869	220.706	59.7106	194.264	233.273	206.153	101.702	238.694	65.7396	34.4179	96.1186	210.033	224.645	64.7486	45.3176	41.9472	225.829	35.2532	57.1015	216.183	102.231	260.556	185.09	48.5888	3369.06
AT1G14540	1189	80	13269	16183	10010	16227	7118	14180	10219	11973	6241	15537	88	10219	16575	14932	64	15384	7519	1951	6012	1222	16793	12334	39.8034	2.14536	570.474	635.465	413.032	767.645	301.731	589.527	403.941	461.852	278.286	662.909	2.62865	411.191	706.562	705.231	1.92989	652.038	305.632	61.0102	241.914	41.4829	775.987	555.4	16785.5
AT1G60950	14966	21290	2232	11378	13730	9355	3169	12341	5755	2912	3205	12972	19840	6078	3444	1889	22031	3088	5702	17581	4253	17119	8076	2373	643.426	733.23	123.239	573.79	727.569	568.356	172.52	658.919	292.152	144.26	183.535	710.8	761.107	314.087	188.545	114.578	853.181	168.088	297.659	706.063	219.782	746.33	479.266	137.232	2677.27
AT5G47910	10751	1253	5481	17032	30823	17120	4905	26742	3917	2972	4463	30614	1269	2731	4645	5851	1084	4720	2758	9834	3629	8858	17568	5332	126.361	11.7974	82.734	234.814	446.53	284.349	73.0008	390.344	54.3612	40.2509	69.87	458.599	13.3088	38.5818	69.5199	97.0218	11.4765	70.238	39.3603	107.97	51.2691	105.575	285.02	84.2982	6894.49
AT4G39980	2179	2982	18457	13550	1581	11964	15256	1447	9713	10799	15340	1651	2714	7396	14994	19609	2416	15108	8280	1650	14832	1971	13359	17017	45.8853	50.3033	499.157	334.696	41.0355	356.022	406.801	37.842	241.513	262.037	430.27	44.311	50.9962	187.202	402.062	582.569	45.8277	402.8	211.713	32.457	375.423	42.0885	388.31	482.018	22787.9
AT1G33600	7843	2243	8865	24793	15579	22562	10661	14376	2885	3740	11351	15929	2171	2157	5081	8529	2114	4894	2306	7139	9628	7637	23490	8112	136.176	31.1974	197.677	504.941	333.402	553.577	234.39	309.987	59.1472	74.8257	262.513	352.496	33.6347	45.0157	112.338	208.925	33.0625	107.584	48.6157	115.787	200.936	134.462	562.973	189.456	10534.7
AT2G30440	6074	6526	11727	13258	8060	11032	10584	8750	9078	10684	10501	8523	5428	9246	9899	10395	6395	9925	9410	7117	12370	6351	11052	11530	122.485	105.421	303.708	313.604	200.334	314.375	270.261	219.132	216.158	248.259	282.059	219.053	97.6699	224.109	254.191	295.739	116.162	253.399	230.409	134.064	299.836	129.871	307.637	312.754	13882
AT5G54710	5984	1699	9170	20577	16250	18422	8835	19137	4662	4712	9268	18495	1780	3829	5898	8798	1587	6216	4259	8204	9525	6306	18906	9885	118.304	26.9076	232.83	477.184	395.98	514.671	221.177	469.864	108.831	107.344	244.059	466.028	31.4008	90.9895	148.482	245.396	28.2618	155.592	102.239	151.51	226.349	126.422	515.937	262.875	11504.7
AT1G66580	2920	3716	18267	9074	3812	8359	14564	3699	10208	16718	11884	4087	3176	6546	14194	16479	3400	14767	8127	5034	15055	3216	8492	14942	107.433	109.522	863.138	391.604	172.869	434.602	678.513	169.016	443.471	708.761	582.392	191.649	104.267	289.485	664.993	855.38	112.68	687.878	363.064	173.011	665.792	119.986	431.272	739.479	20499.2
AT2G45960	12356	15361	6746	5032	8911	5156	4992	9667	13730	11868	4200	7318	14344	12644	9471	5733	11399	9679	11381	12646	3847	14107	4316	5275	327.644	326.299	229.736	156.516	291.247	193.206	167.619	318.35	429.898	362.63	148.345	247.323	339.395	403	319.8	214.477	272.273	324.953	366.441	313.245	122.617	379.331	157.977	188.153	7317.03
AT1G21310	4963	5047	13088	5609	5726	4741	10280	5296	25696	14083	7702	3688	5782	13648	14186	10231	4612	19374	11741	5290	7565	7337	4615	9809	127.068	103.514	430.354	168.451	180.699	171.533	333.281	168.395	776.837	415.48	262.661	120.346	132.094	420.009	462.5	369.561	106.365	628.027	365.005	126.519	232.813	190.49	163.1	337.817	13633.8
AT1G68010	17431	22908	1800	11388	14520	10558	4127	13944	3425	1536	4580	13137	20694	3746	1624	1361	20043	1478	3037	14937	4432	17599	9737	1689	412.38	434.145	54.69	316.022	423.402	352.973	123.633	409.687	95.677	41.8725	144.325	396.114	436.849	106.522	48.9238	45.4264	427.123	44.2706	87.241	330.101	126.032	422.205	317.972	53.7488	1995.79
AT1G29670	7500	4541	12326	11858	9745	11616	15800	7295	4778	5438	19266	8140	4653	3522	7513	13852	4914	7499	3766	7169	17703	6296	12515	11903	213.159	103.387	449.909	395.32	341.378	466.534	568.622	257.488	160.347	178.092	729.346	294.859	118.001	120.317	271.903	555.431	125.803	269.843	129.964	190.33	604.775	181.454	490.977	455.054	15768.8
AT1G65930	5859	7806	10332	6096	4989	5338	9328	5072	16686	14699	8202	4417	6599	15923	13563	10302	6629	14002	15062	7389	9410	6147	5295	10221	108.537	115.839	245.808	132.462	113.914	139.738	218.809	116.687	364.986	313.763	202.382	104.287	109.079	354.547	319.939	269.246	110.615	328.404	338.794	127.863	209.53	115.472	135.396	254.689	12751.8
AT1G65390	11519	2356	2324	23562	26582	19469	4664	25669	1459	1591	5706	28179	1828	1480	1779	2421	1714	1562	1246	14384	5412	11164	20349	2632	281.641	46.1454	72.9754	675.752	801.087	672.68	144.399	779.433	42.1218	44.8243	185.828	878.122	39.8812	43.495	55.388	83.5123	37.7491	48.3535	36.9912	328.524	159.053	276.797	686.771	86.5626	3050.99
AT5G61410	11853	16284	6161	11484	11194	9644	6310	10649	5611	5565	6592	11201	14353	5527	5280	5265	15393	5059	5564	13148	7882	13023	9502	6289	330.228	363.428	220.443	375.295	384.398	379.687	222.607	368.454	184.585	178.654	244.626	397.732	356.812	185.085	187.317	206.947	386.298	178.45	188.223	342.178	263.953	367.922	365.416	235.684	7304
AT1G43670	13656	18325	3883	9888	11883	9217	5086	11028	8342	5410	4938	10177	16565	8307	5546	3730	16351	4436	6890	12122	5084	14512	8767	3981	280.048	301.04	102.267	237.855	300.363	267.105	132.072	280.863	201.999	127.84	134.884	265.997	303.118	204.762	144.826	107.918	302.042	115.177	171.565	232.215	125.32	301.784	248.169	109.816	4788.84
AT3G10985	3106	3696	14373	12692	3814	10843	12708	4655	10364	13437	11194	5195	3258	10775	11058	12987	3413	11903	10951	4545	13710	3403	11502	14006	91.0884	86.8291	541.338	436.603	137.865	449.36	471.914	169.539	358.889	454.073	437.267	194.176	85.2558	379.818	412.95	537.335	90.1596	441.961	389.956	124.51	483.285	101.201	465.611	552.509	17069.1
AT1G17290	4095	4132	13245	14094	4757	13841	18360	4680	7961	7558	16392	4867	3904	5902	10074	13064	3383	9738	5958	4040	14903	4493	14733	12062	72.9241	58.9453	302.92	294.405	104.415	348.312	414.013	103.503	167.4	155.091	388.82	110.465	62.0352	126.332	228.443	328.222	54.2667	219.56	128.83	67.2056	319.003	81.136	362.156	288.935	15854.6
AT1G75750	16685	19434	1997	13080	14978	11492	3604	13280	2067	1707	4649	15108	21913	1997	1338	1794	27206	1410	2296	11360	5039	11012	9548	2241	929.697	867.46	142.907	854.904	1028.68	904.887	254.287	918.972	135.996	109.6	345.044	1072.93	1089.5	133.749	94.9358	141.03	1365.51	99.4718	155.341	591.29	337.492	622.216	734.371	167.966	2489.14
AT2G15890	9931	17941	6241	3290	4626	2635	6683	5466	11460	10636	6408	4112	16349	12868	7865	6016	17706	8090	12484	14645	8113	12292	2490	6479	259.281	375.229	209.263	100.755	148.866	97.217	220.94	177.23	353.292	319.977	222.843	136.829	380.873	403.818	261.478	221.595	416.402	267.419	395.76	357.17	254.603	325.432	89.7357	227.536	7739.29
AT1G62750	15823	20923	2579	9757	13646	8579	3948	11668	6656	3179	3976	11844	18649	6003	3898	2384	17107	3548	4954	13383	3626	16374	8835	2900	251.338	266.235	52.6114	181.794	267.168	192.57	79.409	230.173	124.84	58.1864	84.1229	239.781	264.323	114.613	78.8441	53.4256	244.769	71.3539	95.5486	198.577	69.2311	263.745	193.715	61.9627	3246.09
AT1G61360	4270	1206	10432	14767	15544	16027	9497	16666	5811	6533	9266	19773	1039	4571	9319	10653	1032	8181	4459	5370	8622	4146	16933	9642	54.0581	12.2307	169.613	219.29	242.553	286.727	152.245	262.031	86.867	95.3032	156.252	319.046	11.7371	69.5569	150.231	190.274	11.7687	131.131	68.5441	63.5059	131.203	53.2258	295.906	164.196	12703.5
AT1G21120	1327	99	7349	31611	13464	34679	10824	16416	2349	2298	9465	16195	98	1908	4354	6597	80	3775	2034	1392	8395	953	29923	7242	38.5692	2.30503	274.32	1077.71	482.341	1424.36	398.365	592.551	80.6164	76.9629	366.428	599.927	2.5416	66.6568	161.145	270.515	2.09447	138.916	71.7827	37.7934	293.288	28.0881	1200.5	283.134	8742.13
AT1G64170	2590	3804	14284	4267	2345	3382	11441	2832	16100	13511	11826	3000	3424	13894	16218	14499	3163	18341	13324	4039	11627	3823	4367	15303	38.0967	44.8229	269.834	73.6214	42.5149	70.2982	213.096	51.7332	279.63	229.001	231.699	56.2415	44.9399	245.647	303.769	300.885	41.9084	341.567	237.97	55.4968	205.57	57.0232	88.6662	302.78	18225.5
AT1G21750	2474	2891	16841	2626	2361	2643	9111	2364	15874	15636	9611	2554	2820	13691	19236	19418	2516	18738	13418	3487	10084	2940	3027	16868	52.2794	48.9386	457.045	65.0909	61.4948	78.9245	243.793	62.0394	396.085	380.731	270.52	68.786	53.173	347.747	517.612	578.909	47.8912	501.326	344.286	68.832	256.135	62.9997	88.294	479.467	22008.4
AT1G21670	5953	7180	10523	4210	4285	3415	11273	4242	16607	12062	11474	4259	7052	13689	12241	10631	6531	13702	13203	7036	10959	7267	4063	9227	101.61	98.1744	230.675	84.2905	90.1496	82.3714	243.65	89.9211	334.707	237.238	260.865	92.6527	107.405	280.847	266.059	256.006	100.414	296.109	273.637	112.185	224.842	125.782	95.7275	211.849	12558
AT2G26500	12782	17036	4010	11207	11719	8860	4721	11051	5060	4223	5064	11117	17174	5398	3808	3606	17916	3706	5499	13822	6141	12831	8022	4441	603.441	644.282	243.131	620.612	681.927	591.09	282.224	647.928	282.071	229.731	318.441	668.917	723.468	306.313	228.924	240.18	761.889	221.517	315.224	609.557	348.482	614.267	522.765	282.021	4975.41
AT3G55800	15275	19473	2743	11806	13424	10373	5147	12141	3317	1529	5517	12360	17790	3351	2141	2500	17054	1835	2801	13752	5513	15715	10145	3118	370.269	378.13	85.3928	335.686	401.078	355.324	157.984	365.493	94.9407	42.7076	178.13	381.859	384.789	97.6353	66.0863	85.497	372.372	56.3168	82.4421	311.393	160.631	386.287	339.45	101.666	3451
AT5G47120	2386	2988	14436	6073	2823	5624	10500	2924	13700	14531	11117	3450	2704	12667	15669	15544	2701	15379	12954	3496	12455	2892	6377	15168	77.5452	77.7924	602.547	231.517	113.085	258.293	432.113	118.019	525.746	544.179	481.251	142.906	78.4156	494.828	648.462	712.725	79.0721	632.817	511.197	106.136	486.556	95.3109	286.081	663.096	18682
AT4G39950	1425	1166	22714	11206	2942	10641	13805	2975	6307	7714	11157	3325	944	3848	15704	24979	784	13009	4733	1099	11176	1265	13097	21499	28.2383	18.5095	578.066	260.477	71.8585	297.982	346.406	73.215	147.577	176.143	294.49	83.9777	16.692	91.6549	396.272	698.352	13.9944	326.388	113.883	20.3437	266.204	25.42	358.248	573.068	28641.3
AT5G25250	1933	256	16481	13890	7933	12455	11306	9913	7762	10061	9422	8684	200	6507	11926	14500	165	11591	6435	3661	10004	2907	12726	16719	47.7863	5.06971	523.257	402.78	241.724	435.11	353.92	304.345	226.577	286.599	310.252	273.615	4.41177	193.352	375.427	505.725	3.67426	362.792	193.161	84.5431	297.269	72.8747	434.261	555.962	19675.5
AT3G52450	10345	770	9350	12931	10548	11934	9040	10793	6316	7428	9507	11179	701	5726	8504	9078	711	8670	5551	13387	10021	12215	12816	9195	241.903	14.4236	280.79	354.68	304.013	394.348	267.672	313.431	174.391	200.145	296.11	333.167	14.6265	160.938	253.217	299.485	14.9759	256.682	157.609	292.416	281.66	289.644	413.667	289.218	11411.2
AT5G60600	12334	15640	5101	10102	11393	9392	6511	9742	5868	4276	7457	10549	14249	5177	5345	5508	13632	5178	4735	9523	6755	12107	10075	5649	169.363	172.037	89.9558	162.711	192.825	182.245	113.21	166.131	95.1427	67.6572	136.389	184.618	174.586	85.4455	93.459	106.705	168.612	90.0207	78.9468	122.151	111.492	168.582	190.962	104.34	6727.75
AT2G47400	11441	15764	4185	8850	9059	6714	4361	9563	8403	6543	4827	9306	14100	8693	5714	3697	16191	5757	8528	13884	5801	11973	6396	5085	530.667	585.729	249.295	481.5	517.904	440.071	256.135	550.86	460.218	349.701	298.219	550.135	583.564	484.646	337.487	241.926	676.466	338.08	480.292	601.561	323.419	563.146	409.5	317.258	5350.08
AT3G11130	5104	5986	11831	9130	5856	7127	12468	4528	10806	9520	12614	5097	5444	7821	12128	12246	4734	13639	7847	4621	10675	5259	9397	10151	36.3753	34.1747	108.287	76.3241	51.4409	71.7772	112.517	40.0767	90.9352	78.1799	119.743	46.2977	34.6199	66.9969	110.064	123.13	30.3906	123.068	67.9047	30.7637	91.4468	38.0066	92.4428	97.3125	14153.9
AT5G13650	13201	16572	3835	10875	12602	8473	4811	10322	5706	3828	5312	11223	14812	5371	4241	3394	15436	3944	5343	12628	5158	13287	8809	4613	214.847	216.057	80.1579	207.609	252.797	194.869	99.1473	208.629	109.654	71.7886	115.154	232.798	215.103	105.069	87.8918	77.9306	226.293	81.2688	105.586	191.983	100.904	219.285	197.896	100.988	4885.99
AT2G35930	9559	409	10411	13225	17822	12570	9227	17750	2696	4259	8757	18246	449	2494	5472	9211	388	4870	2680	11092	9290	9756	12909	10122	237.42	8.13766	332.091	385.296	545.597	441.188	290.194	547.51	79.067	121.892	289.707	577.591	9.95089	74.4556	173.065	322.765	8.68061	153.144	80.8238	257.348	277.348	245.718	442.573	338.169	12269.4
AT3G01540	4722	6108	12981	10757	5696	9092	11239	5814	7630	10905	10185	6361	5240	6931	10196	11297	5909	10242	7672	4839	11520	4566	10054	12260	78.541	81.3844	277.293	209.873	116.775	213.704	236.713	120.098	149.853	209.006	225.648	134.848	77.7702	138.568	215.953	265.099	88.5317	215.685	154.945	75.1853	230.318	77.0134	230.833	274.299	15067.6
AT3G57330	3055	2736	9035	22250	9698	21574	8581	9973	6104	5427	8264	10826	2407	5203	7768	8929	2263	7562	4969	3469	7852	3162	22318	8639	28.3897	20.3675	107.829	242.535	111.082	283.311	100.975	115.097	66.9785	58.1128	102.291	128.223	19.9589	58.1166	91.9216	117.065	18.943	88.9717	56.0685	30.1135	87.7071	29.7969	286.281	107.988	10992.8
AT4G29780	25681	276	1287	5989	37648	5419	1477	29628	655	818	1480	31286	304	559	870	1202	266	829	562	23273	1614	24086	5394	1393	435.883	3.75266	28.0541	119.236	787.61	129.975	31.7441	624.525	13.1272	15.9983	33.4595	676.794	4.60408	11.4042	18.8034	28.7831	4.06681	17.8147	11.5823	368.993	32.9281	414.556	126.374	31.8034	1602.81
AT2G39518	1357	806	12984	6366	2328	6125	9188	4008	15680	17078	8951	3965	717	15045	14992	12741	754	15027	15446	3947	11595	2411	6591	13390	60.9392	28.9951	748.833	335.335	128.858	388.693	522.471	223.529	831.446	883.723	535.412	226.939	28.7308	812.093	857.305	807.227	30.5002	854.388	842.234	165.574	625.882	109.793	408.56	808.838	16161.7
AT5G28840	12506	16630	3622	6423	10142	5633	3302	9043	10194	6566	3726	9266	14456	10352	6473	3619	15554	6111	9024	11918	3557	12854	5369	4025	289.24	308.109	107.584	174.25	289.118	184.104	96.7034	259.742	278.392	174.986	114.784	273.137	298.332	287.78	190.636	118.087	324.039	178.945	253.419	257.484	98.8846	301.466	171.404	125.219	4656.39
AT4G23470	4626	3199	12267	10502	7641	9321	10400	7086	9971	10137	9714	7316	2888	7598	10157	11926	2658	11484	8114	5871	10449	4899	9987	11849	105.436	58.4076	359.072	280.769	214.657	300.213	300.152	200.573	268.345	266.228	294.904	212.523	58.7343	208.151	294.786	383.489	54.5698	331.392	224.553	124.998	286.261	113.227	314.2	363.269	14889.3
AT3G51600	11455	15530	5576	4858	8819	4841	4491	8331	7915	6735	5615	8074	15265	5321	6610	6113	15707	6884	7692	15033	6469	12716	4034	5708	495.497	538.133	309.762	246.489	470.193	295.914	245.988	447.54	404.267	335.696	323.516	445.126	589.188	276.653	364.088	373.057	612.003	377.01	404.004	607.434	336.347	557.772	240.863	332.119	7200.87
AT2G33150	7055	9488	7801	5381	6317	4970	5547	6187	14608	12176	5394	6719	8368	13908	11711	8270	8667	11709	12579	6949	5135	7442	5112	7228	139.478	150.264	198.07	124.786	153.933	138.851	138.865	151.907	341.013	277.381	142.043	169.302	147.619	330.499	294.823	230.669	154.345	293.086	301.964	128.333	122.027	149.197	139.504	192.217	9638.49
AT5G19240	11354	404	3729	18499	23134	17639	4064	23329	3019	2653	4306	23521	556	2351	3122	3587	353	2795	2515	12413	4519	10887	15820	3914	345.413	9.84562	145.694	660.134	867.464	758.311	156.555	881.403	108.449	93.0013	174.487	911.997	15.093	85.9684	120.943	153.956	9.67339	107.656	92.9025	352.755	165.248	335.86	664.33	160.167	4638.66
AT1G20440	14206	14220	3821	9457	12509	8812	3365	11995	6574	5430	3037	14185	12796	6329	4399	3318	13572	4822	5462	10770	2805	14037	8585	3696	259.306	207.928	89.5731	202.483	281.433	227.3	77.7768	271.913	141.691	114.21	73.8389	330.003	208.414	138.858	102.248	85.4461	223.151	111.438	121.058	183.638	61.5429	259.822	216.306	90.7479	4468.13
AT3G13750	11986	15887	5560	2109	5874	1769	4860	6770	12413	10654	3965	4413	15303	11662	8731	3683	11493	7769	10285	15500	3633	17923	1728	3927	145.313	154.292	86.5694	29.9917	87.7759	30.3069	74.6089	101.931	177.696	148.835	64.0284	68.1887	165.546	169.942	134.789	62.9951	125.51	119.251	151.403	175.537	52.942	220.344	28.9176	64.0405	5405.32
AT5G60360	10873	14655	4484	6028	8469	5439	4331	8327	10611	7259	4590	9080	13369	10581	6749	4921	13752	6995	9821	11050	4493	11485	5686	4790	256.516	276.963	135.859	166.814	246.268	181.329	129.383	243.973	295.591	197.335	144.237	273.022	281.433	300.046	202.751	163.792	292.243	208.938	281.333	243.519	127.411	274.761	185.165	152.007	5875.59
AT1G73260	3974	5140	12274	2401	2596	3113	6847	4758	18300	19309	4811	3484	4138	18458	14845	11283	3309	15266	15589	4975	4356	5194	2235	10504	142.016	147.145	563.321	100.646	114.347	157.208	309.838	211.166	772.205	795.119	229.005	158.685	131.951	792.851	675.537	568.866	106.518	690.719	676.439	166.077	187.113	188.223	110.249	504.927	14057
AT4G34050	3030	3538	14460	5384	2527	5323	11055	2490	14733	11892	9936	2209	3266	12344	16679	13674	2788	16098	12497	2349	9999	2673	5042	12294	82.7827	77.4331	507.37	172.543	85.0968	205.512	382.455	84.4861	475.291	374.381	361.583	76.9203	79.6204	405.368	580.264	527.069	68.6126	556.845	414.575	59.9497	328.366	74.0553	190.146	451.808	16692.4
AT1G64400	542	752	17708	4881	1214	4402	10688	1584	13505	15517	9414	1570	555	12138	17784	15334	563	17734	12020	1154	11245	863	4970	18293	9.62768	10.7007	403.972	101.701	26.5798	110.498	240.405	34.9435	283.262	317.609	222.739	35.5443	8.79684	259.159	402.264	384.284	9.00835	398.837	259.255	19.1485	240.097	15.5451	121.862	437.09	21170.2
AT4G16660	1416	1624	20220	2868	1646	2672	10360	1638	9954	13280	10723	2060	1614	7858	18108	20918	1569	17164	8081	2339	12337	1786	3229	19376	17.6106	16.1797	322.963	41.8394	25.232	46.9604	163.153	25.2996	146.177	190.314	177.635	32.6533	17.9113	117.468	286.775	367.034	17.5772	270.269	122.033	27.1737	184.428	22.5244	55.4329	324.145	25023.9
AT4G01700	774	173	16433	10505	3759	10625	12963	4874	6102	10484	12174	4752	191	6030	13380	16304	135	11393	6836	1904	14849	931	11094	15772	33.9307	6.07533	925.184	540.185	203.112	658.21	719.584	265.354	315.86	529.591	710.86	265.507	7.4713	317.735	746.907	1008.37	5.33089	632.347	363.876	77.9697	782.444	41.3868	671.317	930.041	20046
AT1G51790	1977	2057	13366	9515	3148	7686	11400	4974	9827	11385	12496	4436	1787	8044	12080	11873	1847	12123	8950	4227	13158	3055	9267	13520	20.7077	17.2596	179.799	116.904	40.6416	113.765	151.201	64.7023	121.539	137.411	174.339	59.2195	16.7017	101.273	161.12	175.453	17.4263	160.768	113.828	41.3585	165.661	32.4486	133.984	190.487	15989.7
AT5G64400	3652	4285	13454	7826	3959	6646	9369	4154	10026	12184	9940	5054	3862	9327	11078	12721	4508	10877	8683	4435	12160	3796	6657	13544	59.0957	55.5454	279.599	148.545	78.9626	151.974	191.974	83.4796	191.568	227.184	214.245	104.234	55.7633	181.411	228.268	290.416	65.7088	222.843	170.606	67.0387	236.517	62.289	148.693	294.806	16401.5
AT5G58350	3501	4447	10534	4270	2136	3270	6160	2863	16628	17733	6686	3120	3583	16151	15403	10089	4220	15201	16313	3755	8334	3698	4056	9890	58.0952	59.1136	224.492	83.1133	43.6878	76.6796	129.435	59.0009	325.806	339.072	147.779	65.9859	53.0525	322.14	325.471	236.195	63.0776	319.364	328.686	58.2056	166.229	62.2265	92.9039	220.754	12602
AT5G05730	805	1268	20774	8341	771	8193	15175	743	6943	9755	12778	913	986	4488	15281	20851	816	15698	5036	745	13317	916	9398	17982	15.4672	19.5168	512.622	187.988	18.2592	222.456	369.207	17.7294	157.52	215.976	327.024	22.3582	16.9046	103.649	373.876	565.222	14.1228	381.88	117.491	13.3715	307.559	17.8473	249.253	464.749	24635.8
AT2G37940	4665	1167	6565	22271	14588	20786	5375	16704	3785	4977	4793	18804	1119	2996	5148	5915	1183	4741	3538	5775	5596	4537	19788	6338	95.8058	19.1992	173.155	536.506	369.272	603.247	139.779	426.039	91.7861	117.78	131.113	492.197	20.506	73.9569	134.629	171.384	21.8846	123.275	88.2263	110.79	138.141	94.4863	560.957	175.088	7764.56
AT4G36040	2451	12549	9189	4780	1069	4012	10225	1085	12868	13231	9564	1089	11766	13065	10116	8277	11161	10778	13449	2948	11085	2975	4010	7951	71.2381	292.18	343.002	162.964	38.2964	164.784	376.319	39.1641	441.623	443.123	370.261	40.3409	305.147	456.431	374.401	339.404	292.204	396.619	474.634	80.0394	387.266	87.6832	160.88	310.853	10486.3
AT1G09560	3682	3802	10271	5307	4498	4847	8772	4696	15467	12625	8208	3693	3915	12643	12038	12536	4134	13783	11797	4058	8188	3590	5171	11439	127.077	105.116	455.257	214.846	191.344	236.396	383.36	201.28	630.32	502.085	377.33	162.447	120.567	524.482	529.051	610.405	128.52	602.273	494.374	130.829	339.677	125.643	246.347	531.051	14199.2
AT3G45640	13211	2672	3536	8366	26272	7674	4752	24901	3086	2667	4630	24212	2453	2702	3146	3701	2232	3161	2652	14646	4383	13058	7375	3649	301.106	48.7856	103.503	223.664	738.052	247.166	137.146	704.837	83.052	70.0435	140.561	703.335	49.8875	74.0227	91.3063	119.008	45.8239	91.2165	73.3933	311.824	120.077	301.8	232.024	111.872	4502.51
AT5G44290	5492	3396	7954	16655	9076	12884	9115	9449	5984	6597	9832	9963	2844	6064	6522	7207	3237	6614	6019	5921	10816	5167	14056	8183	77.0364	38.1597	143.288	274.034	156.917	255.388	161.9	164.604	99.1125	106.629	183.699	178.116	35.5964	102.24	116.494	142.625	40.8999	117.462	102.516	77.5832	182.363	73.4961	272.154	154.398	9633.47
AT3G08530	6516	8030	9382	6448	6012	5267	10623	4531	10779	8595	10482	5015	6664	8097	10868	9295	6015	11404	8087	5927	9025	6856	6844	8131	48.2239	47.6067	89.1735	55.9758	54.8417	55.0843	99.5525	41.6451	94.1956	73.2974	103.33	47.3042	44.0075	72.028	102.421	97.0522	40.0988	106.857	72.6722	40.9754	80.2847	51.4531	69.9164	80.9447	11077.5
AT3G16420	12857	17199	4463	8003	13288	7946	5481	9312	2903	3425	5571	9256	14135	2771	3371	3873	15677	3502	2299	14857	5116	12547	7196	3540	362.01	387.932	161.387	264.319	461.16	316.165	195.418	325.621	96.5159	111.123	208.936	332.164	355.131	93.7808	120.864	153.852	397.611	124.843	78.5995	390.768	173.147	358.246	279.679	134.075	4896.27
AT1G12900	13648	18284	1703	8783	11767	7438	2949	11758	4636	2438	3060	10551	16627	5262	2702	1632	16487	2303	4518	13980	3354	14038	7644	2102	357.427	383.585	57.2787	269.809	379.835	275.27	97.7952	382.42	143.362	73.5723	106.743	352.177	388.547	165.64	90.1079	60.2995	388.933	76.3622	143.67	342.005	105.581	372.807	276.33	74.0483	2245.91
AT3G17390	5491	4397	5993	24008	7507	20437	9168	6987	3719	4067	9153	7491	4404	3552	4960	5922	4803	5074	3632	5049	8966	4750	20761	5976	137.025	87.8973	192.066	702.745	230.9	720.689	289.698	216.534	109.583	116.945	304.235	238.251	98.0631	106.541	157.611	208.492	107.963	160.311	110.051	117.695	268.937	120.199	715.127	200.596	7392.96
AT3G46780	12439	17705	3582	9099	10114	7335	5258	10018	2831	2555	5260	9452	15837	3065	2605	3276	15648	2624	3063	13096	6342	13205	7871	3951	282.446	322.046	104.456	242.347	283.064	235.361	151.18	282.501	75.9033	66.8502	159.087	273.541	320.874	83.6521	75.3211	104.947	320.054	75.4361	84.4495	277.777	173.093	304.052	246.699	120.676	4461.51
AT1G23130	9712	12885	5881	9766	8471	9080	6728	8948	3825	6287	6441	9662	11858	4046	5754	5245	11606	5197	3646	10053	7525	8539	8936	5802	486.722	517.283	378.515	574.094	523.26	643.045	426.955	556.913	226.347	363.059	429.957	617.145	530.267	243.722	367.198	370.845	523.925	329.754	221.865	470.625	453.297	433.949	618.163	391.123	6983.77
AT3G44110	3486	4380	14458	11059	3585	9103	14663	3366	5001	7449	14294	4267	3933	4125	8429	12212	4377	7797	4147	3236	16072	3619	9755	12868	75.9381	76.4326	404.483	282.581	96.2571	280.221	404.464	91.0617	128.635	186.979	414.749	118.469	76.4483	108.007	233.812	375.313	85.8862	215.043	109.69	65.8488	420.83	79.9431	293.324	377.057	16296
AT3G13920	6325	7540	9544	8401	6423	6949	8679	6619	7726	9176	8111	6170	6764	7456	8976	8794	6663	9121	7187	7151	8591	6092	7493	9420	104.424	99.7206	202.363	162.692	130.704	162.124	181.441	135.713	150.615	174.565	178.367	129.83	99.6452	147.96	188.705	204.834	99.089	190.656	144.075	110.285	170.486	101.991	170.76	209.197	11457.5
AT5G43580	1578	1796	8304	2240	1707	2220	3997	2233	25146	18113	4088	2073	2078	23769	16489	7713	1450	16625	22726	2401	3851	2247	2409	9493	98.127	89.4664	663.176	163.39	130.836	195.083	314.731	172.448	1846.38	1297.88	338.604	164.297	115.302	1776.6	1305.67	676.675	81.2202	1308.91	1715.95	139.47	287.846	141.692	206.779	794.052	10532.2
AT1G42990	8162	878	8275	8437	15821	7550	5713	18146	4883	7156	5315	18423	769	4575	7696	7802	931	7325	5475	10492	6710	7741	7214	8919	280.781	24.1956	365.593	340.45	670.835	367.03	248.862	775.248	198.348	283.663	243.542	807.754	23.6052	189.173	337.128	378.662	28.8493	319.039	228.694	337.16	277.458	270.04	342.559	412.715	10321.9
AT4G30600	4725	4191	9124	13438	8111	11879	9549	8401	6310	7325	9366	8611	3627	5930	7685	8111	3987	7495	5808	4885	10003	4533	12161	8792	74.8569	53.1887	185.641	249.723	158.385	265.946	191.563	165.291	118.04	133.721	197.644	173.873	51.273	112.923	155.036	181.292	56.8971	150.337	111.727	72.2939	190.487	72.8242	265.942	187.362	10736.8
AT1G18270	6521	8162	9130	3984	5230	3807	6055	5584	14812	12053	5186	4830	7204	12216	12436	7951	6349	11891	10671	6131	4680	8065	3940	7026	57.2566	57.409	102.954	41.0323	56.601	47.2365	67.3209	60.89	153.566	121.946	60.6518	54.0514	56.4412	128.925	139.044	98.4936	50.2147	132.189	113.767	50.2863	49.3926	71.8085	47.7524	82.9819	9939.15
AT1G67740	12488	17790	2856	7547	10676	6263	3696	9159	5594	3012	4066	9392	16914	5391	3406	2762	15548	3553	4725	11688	3973	13449	6842	3021	433.828	495.077	127.422	307.535	457.135	307.462	162.585	395.15	229.466	120.571	188.145	415.845	524.303	225.108	150.671	135.37	486.535	156.274	199.309	379.291	165.901	473.778	328.092	141.169	3568.73
AT1G35580	3949	5074	12573	4223	3436	3607	8921	4095	12324	14370	7671	2488	4587	11307	12772	10860	4473	12883	10932	4650	8482	4201	3569	11947	61.6178	63.4222	251.952	77.292	66.082	79.5333	176.261	79.3527	227.061	258.367	159.43	49.4786	63.8644	212.062	253.768	239.069	62.8684	254.508	207.118	67.7765	159.082	66.4709	76.8694	250.75	14588.5
AT1G17220	14029	18335	1867	7984	11935	6055	2711	10001	5713	2318	3073	10907	15401	5605	3118	1644	16122	2802	4971	11774	3010	13978	6835	2405	156.67	164.026	26.7772	104.586	164.283	95.5561	38.3366	138.705	75.3348	29.8288	45.7112	155.244	153.469	75.2372	44.34	25.9022	162.179	39.6182	67.4069	122.826	40.4047	158.294	105.363	36.1276	2440.95
AT5G27420	11259	436	5427	8223	20474	7770	5911	24132	2851	3503	5131	25095	382	2905	3876	5100	393	3519	3003	13109	6188	10423	7267	6035	271.676	8.42772	168.179	232.743	608.927	264.945	180.608	723.159	81.2307	97.3988	164.912	771.769	8.22482	84.2547	119.095	173.619	8.54198	107.507	87.9846	295.48	179.476	255.038	242.044	195.881	6838.94
AT1G28380	5688	2609	8591	14239	12570	12868	7572	13171	5024	5608	7290	13275	2139	4261	6537	7782	2210	6584	4283	6083	7334	5513	13131	8045	102.63	37.7105	199.076	301.363	279.552	328.103	173.002	295.137	107.038	116.597	175.203	305.28	34.438	92.411	150.194	198.099	35.9188	150.408	93.8347	102.528	159.06	100.87	327.04	195.256	10075.8
AT1G62480	7086	9834	6498	4036	4868	4279	3990	6698	13836	15878	3382	4628	9014	15256	8865	4928	8970	8747	13023	7621	3995	7926	2639	4920	366.84	407.829	432.031	245.088	310.625	313.041	261.561	430.635	845.779	947.182	233.211	305.363	416.394	949.32	584.404	359.932	418.295	573.324	818.628	368.548	248.598	416.092	188.583	342.613	6724.06
AT4G28080	16652	21124	725	4500	14941	3666	1065	10942	4634	1242	1103	11443	18307	4355	1740	579	17171	1497	3859	14898	1029	19707	3988	700	115.281	117.149	6.44597	36.5424	127.491	35.8646	9.33607	94.0754	37.8806	9.90772	10.171	100.967	113.089	36.2389	15.339	5.65514	107.078	13.1213	32.4388	96.3441	8.56269	138.347	38.1095	6.51857	825.361
AT5G40450	11029	16193	5694	3294	7748	2928	3605	8348	9723	7814	3143	6525	11833	8366	7589	4911	12538	8831	7500	9794	2940	11591	3073	4747	50.7996	59.748	33.6823	17.7968	43.9871	19.0581	21.0259	47.7525	52.8805	41.4725	19.2827	38.3048	48.6329	46.3168	44.511	31.9131	52.0196	51.4991	41.9455	42.1397	16.2771	54.1384	19.5378	29.4108	6329.08
AT4G30280	9268	340	1597	19733	25258	20299	1753	27280	759	525	1705	25776	351	569	893	1748	352	684	611	10238	1569	7734	17928	1871	310.75	9.13222	68.7686	776.092	1043.84	961.798	74.4272	1135.95	30.0496	20.2837	76.1464	1101.51	10.5013	22.9316	38.1273	82.6879	10.6312	29.0367	24.8752	320.662	63.2343	262.96	829.746	84.3845	2158.89
AT2G31880	16676	1001	2958	5836	26448	5886	3653	22092	2772	2229	3411	23280	761	2390	2969	2993	755	2836	2196	16986	3144	16496	6839	2694	335.004	16.1088	76.3161	137.521	654.88	167.095	92.9249	551.166	65.754	51.5977	91.2724	596.059	13.6412	57.7102	75.9499	84.8281	13.6622	72.1324	53.5661	318.755	75.9181	336.045	189.644	72.798	3573.55
AT4G15233	2001	3049	6087	18176	3300	14658	7176	3997	10430	7984	8396	3883	2665	9735	8950	6385	2417	9669	9942	3823	8499	3451	15553	6561	15.8092	19.2972	61.7628	168.445	32.1358	163.652	71.7911	39.2181	97.3015	72.6853	88.3559	39.1003	18.7877	92.4478	90.0421	71.1705	17.2011	96.7189	95.3757	28.2147	80.7117	27.6483	169.616	69.7265	7872.48
AT1G23390	2731	8645	10276	3929	611	3206	9157	679	12103	12327	9059	572	8070	12010	11057	9453	8153	10673	12497	3925	10618	3327	2990	10668	59.2476	150.24	286.308	99.9829	16.3381	98.287	251.551	18.294	310.037	308.154	261.775	15.8159	156.219	313.176	305.453	289.33	159.324	293.158	329.196	79.5419	276.883	73.1917	89.5381	311.312	12547.1
AT4G34120	3669	4827	9647	6984	4441	6119	7580	4779	10587	9830	7650	5139	4006	9983	10915	10119	4154	11059	9906	4922	8083	4285	7206	10193	126.423	133.237	426.903	282.277	188.612	297.948	330.727	204.505	430.746	390.294	351.106	225.686	123.168	413.461	478.916	491.914	128.931	482.457	414.453	158.426	334.776	149.723	342.735	472.436	12391.7
AT3G17410	2807	2294	10375	13761	7613	13136	7923	8291	7109	7792	7240	8550	2129	5914	8696	9470	2199	8876	5903	2904	7296	2934	12752	9812	57.425	37.5945	272.588	330.22	191.966	379.757	205.245	210.647	171.727	183.683	197.286	222.932	38.8638	145.424	226.536	273.327	40.5227	229.901	146.633	55.4961	179.41	60.8665	360.101	270.01	12239.1
AT1G80460	2499	3235	11555	5210	2148	4460	11182	2282	11641	11018	10782	2165	2874	10992	12419	12338	2737	12626	10009	2910	10971	3048	4907	11547	49.7306	51.5707	295.316	121.616	52.6869	125.423	281.774	56.3977	273.539	252.652	285.796	54.9115	51.0335	262.924	314.704	346.399	49.0621	318.118	241.851	54.095	262.427	61.5081	134.791	309.094	14662.9
AT3G21070	4591	895	2973	25778	19238	22935	3687	20502	1103	1391	3207	21237	762	891	1954	2879	851	1743	1048	4837	3351	3569	22799	3131	80.2385	12.5306	66.7314	528.469	414.425	566.445	81.5967	445.001	22.7626	28.0133	74.6575	473.061	11.8834	18.7176	43.4869	70.9891	13.3974	38.569	22.2401	78.9693	70.397	63.2531	550.021	73.6075	3710.91
AT1G74470	13537	17306	2146	7246	10840	6497	2935	10185	5144	2300	2945	9508	15034	4872	2902	2066	14708	2887	4593	12366	2936	12969	6646	2601	274.681	281.303	55.9237	172.464	271.111	186.296	75.4117	256.659	123.248	53.777	79.596	245.892	272.203	118.826	74.9829	59.1441	268.828	74.1684	113.163	234.392	71.6089	266.853	186.146	70.9922	2814.46
AT1G27730	21432	520	4704	3457	18536	2878	4082	17533	3175	4041	3358	18500	515	2555	3977	4643	468	4107	2647	20341	4404	20358	3290	4593	696.542	13.5382	196.341	131.789	742.526	132.178	167.989	707.668	121.843	151.334	145.367	766.31	14.9349	99.8095	164.588	212.891	13.7008	168.995	104.457	617.538	172.043	670.934	147.594	200.791	5760.16
AT4G13250	12266	19378	2181	3777	7742	3244	1737	7595	7906	4492	2161	8526	16732	7802	4512	2278	18787	4120	6801	9704	2119	13985	3424	2379	251.299	318.031	57.3857	90.7674	195.503	93.9189	45.0622	193.244	191.256	106.045	58.9715	222.629	305.877	192.128	117.711	65.8441	346.705	106.869	169.185	185.715	52.1824	290.543	96.83	65.5611	2828.17
AT1G21400	4047	5990	9622	1176	1913	1196	5835	2568	16460	15911	4939	1712	5612	15724	13659	8696	5086	12701	14790	5666	5104	5854	1142	8110	56.9182	67.4865	173.797	19.4008	33.1623	23.7702	103.916	44.8541	273.35	257.856	92.5244	30.6881	70.4283	265.814	244.622	172.549	64.4331	226.163	252.573	74.4392	86.2846	83.4893	22.1703	153.427	10903.7
AT2G23810	12793	1503	5266	4378	19572	4257	3799	19600	4997	5032	3376	18674	1487	4012	5049	5640	1454	5202	4203	16500	3915	12940	4105	5527	410.73	38.6558	217.132	164.875	774.516	193.14	154.446	781.5	189.437	186.16	144.373	764.134	42.5997	154.825	206.418	255.469	42.0497	211.456	163.849	494.852	151.085	421.287	181.922	238.692	6799.29
AT4G38470	5495	6194	10812	4208	3949	3798	7951	4424	11586	12046	6809	3627	5677	10109	9908	10308	5567	11140	9560	4898	6627	6133	3636	8740	88.5801	79.9856	223.838	79.5681	78.4634	86.5182	162.299	88.5672	220.533	223.755	146.201	74.5186	81.658	195.872	203.382	234.433	80.8359	227.363	187.123	73.7555	128.407	100.254	80.906	189.515	12330.2
AT2G37710	4401	2236	8273	12246	5225	9239	9691	3958	8853	7462	11800	3864	1901	6660	9002	8220	2037	9876	8537	5116	11296	4381	10297	8522	72.8584	29.6532	175.894	237.803	106.617	216.141	203.152	81.3754	173.057	142.346	260.201	81.5293	28.0816	132.525	189.769	191.988	30.3762	207.002	171.606	79.1163	224.78	73.5464	235.303	189.773	10337.8
AT1G27100	11595	3383	5466	8740	14945	7502	4883	14545	5355	5133	4289	15164	3003	4979	5174	5480	3042	5313	4598	11622	4938	10644	7401	5808	211.101	49.3393	127.805	186.649	335.371	193.01	112.572	328.868	115.12	107.684	104.01	351.869	48.7849	108.958	119.951	140.758	49.8876	122.469	101.645	197.655	108.062	196.51	185.993	142.236	6924.89
AT5G44130	11145	13682	2641	4764	9777	4729	3256	7202	9200	4557	4222	9160	13918	8967	3678	3578	15476	5220	7269	8231	3960	10880	4252	3203	385.277	378.891	117.252	193.179	416.59	231.018	142.528	309.197	375.536	181.524	194.406	403.586	429.32	372.594	161.906	174.505	481.91	228.47	305.118	265.798	164.548	381.401	202.896	148.941	3912.9
AT4G23550	1701	793	8631	17910	4516	16634	10452	6839	4785	5650	10563	7564	727	4792	7301	8691	628	6880	3902	2836	10066	2282	19305	8882	51.7109	19.3118	336.976	638.657	169.216	714.592	402.347	258.202	171.763	197.919	427.725	293.074	19.7207	175.102	282.63	372.754	17.197	264.808	144.034	80.5362	367.823	70.3483	810.094	363.205	10831.5
AT5G61210	4930	1695	7077	13949	13126	13807	5683	13685	5162	5447	5308	13975	1583	4544	6268	6869	1549	6218	4498	6046	5364	5107	13100	7111	119.778	32.9893	220.821	397.529	393.074	474.039	174.837	412.919	148.088	152.493	171.776	432.744	34.3181	132.699	193.918	235.451	33.8998	191.27	132.694	137.217	156.648	125.822	439.33	232.394	8698.79
AT3G63380	674	1012	15444	7983	547	6156	14538	626	8667	10560	13520	675	809	6122	12354	13785	782	12208	6693	1596	14410	1095	8394	13204	7.36195	8.85494	216.647	102.281	7.3643	95.0201	201.077	8.49173	111.782	132.91	196.702	9.39691	7.88484	80.3753	171.83	212.429	7.69403	168.828	88.7674	16.2844	189.191	12.1285	126.558	194	17503.8
AT4G37640	1594	971	6623	24363	8803	24308	9761	9109	2462	2414	8953	10191	918	1757	4192	6112	653	4069	1653	1394	7293	1534	26722	5702	18.2044	8.88342	97.1412	326.373	123.917	392.303	141.159	129.196	33.2008	31.7679	136.194	148.339	9.35498	24.1189	60.9634	98.4798	6.71764	58.8359	22.9225	14.8716	100.115	17.7654	421.256	87.5951	7609.5
AT3G02360	1929	2144	12098	12859	2955	13044	10481	3241	6873	7634	9712	3269	2085	5603	9996	11933	1898	10272	5603	2115	9803	2001	12799	11154	37.3689	33.2717	300.99	292.2	70.5581	357.086	257.102	77.9734	157.216	170.409	250.603	80.7127	36.0409	130.466	246.583	326.139	33.1199	251.941	131.795	38.2733	228.266	39.3084	342.249	290.652	14538.3
AT4G36990	1732	1231	14245	8870	2902	7182	10844	3397	8039	11124	9638	3783	931	7736	10738	11516	1120	10363	8108	2469	12268	1716	7440	14109	41.1363	23.4211	434.51	247.113	84.9544	241.05	326.13	100.199	225.45	304.439	304.904	114.515	19.7305	220.846	324.758	385.881	23.9613	311.622	233.825	54.7779	350.232	41.329	243.915	450.752	16424.4
AT1G77510	1303	1391	14289	1878	1603	2066	6952	1421	12976	12779	7233	1864	1342	9990	17638	17430	1209	17536	10350	2360	8256	1661	2222	14560	29.2261	24.9934	411.612	49.4102	44.3171	65.4849	197.452	39.5831	343.668	330.283	216.095	53.287	26.859	269.333	503.773	551.568	24.4268	497.993	281.882	49.4477	222.588	37.7795	68.7953	439.291	19189.3
AT1G03740	3651	2592	10086	11152	6856	9481	8561	7534	6572	7093	8324	7548	2177	5949	8557	9158	2319	8123	6046	4081	9294	3886	10336	10169	46.9372	26.6939	166.527	168.172	108.639	172.244	139.365	120.287	99.764	105.074	142.54	123.676	24.9732	91.9276	140.083	166.104	26.8547	132.217	94.3785	49.0093	143.619	50.6603	183.42	175.852	12138.1
AT2G05710	5716	7176	8743	5013	4932	4538	7647	4105	11265	9142	7380	5360	6230	8585	10120	9056	5996	10911	7614	4874	6551	5833	5406	7135	67.9368	68.3231	133.454	69.8884	72.2515	76.2186	115.088	60.592	158.094	125.203	116.834	81.1944	66.0712	122.645	153.162	151.853	64.1932	164.189	109.882	54.1135	93.5891	70.3016	88.6905	114.07	10310.7
AT5G50200	1562	2071	12958	5292	1880	5078	9816	2250	10499	11720	9841	2586	1947	9064	11724	12942	2131	12035	8549	2843	10476	2359	5745	12913	50.3019	53.4263	535.921	199.902	74.6229	231.089	400.278	89.9859	399.229	434.903	422.126	106.14	55.9474	350.848	480.77	588.003	61.816	490.699	334.286	85.5238	405.511	77.0355	255.377	559.363	16041.1
AT5G49910	4056	4900	12277	8224	4184	6842	12745	3502	3995	5630	13532	4686	4331	3240	8573	11665	4587	8253	2987	3410	13075	3967	7604	11709	69.6238	67.3795	270.652	165.591	88.5243	165.969	277.028	74.656	80.9744	111.36	309.4	102.52	66.3375	66.85	187.392	282.501	70.9255	179.365	62.2579	54.6791	269.778	69.0529	180.173	270.36	14722.2
AT5G63790	4815	3869	11763	11243	5148	10118	10905	4499	4434	6639	8434	4760	3371	3508	7535	10587	4098	6810	3706	5287	9978	4840	10057	11431	128.646	82.8076	403.624	352.352	169.531	382.013	368.935	149.281	139.883	204.392	300.146	162.089	80.3655	112.656	256.355	399.068	98.6247	230.363	120.228	131.952	320.441	131.131	370.899	410.816	13938.3
AT4G11850	2916	1450	8393	15213	9214	15474	8680	10233	5026	4394	8031	10749	1367	3579	6564	8244	1210	6699	3413	2912	7026	2735	16367	7625	37.9489	15.1165	140.278	232.231	147.799	284.576	143.039	165.388	77.2333	65.8921	139.213	178.29	15.8742	55.9847	108.777	151.365	14.1844	110.379	53.9321	35.4005	109.907	36.0935	294.014	133.48	10024.2
AT1G61380	3068	2607	9066	11637	5036	9573	9148	5709	7386	7387	10686	5894	2226	6092	8483	8809	2058	8300	6637	3561	10388	3357	10886	9510	38.8989	26.4786	147.624	173.068	78.7008	171.52	146.87	89.8941	110.576	107.923	180.467	95.2447	25.1837	92.8408	136.959	157.574	23.504	133.237	102.177	42.1756	158.314	43.1612	190.519	162.191	11313.4
AT1G21100	3289	2553	5991	19264	8590	21061	10416	11334	2322	3058	9203	9985	2100	2292	3853	5883	1997	3457	2041	3087	8490	3064	18703	5254	90.1497	56.0561	210.892	619.357	290.205	815.761	361.514	385.809	75.1508	96.5828	335.992	348.816	51.3607	75.5112	134.48	227.496	49.3052	119.968	67.9271	79.0395	279.713	85.1626	707.619	193.711	7076.53
AT4G20260	10339	13265	3404	6107	8791	5611	2177	10000	7388	6158	2096	9120	12017	7755	4600	3112	14625	4745	7158	8719	2240	9020	5008	3629	228.156	234.495	96.4724	158.08	239.113	174.976	60.8326	274.058	192.509	156.587	61.609	256.506	236.625	205.699	129.262	96.8876	290.713	132.573	191.799	179.733	59.4164	201.846	152.548	107.722	4187.29
AT2G21330	14686	16844	1467	9640	11774	8578	3090	11259	1413	662	3248	10639	15216	1402	816	934	15713	656	1154	12174	3260	12781	8017	1478	304.414	279.69	39.0526	234.386	300.812	251.264	81.1041	289.834	34.5839	15.8118	89.6759	281.067	281.431	34.9305	21.5382	27.3138	293.382	17.2159	29.0446	235.722	81.2237	268.649	229.382	41.2096	1592.68
AT4G23190	4022	910	7582	15924	11340	14671	6262	12063	4659	4978	5828	12564	773	3415	6029	7333	864	5849	3937	5136	6038	3786	15225	7494	67.321	12.2017	162.987	312.648	233.955	347.018	132.723	250.757	92.0814	96.0119	129.935	268.031	11.5451	68.7061	128.503	173.167	13.0268	123.953	80.0154	80.3046	121.48	64.2612	351.766	168.727	9256.71
AT2G43160	3859	4781	10609	8091	4164	6630	9759	3765	8317	8402	9045	4184	4285	6306	9635	9813	4208	10787	6051	3618	8739	4049	7872	8966	44.8093	44.4717	158.208	110.202	59.5957	108.79	143.49	54.2934	114.033	112.418	139.895	61.9203	44.3972	88.0123	142.463	160.757	44.0132	158.584	85.314	39.2436	121.972	47.6761	126.173	140.041	12129.6
AT4G21280	10955	14578	2641	7645	9733	6895	4011	9282	4566	2431	3628	8475	14089	4415	2711	2396	12931	2899	3932	12039	4197	11866	6515	2802	465.314	496.025	144.066	380.895	509.555	413.858	215.73	489.626	229.003	118.982	205.258	458.798	533.98	225.404	146.63	143.58	494.743	155.901	202.79	477.673	214.278	511.091	381.976	160.09	3235.11
AT3G61440	6182	7657	9785	4486	4541	4088	7366	5018	6762	9460	7478	4706	6304	5924	9734	9488	6285	9891	5996	6048	8686	6352	4045	9214	139.996	138.905	284.582	119.163	126.751	130.822	211.224	141.126	180.815	246.854	225.565	135.827	127.384	161.25	280.697	303.135	128.206	283.591	164.873	127.94	236.435	145.867	126.443	280.672	11767.6
AT1G51820	1855	897	8749	10324	4712	9081	8795	7422	9019	9038	9561	5627	821	7707	10326	8467	739	9740	7627	2985	9299	2450	10238	8944	26.8288	10.3925	162.508	175.146	83.999	185.599	161.071	133.311	154.024	150.623	184.188	103.725	10.5953	133.98	190.173	172.768	9.62757	178.354	133.94	40.3282	161.658	35.9322	204.391	174.002	10806.5
AT4G33430	2499	2225	10032	11685	5694	10067	8529	5959	7315	8554	7948	6581	2203	6098	8676	8947	2127	8632	6274	2860	9214	2369	10102	9628	36.7965	26.2447	189.709	201.82	103.34	209.471	159.024	108.969	127.182	145.135	155.882	123.504	28.9445	107.925	162.674	185.863	28.2112	160.923	112.172	39.3381	163.077	35.3724	205.322	190.695	11801.7
AT5G22300	1753	1908	17192	4255	1805	3658	7207	1344	10855	14021	5997	1719	1760	7580	15165	13915	1892	14224	8161	1578	7410	1839	4027	14485	30.3497	26.462	382.26	86.4105	38.5177	89.4952	157.998	28.8975	221.908	279.713	138.295	37.9312	27.1892	157.739	334.329	339.884	29.5058	311.788	171.56	25.5203	154.204	32.286	96.2369	337.33	18777.2
AT3G02880	5081	1616	8499	10544	10930	9220	6465	9966	5831	6261	6271	11254	1485	4989	7169	8374	1440	7527	4714	5810	6108	5145	10605	8117	84.7119	21.5828	181.98	206.203	224.609	217.225	136.486	206.35	114.791	120.282	139.262	239.139	22.0919	99.9782	152.199	196.971	21.6258	158.885	95.4299	90.4853	122.405	86.9842	244.058	182.035	10325.7
AT5G27380	4718	6141	10448	6176	4481	5008	7897	3936	7698	8818	7622	4252	5371	6141	9436	9874	5612	9494	7054	4588	8947	4665	5180	9778	98.8111	103.029	281.022	151.722	115.673	148.216	209.428	102.374	190.369	212.804	212.626	113.498	100.372	154.591	251.648	291.753	105.872	251.746	179.384	89.759	225.232	99.0739	149.749	275.462	12428.7
AT5G17990	891	1299	13630	3698	966	3278	7855	1020	11553	13683	7594	1133	946	9730	16805	14210	921	16522	9846	867	8015	976	3701	14155	17.9248	20.9343	352.154	87.2646	23.9533	93.19	200.1	25.4839	274.437	317.19	203.492	29.0506	16.9816	235.281	430.501	403.316	16.6898	420.828	240.512	16.2931	193.814	19.9107	102.774	383.045	17368.3
AT5G45510	3524	4345	11011	4385	3117	3456	9152	2890	11555	10068	8704	2621	3531	9427	11255	9620	3306	12271	8549	3802	8111	4232	4293	10069	34.5607	34.1356	138.686	50.4441	37.6785	47.8965	113.654	35.1992	133.81	113.776	113.701	32.7613	30.8998	111.126	140.556	133.106	29.2054	152.367	101.803	34.831	95.6148	42.0874	58.1159	132.83	12660.4
AT1G48850	995	1201	14198	5147	940	4794	9691	892	9760	11636	9780	908	1052	8217	15256	13677	1042	14764	8977	999	9908	964	4824	13447	23.9137	23.1227	438.238	145.101	27.8459	162.819	294.928	26.6242	276.977	322.247	313.084	27.8136	22.5606	237.374	466.898	463.755	22.5582	449.255	261.971	22.4283	286.229	23.4942	160.036	434.722	17067.8
AT4G21960	12245	17384	4225	5012	8339	4992	4654	7386	3468	4579	3808	7503	14108	3754	2997	3082	12918	3686	3325	12042	4461	11805	4096	3167	283.514	322.431	125.632	136.12	237.98	163.333	136.448	212.38	94.8124	122.165	117.439	221.411	291.469	104.473	88.361	100.675	269.417	108.053	93.4774	260.448	124.151	277.167	130.907	98.634	4305.84
AT1G27770	11395	1695	2225	7345	28395	7401	1741	25772	2146	1609	1685	25171	1714	1766	1777	2009	1481	1704	1743	12656	1390	10419	7560	2165	129.858	15.4737	32.5644	98.1837	398.847	119.187	25.1233	364.746	28.8771	21.1286	25.5772	365.596	17.4291	24.1902	25.7869	32.3004	15.2028	24.586	24.1185	134.728	19.0402	120.404	118.922	33.1875	2640.42
AT3G15840	9627	14882	3236	4520	7021	3733	2616	6868	7742	5153	3160	7287	13305	7679	5286	3788	14477	5028	7155	8778	3075	9993	4275	4091	315.298	390.448	136.113	173.645	283.426	172.771	108.491	279.351	299.402	194.47	137.853	304.178	388.827	302.295	220.453	175.031	427.094	208.493	284.538	268.555	121.054	331.884	193.265	180.228	4605.16
AT5G64100	2352	2015	9116	4480	1703	4694	9125	2914	17330	12874	8165	1927	1587	17740	10408	8602	1473	9561	12219	2929	6106	2108	3876	9313	69.2639	47.5354	344.774	154.754	61.8152	195.343	340.273	106.573	602.614	436.863	320.277	72.3269	41.7021	627.943	390.298	357.391	39.0739	356.483	436.924	80.5743	216.138	62.9507	157.558	368.912	11161.9
AT5G16370	2975	5623	10508	3792	1400	3163	10565	1651	10688	12154	9939	1442	5139	10151	10409	9086	5204	10429	9154	3140	9883	3605	3322	8977	56.268	85.1951	255.243	84.1274	32.6373	84.5391	253.028	38.7803	238.694	264.884	250.39	34.7607	86.729	230.77	250.693	242.45	88.6597	249.737	210.226	55.4768	224.682	69.1417	86.7286	228.386	11779.6
AT1G80840	14883	136	4373	8614	20980	7701	5401	17978	699	1550	4466	18840	175	514	1950	4024	134	1666	568	16184	4971	13774	7822	4513	475.667	3.48196	179.495	322.933	826.474	347.811	218.58	713.581	26.3792	57.083	190.121	767.436	4.99071	19.7457	79.3608	181.445	3.85773	67.4145	22.0425	483.177	190.968	446.409	345.079	194.018	5328.9
AT5G26742	13310	17745	1608	5246	10336	3933	2595	8691	4660	2111	2725	8904	14542	4684	2522	1484	15309	2230	4303	12676	2633	13068	4148	2130	167.652	179.052	26.0122	77.5093	160.47	70.0066	41.3897	135.953	69.3087	30.6395	45.719	142.944	163.443	70.916	40.4515	26.3718	173.697	35.5633	65.8116	149.149	39.8645	166.917	72.1203	36.089	2156.06
AT1G54100	5162	6813	7687	3126	4109	3052	4552	4413	13542	12796	4071	4093	6017	11882	11356	6917	5972	11475	10581	4997	3604	5976	3107	5916	84.4009	89.2358	161.416	59.9532	82.8087	70.5176	94.2444	89.6091	261.447	241.082	88.6604	85.2941	87.785	233.515	236.436	159.559	87.9555	237.546	210.066	76.3212	70.8302	99.0831	70.1226	130.113	8464.88
AT4G14960	5634	6953	6601	5912	4883	4890	5476	4173	8608	9175	6078	4377	6432	8341	9320	7249	6803	10564	9737	6576	6476	4807	5462	6527	126.84	125.396	190.858	156.124	135.5	155.572	156.109	116.675	228.83	238.017	182.264	125.593	129.21	225.712	267.187	230.246	137.961	301.116	266.174	138.296	175.247	109.742	169.738	197.659	8434.6
AT5G17330	5056	5165	8203	5730	4986	5444	5199	5367	11355	8350	5306	5160	4695	10566	9643	9015	4956	9435	9150	5008	4680	5001	5734	7682	108.355	88.6715	225.774	144.043	131.706	164.871	141.087	142.844	287.343	206.201	151.464	140.942	89.7819	272.175	263.156	272.573	95.6726	256.006	238.102	100.257	120.557	108.682	169.624	221.452	10307
AT3G52930	3823	4631	10463	6503	3704	6115	9412	3195	8128	8948	9015	3370	4351	6944	9530	9599	4318	9912	6834	4001	9363	3718	6224	8750	79.2825	76.9343	278.669	158.191	94.6793	179.206	247.161	82.2873	199.034	213.826	249.022	89.074	80.5144	173.093	251.666	280.85	80.6622	260.256	172.087	77.5084	233.396	78.1884	178.168	244.087	11890.1
AT5G59540	6717	7220	6397	11926	6396	11091	7749	5816	4845	4380	7680	6599	6483	3868	5679	6477	6529	5496	3920	5266	6952	6004	11193	6082	152.275	131.118	186.246	317.133	178.719	355.309	222.445	163.744	129.693	114.416	231.906	190.668	131.141	105.399	163.939	207.157	133.325	157.748	107.904	111.517	189.438	138.023	350.257	185.465	7835.97
AT1G51890	609	637	12866	7257	2243	7317	7228	4085	9756	10376	6885	4284	430	8142	13095	12218	497	13078	8387	1514	7265	1007	8932	12606	7.72378	6.47178	209.563	107.96	35.0633	131.138	116.079	64.3418	146.102	151.637	116.31	69.2484	4.86622	124.119	211.484	218.619	5.67784	210	129.157	17.9368	110.752	12.951	156.368	215.057	15564.4
AT3G61580	4874	5464	10422	6072	4438	4619	5591	4169	7886	9196	5833	3618	5043	5919	10722	11137	4779	11221	6414	4786	5920	5536	5709	11333	105.793	95.0067	290.524	154.596	118.733	141.678	153.669	112.381	202.115	230.002	168.641	100.089	97.6724	154.425	296.351	341.047	93.4379	308.368	169.044	97.0401	154.453	121.851	171.049	330.887	13608.9
AT1G51850	1239	1410	9827	5960	1972	5652	9039	3192	11546	9299	10121	3348	1342	9956	10783	10311	1187	11019	9682	2906	10595	1950	6541	10628	17.7559	16.1869	180.864	100.187	34.8329	114.461	164.027	56.8098	195.377	153.557	193.194	61.1512	17.1607	171.496	196.775	208.472	15.3227	199.931	168.475	38.9022	182.506	28.3378	129.391	204.874	12725.6
AT2G02220	4283	1936	9007	10166	6668	8607	8142	7496	5799	6805	7960	7585	1657	4936	7909	8654	1584	7767	5625	5370	8446	4330	9348	8676	50.312	18.218	135.882	140.077	96.5451	142.876	121.11	109.356	80.4355	92.1115	124.548	113.561	17.3683	69.694	118.305	143.422	16.7607	115.516	80.2317	58.9257	119.256	51.5788	151.576	137.09	10878
AT2G16500	4100	4192	10268	8300	3912	6479	7619	3954	7976	8873	6198	4183	3630	8156	8529	8078	3932	8318	7650	4404	8239	4240	6948	9526	59.5218	48.7512	191.442	141.34	70.0007	132.918	140.06	71.2883	136.725	148.431	119.851	77.3978	47.023	142.32	157.67	165.452	51.4186	152.889	134.851	59.7237	143.771	62.4192	139.232	186.023	11475.9
AT4G33300	6517	5123	6920	5696	6414	4649	7054	6092	8984	7016	6976	5687	4485	8067	7097	6631	4512	7531	7580	7332	6892	7219	5466	7172	66.2297	41.7063	90.3173	67.9	80.3425	66.765	90.7747	76.8872	107.807	82.1593	94.4302	73.6608	40.6705	98.5403	91.8415	95.0734	41.3037	96.9	93.535	69.6041	84.1889	74.3948	76.6766	98.0413	8559.26
AT2G22500	9729	404	4570	12269	19137	10527	3349	19604	1038	1912	2750	20841	379	945	2273	3654	331	1942	1042	11333	3375	9516	10990	4310	198.363	6.59851	119.665	293.424	480.925	303.306	86.4633	496.393	24.9897	44.9203	74.6834	541.576	6.89513	23.159	59.0134	105.108	6.07903	50.1311	25.7964	215.846	82.7124	196.746	309.299	118.204	5162.11
AT5G53560	2067	2431	11191	7875	2743	7064	8715	3099	7452	10168	8184	3106	2388	6361	9840	11311	2354	9694	6810	2798	10190	2037	6798	11193	112.654	106.136	783.315	503.446	184.266	544.054	601.45	209.758	479.57	638.565	594.118	215.753	116.132	416.706	682.907	869.728	115.566	668.924	450.666	142.45	667.554	112.579	511.419	820.574	13928.6
AT2G24600	9461	349	850	17584	21924	16030	1850	22353	370	370	1733	22488	324	443	477	748	274	444	380	10786	1713	7847	16152	867	168.27	4.97241	19.4155	366.844	480.618	402.89	41.6644	493.735	7.77038	7.58286	41.0551	509.763	5.14192	9.47043	10.8031	18.7692	4.38969	9.99811	8.2064	179.2	36.6211	141.525	396.537	20.7421	1016.78
AT1G79550	3638	4886	9463	5298	3117	4527	8592	2793	8201	8089	9782	3936	4357	7169	9040	10938	4663	8578	7082	3496	10084	3499	4919	9631	82.3413	88.5891	275.07	140.657	86.9567	144.794	246.248	78.5082	219.176	210.966	294.905	113.542	87.9942	195.034	260.545	349.275	95.0681	245.814	194.63	73.9152	274.342	80.308	153.681	293.218	12441.5
AT2G28840	5114	7511	6191	11110	3618	8185	8036	3930	5104	6680	7835	3819	5915	5631	5709	5863	6893	6049	5836	6767	9229	4864	8911	6936	104.925	123.449	163.132	267.379	91.4953	237.313	208.777	100.138	123.652	157.927	214.12	99.8658	108.289	138.868	149.155	169.713	127.392	157.133	145.39	129.695	227.603	101.198	252.367	191.422	7842.48
AT1G56140	1473	1294	9184	13146	5475	11233	7269	7105	6623	7322	7132	6919	1210	5352	8136	8632	1181	8404	5612	2013	7598	1631	12267	8480	16.9921	11.9578	136.062	177.882	77.8466	183.115	106.18	101.788	90.2132	97.3276	109.586	101.727	12.4549	74.2091	119.513	140.485	12.2718	122.743	78.6071	21.6918	105.353	19.0791	195.331	131.584	10856.9
AT3G10720	8547	1561	2671	14809	19013	15651	5731	17184	709	683	5953	15003	1711	561	1072	2092	1127	1036	524	8851	3983	8219	16053	1871	119.493	17.4825	47.9582	242.857	327.636	309.211	101.457	298.361	11.7043	11.003	110.857	267.335	21.3447	9.42733	19.0846	41.2635	14.1928	18.3381	8.8953	115.592	66.9336	116.522	309.794	35.1858	2730.02
AT5G47560	8592	10206	3388	1612	5392	1618	1447	6170	14716	9163	1624	5446	9635	13387	7582	3653	9859	7966	12545	6540	1582	7894	1354	3118	125.25	119.182	63.4287	27.564	96.8821	33.3307	26.7101	111.701	253.305	153.915	31.5332	101.183	125.327	234.565	140.742	75.1289	129.458	147.024	222.051	89.0569	27.72	116.692	27.2451	61.1396	4203.83
AT1G01550	5441	4126	6924	11353	7246	9854	6777	7165	5730	5621	6925	7477	3696	4674	6254	6538	3586	6318	4486	5136	6471	5095	10434	6780	135.697	82.4313	221.773	332.121	222.741	347.286	214.019	221.92	168.74	161.535	230.044	237.666	82.2497	140.112	198.613	230.044	80.5593	199.497	135.847	119.653	193.984	128.853	359.195	227.449	8358.35
AT1G22400	1446	2617	11044	10015	1000	7267	13969	1088	5754	8533	12868	1215	2167	4030	9022	10586	2428	9924	3553	2104	12300	2052	9249	9785	30.2692	43.8842	296.906	245.911	25.8014	214.967	370.273	28.2846	142.224	205.824	358.792	32.4158	40.4765	101.399	240.489	312.636	45.7821	263.018	90.3084	41.142	309.487	43.5582	267.249	275.523	12974.2
AT3G53180	1857	2298	10647	6964	2278	6013	11353	2190	8577	8834	11483	2310	2061	6904	10328	10425	1934	9790	6376	1855	11360	2084	6729	9305	25.5406	25.3187	188.064	112.35	38.6175	116.868	197.721	37.4069	139.292	140.003	210.365	40.4929	25.2935	114.134	180.881	202.288	23.9602	170.478	106.48	23.8325	187.803	29.0654	127.749	172.147	12549.8
AT2G05070	13884	15445	992	4294	9582	4488	1409	10555	6036	1829	1287	7193	14606	6767	1992	903	12303	1960	5710	11783	1321	13943	4209	1106	514.395	458.398	47.2013	186.612	437.572	234.974	66.1025	485.657	264.06	78.0833	63.5127	339.657	482.864	301.353	93.979	47.2003	410.59	91.94	256.873	407.798	58.8288	523.84	215.253	55.119	1238.62
AT2G02010	234	62	7011	28275	2091	28805	14972	3012	142	780	11337	3692	74	257	1591	5832	50	1041	66	329	11542	187	27474	4683	4.40219	0.934366	169.392	623.951	48.4862	765.782	356.662	70.3716	3.15437	16.9087	284.087	88.5244	1.24221	5.81143	38.1138	154.791	0.847301	24.7953	1.50764	5.78171	260.999	3.56743	713.449	118.506	7219.11
AT1G21110	2285	198	2717	21844	14635	24199	5993	18067	661	783	5331	16886	166	693	1383	2568	194	1164	607	2350	4869	1838	21227	2711	67.4315	4.68073	102.974	756.142	532.33	1009.16	223.947	662.143	23.0329	26.6257	209.549	635.114	4.37116	24.5814	51.9706	106.917	5.15695	43.4906	21.7503	64.7816	172.711	55.0025	864.676	107.614	3301.81
AT2G23320	4747	1250	9495	9308	9017	8204	7781	8953	4915	7177	6548	9807	1154	4499	6636	7479	1181	6698	4297	5329	7755	4346	7996	8694	156.561	33.0252	402.178	360.093	366.553	382.361	324.955	366.709	191.407	272.752	287.655	412.238	33.961	178.351	278.695	348.002	35.0855	279.688	172.079	164.179	307.433	145.349	364.019	385.698	10568.4
AT5G21090	4206	4272	7529	9269	6335	8647	8650	6261	6152	5961	7967	6378	4114	5293	6450	7032	3824	6490	5070	4886	8343	4430	8835	6743	136.8	111.307	314.496	353.627	253.966	397.436	356.253	252.901	236.268	223.408	345.153	264.393	119.397	206.927	267.138	322.68	112.034	267.256	200.228	148.449	326.17	146.111	396.654	295.009	8794.78
AT1G75380	10555	17282	2055	1538	4247	1397	1533	5089	9889	5490	1681	4149	15846	10360	4775	2304	15727	4858	8814	9113	1926	10521	1232	2499	239.41	314.015	59.8627	40.92	118.735	44.778	44.0302	143.353	264.855	143.489	50.7869	119.943	320.712	282.449	137.917	73.7296	321.325	139.511	242.749	193.087	52.5104	241.992	38.573	76.2455	2839.55
AT4G01150	8887	11220	4170	8009	8034	6594	4918	7723	3486	3451	5145	7625	10893	3274	3296	4016	10406	3650	3253	8586	5836	9126	6713	4390	396.986	401.5	239.23	419.656	442.347	416.249	278.185	428.445	183.873	177.635	306.13	434.119	434.189	175.791	187.485	253.098	418.715	206.433	176.443	358.277	313.358	413.391	413.928	263.784	5194.74
AT5G48930	2096	2925	10576	8204	1457	7262	7805	1455	9519	9107	8093	1401	2666	7605	10945	10009	2497	12158	7678	2125	7437	2172	7403	9907	49.3114	55.1257	319.549	226.4	42.25	241.433	232.516	42.5117	264.435	246.884	253.609	42.009	55.9664	215.056	327.892	332.217	52.9163	362.146	219.333	46.7006	210.309	51.8175	240.41	313.518	12590.9
AT1G14740	4557	3649	6938	10350	7361	9040	7037	7659	5339	5930	7108	7370	3174	5129	6275	6282	3261	6423	5023	5715	7245	4900	9535	6985	70.8957	45.4764	138.623	188.875	141.152	198.743	138.628	147.98	98.078	106.306	147.295	146.136	44.0615	95.9113	124.312	137.884	45.6989	126.516	94.8863	83.0547	135.483	77.3031	204.762	146.174	8337.82
AT1G22770	10108	12744	4416	2630	7040	1973	4473	5018	8205	5275	4821	5269	10736	6591	5631	4726	10814	6244	6311	7782	4203	10186	2448	4403	99.477	100.47	55.8144	30.3604	85.3967	27.439	55.7417	61.3306	95.347	59.8194	63.1966	66.0897	94.2782	77.966	70.567	65.6185	95.8646	77.8012	75.4146	71.5411	49.7189	101.653	33.255	58.2867	5604.28
AT1G74790	2142	2384	9544	6116	2506	5148	8252	2274	9485	9714	8787	2011	2273	7568	11094	9706	2176	10986	8464	3113	9328	2430	5926	9955	32.8773	29.3127	188.134	110.113	47.4099	111.66	160.384	43.3467	171.904	171.806	179.646	39.3403	31.1306	139.622	216.832	210.18	30.085	213.492	157.744	44.6337	172.096	37.8219	125.553	205.533	12073.9
AT1G56220	6521	10980	5810	2480	3393	2202	4545	4600	8594	10020	4316	3481	9878	8911	6591	4568	9722	6417	8590	9312	5740	7739	1773	4739	147.437	198.868	168.705	65.7714	94.5553	70.3545	130.121	129.163	229.434	261.048	129.979	100.31	199.283	242.166	189.758	145.711	197.998	183.691	235.822	196.671	155.994	177.434	55.3334	144.126	6222.83
AT5G58070	5310	5817	8683	7041	4407	5261	8778	4868	4918	5085	11008	5484	5374	4200	5323	8700	5581	5067	3859	3826	11119	5484	6033	9544	176.781	155.136	371.254	274.961	180.841	247.511	370.051	201.271	193.331	195.072	488.146	232.695	159.643	168.069	225.661	408.635	167.366	213.579	155.997	118.985	444.951	185.14	277.244	427.401	11129.7
AT1G09940	5221	923	6791	10808	14589	10125	5812	15144	2565	3465	4588	16246	881	2259	4109	6149	875	3974	2320	6520	5435	5011	9540	6837	100.453	14.226	167.804	243.921	345.975	275.288	141.598	361.858	58.273	76.8199	117.579	398.385	15.125	52.2422	100.671	166.912	15.1646	96.806	54.1997	117.183	125.693	97.7672	253.364	176.945	8161.21
AT5G48540	2929	328	5752	18649	8810	17046	7120	9741	3467	3355	7349	9894	378	3011	4328	5485	270	4403	3287	2742	7258	2358	16252	5789	129.609	11.6269	326.885	967.981	480.511	1065.92	398.952	535.315	181.151	171.069	433.156	558.004	14.9252	160.149	243.873	342.427	10.762	246.678	176.61	113.342	386.045	105.809	992.685	344.575	7031.61
AT3G11820	5070	712	5535	14489	13522	12868	5640	13212	3008	3472	5088	14076	639	2251	3561	5184	652	4019	2533	5646	5440	4892	12509	5701	129.417	14.5591	181.451	433.826	425.436	464.17	182.3	418.832	90.6633	102.123	172.993	457.941	14.5544	69.0644	115.748	186.691	14.9915	129.887	78.5086	134.626	166.911	126.628	440.751	195.748	6779.56
AT4G19520	5822	1776	3734	9215	18575	7180	4092	20628	2597	2712	4246	20621	1416	2517	2962	3304	1646	2963	2536	8227	4114	6257	8329	3865	39.8945	9.74889	32.8605	74.0679	156.885	69.5262	35.5059	175.544	21.0128	21.4137	38.7543	180.094	8.65795	20.731	25.8455	31.9415	10.1598	25.7062	21.1003	52.661	33.8851	43.4777	78.7809	35.6249	4497.8
AT3G22370	4765	3707	8172	11306	7254	10208	5544	6832	5067	5924	5281	7833	3158	3502	7512	7819	3217	6762	3832	3838	4974	4096	10527	7567	114.391	71.2894	251.952	318.371	214.644	346.302	168.53	203.689	143.632	163.873	168.867	239.666	67.6478	101.052	229.638	264.823	69.5658	205.528	111.701	86.0681	143.529	99.7126	348.837	244.353	9729.29
AT5G26030	8713	1007	4785	9716	16687	8570	3726	16103	2475	2835	3689	16168	960	2029	3423	4754	855	3264	2206	11102	3638	8134	8782	4857	179.288	16.5991	126.452	234.512	423.226	249.2	97.0846	411.509	60.1353	67.22	101.109	424.022	17.6265	50.1836	89.691	138.012	15.8476	85.0353	55.1174	213.399	89.981	169.726	249.439	134.436	5949.31
AT1G78000	2766	3235	6597	2541	2504	2413	10088	2272	12532	8560	10660	2986	3013	11807	10620	8861	3066	12161	8930	1924	8005	3131	2721	6928	27.9355	26.1728	85.5677	30.1025	31.1709	34.4386	129.013	28.4971	149.45	99.6184	143.404	38.4363	27.1528	143.331	136.58	126.259	27.8927	155.503	109.51	18.1516	97.1784	32.0662	37.9333	94.1186	9297.02
AT3G48140	3759	4820	7454	5278	3506	4355	4909	4051	9469	10564	4932	3573	4680	9145	8523	7301	5411	9033	9271	5150	6755	4040	3972	8359	210.006	215.714	534.821	345.878	241.425	343.82	347.278	281.068	624.647	680.064	367.013	254.414	233.301	614.101	606.332	575.462	272.302	638.936	628.906	268.766	453.617	228.876	306.307	628.171	9550.47
AT3G57530	9647	1474	3707	8695	19650	8028	3047	18797	1912	2530	2830	19343	1279	1793	2587	3084	1327	2484	1860	10625	3215	8937	7750	3404	163.085	19.9614	80.4828	172.419	409.444	191.784	65.2255	394.638	38.1663	49.2837	63.7246	416.767	19.2931	36.4332	55.6899	73.5547	20.2072	53.1665	38.1798	167.787	65.3291	153.205	180.847	77.4059	4201.16
AT5G01410	9309	10991	3202	7489	8491	6224	2890	7230	6183	4020	3372	8322	9393	6048	4249	3013	9931	3667	5366	7277	3401	8092	6600	3205	222.092	210.058	98.1096	209.58	249.689	209.838	87.3077	214.219	174.181	110.514	107.156	253.05	199.961	173.436	129.085	101.416	213.421	110.766	155.447	162.177	97.5308	195.77	217.351	102.854	3889.57
AT3G21055	9056	11717	2768	7115	7862	5853	3905	8422	3987	2692	3723	6908	11276	3727	2747	2773	10971	2786	3718	11110	5089	10502	5727	3082	482.39	499.977	189.36	444.561	516.185	440.579	263.395	557.142	250.772	165.234	264.152	468.988	535.955	238.626	186.328	208.395	526.408	187.892	240.476	552.819	325.836	567.275	421.092	220.83	3564.15
AT3G51840	5540	7352	4847	3759	4492	3745	3906	5192	11853	8722	3499	4527	6438	12043	7595	4607	6103	7131	10607	6665	3561	6881	3764	4577	121.118	128.759	136.092	96.3976	121.046	115.7	108.132	140.969	305.984	219.724	101.893	126.141	125.592	316.468	211.439	142.099	120.187	197.386	281.573	136.115	93.5784	152.549	113.589	134.6	5794.16
AT1G70530	2015	1699	10191	11519	3189	10094	8917	3386	5272	6922	8476	3650	1568	4023	8402	9067	1627	8119	5013	2484	8949	1951	10717	10073	29.7215	20.0752	193.051	199.299	57.9777	210.399	166.548	62.0257	91.821	117.649	166.527	68.6178	20.6373	71.3251	157.811	188.684	21.6171	151.623	89.7828	34.2259	158.663	29.1819	218.201	199.856	12100.3
AT5G66210	9457	1023	1380	11252	21755	10674	1741	22482	1066	982	1561	22323	1022	1074	1193	1279	921	1139	946	11904	1508	9181	9947	1341	158.23	13.7115	29.6535	220.831	448.649	252.376	36.8858	467.154	21.0603	18.9326	34.7888	476.033	15.258	21.5992	25.4177	30.1913	13.8807	24.1283	19.2189	186.053	30.3279	155.771	229.729	30.1807	1651.19
AT3G52880	5003	5994	5915	4679	4295	4336	5039	3997	11733	7903	4930	4577	5460	9769	9043	6286	5005	8618	8728	4819	4955	4984	4605	6324	109.096	104.705	165.651	119.682	115.439	133.614	139.139	108.244	302.106	198.579	143.194	127.206	106.239	256.051	251.102	193.388	98.3101	237.931	231.097	98.162	129.876	110.209	138.611	185.496	7663.93
AT4G01250	6840	929	4947	10453	10668	8902	6616	11017	3786	4291	7329	11085	860	3873	4278	4264	766	3999	3782	8616	8291	6155	9296	5237	218.445	23.7669	202.902	391.58	419.932	401.751	267.55	436.956	142.77	157.909	311.766	451.2	24.5073	148.672	173.974	192.122	22.0358	161.697	146.658	257.038	318.271	199.33	409.797	224.974	5958.03
AT4G24770	9116	11710	3359	8515	8344	6819	5096	8954	1968	2485	4398	7881	10657	2079	2522	2717	10183	2191	1940	10609	5553	9170	6618	3294	219.966	226.35	104.093	241.008	248.163	232.518	155.706	268.323	56.0722	69.094	141.353	242.371	229.455	60.298	77.4918	92.4946	221.331	66.936	56.8399	239.13	161.059	224.378	220.428	106.915	3859.93
AT4G02890	3659	4413	9299	8108	3126	7648	7944	3394	6632	7560	6884	3331	3798	5793	7616	8812	4121	7435	5716	3651	7375	3531	8445	7564	94.6548	91.4505	308.941	246.03	99.6736	279.584	260.222	109.039	202.58	225.353	237.203	109.825	87.6691	180.128	250.88	321.61	96.0278	243.516	179.545	88.2265	229.322	92.6271	301.556	263.206	10601.1
AT3G54050	10386	14066	2148	7833	8853	6500	3617	8233	2161	1367	3668	8015	13118	2088	1837	2069	12505	1820	2131	9665	3818	10548	6576	2528	266.236	288.843	70.7152	235.527	279.718	235.459	117.406	262.099	65.4101	40.3784	125.241	261.861	300.053	64.3348	59.9635	74.8263	288.747	59.0685	66.3288	231.434	117.641	274.188	232.685	87.1685	2786.34
AT2G04400	700	879	14452	4948	603	4524	10475	732	6377	9700	10052	767	721	4820	12094	14059	700	12065	5470	665	11278	595	5180	13692	20.7586	20.8815	550.412	172.117	22.0409	189.586	393.35	26.9588	223.3	331.462	397.057	28.9897	19.0786	171.808	456.698	588.207	18.6988	452.995	196.964	18.4217	402.01	17.8928	212.04	546.174	17434.4
AT2G39400	1901	1334	9394	12448	4249	11975	9553	5744	4045	5869	7768	6387	1220	3559	6731	8712	1180	6213	3313	2047	8994	1893	11940	8796	53.4192	30.0292	339.02	410.308	147.168	475.527	339.922	200.456	134.216	190.039	290.753	228.75	30.5905	120.21	240.854	345.389	29.8684	221.046	113.041	53.7329	303.79	53.9419	463.135	332.479	11104.9
AT3G08940	12765	19120	1618	2293	6620	2021	1583	7305	4500	2131	1646	5385	17113	5157	2097	1466	16590	2019	4588	10782	1950	12240	2081	2134	395.44	474.482	64.3722	83.3219	252.772	88.4729	62.0962	281.041	164.605	76.0687	67.9187	212.615	473.04	192.023	82.7213	64.0721	462.936	79.1885	172.577	312.009	72.6105	384.505	88.9857	88.9239	2153.86
AT3G57450	7394	440	5221	10817	14876	9212	4304	17291	1925	3091	3790	17076	548	1666	2883	4363	545	2745	1942	8992	5103	6647	7779	6434	182.257	8.68821	165.279	312.757	451.963	320.88	134.339	529.316	56.0283	87.7944	124.435	536.463	12.0531	49.3602	90.4918	151.728	12.1009	85.667	58.1239	207.047	151.194	166.147	264.678	213.329	6603.91
AT3G47340	4400	5550	6816	1467	2928	1730	3360	4209	13571	13767	2226	1745	5520	11050	15053	6444	3170	11556	9830	5740	1331	8488	1314	3680	67.8549	68.5635	134.995	26.5371	55.6558	37.7015	65.6133	80.6113	247.122	244.641	45.7249	34.2982	75.9589	204.827	295.604	140.203	44.0354	225.632	184.069	82.6889	24.6724	132.738	27.9712	76.3378	6992.45
AT1G28330	6164	13042	6016	4086	3088	3112	5837	3678	4546	7067	5067	2854	11405	5938	4565	4629	12860	5107	5553	8680	6649	6707	2718	5065	166.899	282.884	209.199	129.773	103.058	119.074	200.127	123.678	145.342	220.49	182.744	98.4905	275.549	193.254	157.395	176.829	313.651	175.075	182.566	219.543	216.398	184.154	101.585	184.474	6465.12
AT4G26530	14631	18634	143	6559	10869	5128	830	10448	581	179	838	7113	17238	513	232	92	17659	171	572	13064	840	13510	4378	129	279.471	285.129	3.50799	146.959	255.896	138.419	20.0755	247.848	13.1042	3.93984	21.3209	173.167	293.806	11.7781	5.643	2.47928	303.839	4.13547	13.2666	233.102	19.2862	261.685	115.432	3.31449	149.428
AT1G05675	3876	58	3623	21703	14822	22425	3991	15226	470	802	2853	16718	66	331	1204	2661	35	889	339	3501	3231	3247	18931	2833	109.939	1.31786	131.977	722.077	518.187	898.846	143.342	536.344	15.7412	26.2123	107.788	604.368	1.67041	11.2848	43.4865	106.485	0.894234	31.9254	11.6753	92.7616	110.157	93.3923	741.191	108.088	3748.69
AT5G06320	8528	1380	5802	5757	11195	4965	3896	11101	5377	5558	3426	11009	1254	5037	5692	6113	1350	5915	5304	10796	4169	8724	5293	6012	364.788	47.2873	318.736	288.858	590.24	300.121	211.026	589.718	271.584	273.952	195.2	600.191	47.8633	258.978	310.04	368.912	52.0166	320.342	275.484	431.384	214.353	378.416	312.524	345.92	7415.49
AT1G05010	5909	6695	5389	7959	4400	7134	9929	4405	5031	4195	11544	3805	5938	4038	4771	4397	5490	4792	4518	4873	10595	5709	6997	4991	163.657	148.54	191.685	258.568	150.205	279.215	348.218	151.515	164.531	133.88	425.87	134.315	146.748	134.426	168.263	171.812	136.964	168.037	151.938	126.074	352.717	160.34	267.498	185.94	6087.57
AT1G70490	1654	1925	7523	2477	1586	1964	4391	1474	11679	14097	4964	1476	1795	10881	15706	9026	1739	16801	12835	2282	5810	1631	2267	7478	41.1291	38.3457	240.251	72.2495	48.6103	69.0143	138.262	45.5198	342.918	403.927	164.416	46.7788	39.8281	325.222	497.323	316.654	38.9518	528.95	387.534	53.0074	173.658	41.1271	77.8132	250.129	9960.04
AT5G38430	9574	15306	845	8368	9630	6626	1598	8332	2595	858	1969	8417	15075	2264	1012	528	14989	965	1972	10199	2394	11228	5501	832	214.063	274.146	24.2642	219.465	265.391	209.355	45.2428	231.359	68.5105	22.1054	58.64	239.858	300.758	60.8446	28.813	16.6555	301.881	27.3176	53.5372	213.017	64.3395	254.572	169.777	25.0228	905.064
AT3G15353	7334	10483	4637	6011	6663	5828	4719	7487	2717	5093	3829	7039	9440	3501	3939	3955	9029	4106	3272	10129	5244	6579	5764	4026	474.889	543.762	385.61	456.554	531.78	533.279	386.924	602.071	207.736	380.003	330.245	580.912	545.424	272.483	324.785	361.304	526.629	336.617	257.255	612.667	408.149	431.987	515.185	350.662	5201.27
AT1G16880	9679	13062	1556	7467	8458	6507	2741	8038	2703	1409	2988	8541	12365	3030	1577	1451	12554	1489	2979	10001	3493	10195	6473	1890	245.439	265.335	50.6736	222.102	264.357	233.172	88.0127	253.133	80.9337	41.1704	100.923	276.038	279.781	92.3531	50.9217	51.9104	286.754	47.8049	91.7239	236.899	106.467	262.156	226.572	64.4671	2022.03
AT2G45300	754	978	12238	8063	810	7389	10128	752	5900	7129	9761	738	873	4611	10975	11922	831	10335	4788	697	10087	819	7660	11984	9.08654	9.44143	189.407	113.977	12.0316	125.834	154.552	11.2547	83.9557	98.996	156.683	11.3353	9.38756	66.7911	168.419	202.699	9.02074	157.69	70.0618	7.84634	146.115	10.0085	127.422	194.264	14932
AT4G29060	10622	14227	1437	7015	9742	6058	2967	8359	2718	1295	2923	8316	11778	2669	1623	1193	11506	1515	2177	9907	2877	11146	6286	1649	132.846	142.537	23.0812	102.912	150.176	107.067	46.9876	129.833	40.1386	18.6627	48.6934	132.558	131.439	40.1224	25.8475	21.0502	129.623	23.9894	33.0598	115.742	43.25	141.358	108.519	27.7413	1763.8
AT1G19020	3320	208	5707	18675	10816	16802	5311	11792	1384	2218	4525	13144	227	921	2556	5093	181	2341	1269	3713	5419	3011	14423	6159	199.707	10.0229	440.883	1317.68	801.925	1428.24	404.535	880.912	98.3022	153.737	362.555	1007.7	12.1841	66.5905	195.783	432.22	9.80729	178.288	92.6867	208.635	391.814	183.665	1197.57	498.345	6997.27
AT1G51805	8997	8983	2215	11660	8731	9801	2760	7571	3218	2149	3554	8387	8270	2854	3143	2861	8092	3051	2818	6004	3029	7468	10774	2539	99.9217	79.92	31.5933	151.899	119.519	153.821	38.8146	104.425	42.2006	27.5018	52.5749	118.718	81.9556	38.0989	44.4493	44.8285	80.9529	42.9012	38.0017	62.2888	40.4358	84.1059	165.168	37.9305	3160.2
AT2G20260	8079	10970	3240	6642	6810	5521	4222	7226	3383	3056	4246	6266	10938	3429	2477	3356	10587	2712	3253	9230	5191	8224	5351	3420	563.635	613.082	290.298	543.543	585.596	544.304	372.977	626.076	278.685	245.672	394.566	557.158	680.909	287.544	220.052	330.322	665.315	239.55	275.565	601.518	435.307	581.813	515.303	320.944	4142
AT3G25690	10686	14098	1215	5909	9203	4274	1654	8130	2855	1369	1815	8133	11518	3282	1544	1005	14002	1455	2932	12435	2041	12007	4748	1407	101.76	107.545	14.8593	66.004	108.019	57.5148	19.9444	96.1482	32.1025	15.022	23.0217	98.7099	97.8701	37.5662	18.7227	13.5021	120.106	17.5425	33.902	110.615	23.362	115.946	62.4109	18.0227	1494.99
AT5G41080	7432	8234	7517	2621	3053	2154	4821	3414	6906	8715	4259	2704	8268	7645	7028	6228	8087	6600	7204	4572	4777	6869	1827	6490	196.828	174.688	255.673	81.422	99.6594	80.6139	161.675	112.288	215.962	265.956	150.241	91.2715	195.385	243.363	237.012	232.704	192.922	221.304	231.662	113.108	152.069	184.473	66.7893	231.2	8337.2
AT5G53550	3099	3089	5796	5929	3462	4583	7481	4221	7836	7856	8048	4147	2566	8622	7026	5297	2911	6759	8726	4861	9730	3770	5118	5874	43.1979	34.493	103.76	96.9431	59.4811	90.2765	132.046	73.071	128.975	126.184	149.427	73.6755	31.916	144.459	124.712	104.171	36.5509	119.286	147.692	63.2956	163.027	53.2896	98.4757	110.138	7002.67
AT2G46500	3413	2162	7444	9086	5821	8153	6723	6145	5397	6031	6451	6355	1975	4494	6950	7070	1855	7026	4254	3697	6643	3642	8493	7284	54.6436	27.7288	153.063	170.636	114.871	184.461	136.298	122.184	102.03	111.264	137.572	129.678	28.2151	86.4834	141.692	159.697	26.7523	142.422	82.699	55.2917	127.842	59.1293	187.695	156.869	9001.68
AT1G09080	114	60	15832	632	108	504	4328	102	7386	12785	4742	166	41	6754	18340	16973	51	19002	7273	175	5687	139	537	14578	2.27182	0.95784	405.196	14.7734	2.6528	14.1933	109.215	2.5244	173.8	293.584	125.872	4.21625	0.729063	161.781	465.402	477.203	0.915492	479.441	175.988	3.25773	136.225	2.80895	14.7718	390.779	19605.4
AT2G29630	11326	17275	905	4621	7060	3794	1870	6195	3099	1462	2277	6265	15390	3566	1541	973	15189	1291	3048	10142	2073	11931	3694	1161	136.646	166.96	14.0226	65.3962	104.987	64.6849	28.5685	92.8222	44.1483	20.325	36.5918	96.3365	165.681	51.713	23.6746	16.5619	165.069	19.7203	44.6515	114.302	30.0625	145.968	61.5186	18.8416	1257.49
AT4G23260	3911	4829	6144	7486	3671	5962	5550	4503	6278	6114	6315	5073	4407	5555	6002	6277	5317	6304	6677	4760	7513	4000	6561	6628	74.9418	74.1252	151.198	168.26	86.7026	161.44	134.665	107.159	142.046	134.997	161.179	123.894	75.3513	127.943	146.451	169.693	91.7735	152.939	155.352	85.2021	173.043	77.7242	173.538	170.837	7875.84
AT4G23100	4415	5998	7668	3728	3908	3496	4180	3753	8320	9305	4016	4197	5134	7510	9116	7263	5117	9034	7034	4143	4244	4583	3447	6181	67.1568	73.0866	149.796	66.5166	73.2698	75.1475	80.5119	70.8969	149.436	163.094	81.3678	81.3667	69.683	137.308	176.572	155.866	70.1115	173.982	129.916	58.8683	77.596	70.6919	72.375	126.468	8716.9
AT3G07195	5220	320	4195	12155	17220	10862	2924	16710	1819	2399	2803	17079	329	1452	3003	3633	317	2655	1720	6728	2996	5197	9610	4346	183.296	9.00126	189.179	500.646	745.291	538.983	130.012	728.697	75.4198	97.0675	131.1	764.35	10.3083	61.2837	134.275	179.979	10.0266	118.035	73.3347	220.686	126.453	185.052	465.793	205.274	5020.51
AT3G14840	4030	4260	5552	11144	6531	9520	7094	6208	4249	3513	6901	6391	3842	3427	4789	5412	3063	4419	3686	4065	6502	4252	10212	5279	42.7079	36.1647	75.5636	138.528	85.3088	142.569	95.196	81.7041	53.1693	42.8986	97.4125	86.3218	36.3305	43.653	64.6259	80.9163	29.2391	59.2916	47.4306	40.2412	82.8237	45.6937	149.383	75.2521	6710.36
AT5G02480	7733	8894	3447	2581	4820	1903	3717	4552	7388	6236	4532	4764	7826	7841	4916	3566	9552	5228	7879	7675	5409	7403	2188	4115	127.87	117.812	73.2015	50.0613	98.2375	44.4674	77.828	93.4782	144.25	118.819	99.8179	100.401	115.47	155.843	103.512	83.1908	142.275	109.451	158.194	118.551	107.508	124.133	49.9407	91.5277	4601.89
AT2G46820	8006	10977	3331	7334	6971	5838	3910	7146	2604	2513	3985	6700	9674	2658	2441	2652	9832	2582	2653	9441	5245	8136	5833	3625	288.05	316.379	153.917	309.519	309.142	296.825	178.137	319.304	110.628	104.185	190.977	307.238	310.577	114.949	111.835	134.617	318.646	117.618	115.902	317.305	226.831	296.841	289.689	175.438	3957.74
AT1G16720	9457	12065	1738	4686	7540	4338	1995	7462	6245	2344	1984	6637	11333	6072	2753	1457	10676	2657	5324	8303	2051	10409	4351	2148	164.064	167.672	38.7231	95.3582	161.229	106.349	43.8256	160.77	127.928	46.8577	45.8461	146.751	175.435	126.616	60.8171	35.6612	166.834	58.3604	112.15	134.556	42.7692	183.118	104.193	50.1255	2202.92
AT4G39640	2508	411	5261	13077	10482	14429	4826	11981	2755	3131	4415	11850	419	2288	4063	5058	393	3616	2224	4179	4058	3066	14077	5366	42.7224	5.60843	115.095	261.295	220.081	347.334	104.097	253.46	55.4141	61.4572	100.175	257.273	6.36873	46.8468	88.1319	121.557	6.03024	77.9869	46.0005	66.4978	83.0891	52.9614	330.998	122.954	6478.67
AT4G12490	401	492	3118	465	684	454	1112	663	25470	11551	1306	1172	540	25313	9836	4482	352	11016	24049	3110	1227	991	843	4977	21.6048	21.2346	215.746	29.3869	45.4227	34.5657	75.8639	44.3618	1620.34	717.113	93.7236	80.4789	25.9604	1639.25	674.813	340.685	17.083	751.443	1573.27	156.521	79.4612	54.1427	62.6934	360.693	5225.93
AT5G43760	5986	4144	6182	9876	5972	8550	6019	3953	4690	4364	5924	4890	3993	2967	5523	6000	3908	5775	3348	4779	6156	5749	9555	5303	114.34	63.4096	151.653	221.278	140.603	230.788	145.583	93.7732	105.781	96.0528	150.722	119.047	68.0571	68.1204	134.337	161.692	67.2407	139.663	77.6512	85.2721	141.34	111.356	251.931	136.254	7222.55
AT2G39660	5294	2154	5677	10510	7249	8887	5221	7731	4086	5044	4819	7369	1948	3840	5098	5611	2032	4930	3932	6155	5522	5380	9167	5917	112.714	36.7377	155.229	262.477	190.232	267.382	140.758	204.418	102.722	123.746	136.663	199.964	37.0079	98.2702	138.214	168.542	38.9701	132.894	101.65	122.413	141.317	116.155	269.407	169.457	7109.66
AT4G16760	2534	3131	11705	2586	2476	2410	7165	2304	7850	10902	5976	2598	2606	6000	10592	10652	2645	10696	5848	2560	6669	2632	2674	8144	41.3203	40.8989	245.125	49.4629	49.7644	55.5338	147.944	46.6582	151.146	204.845	129.798	53.9938	37.9177	117.599	219.935	245.055	38.8505	220.823	115.788	38.9945	130.714	43.5214	60.1875	178.632	12583.6
AT1G19180	2918	854	9047	11478	5682	10776	7209	4939	3488	4580	6575	5466	758	2643	5493	8132	663	5746	2797	3384	6723	3946	11418	8459	68.4979	16.0591	272.745	316.048	164.401	357.465	214.285	143.986	96.6807	123.885	205.583	163.535	15.8772	74.5737	164.195	269.317	14.0191	170.775	79.7232	74.2044	189.697	93.9311	369.973	267.101	10577.9
AT1G56340	2129	2544	10496	1869	1990	1824	6392	1952	9385	9102	6664	2049	2525	8386	9270	10808	2432	9314	8057	2964	7904	2347	1897	10762	48.7077	46.6242	308.394	50.1564	56.116	58.97	185.175	55.4614	253.529	239.95	203.075	59.7465	51.546	230.608	270.06	348.853	50.1188	269.789	223.818	63.3443	217.357	54.4497	59.907	331.191	13259.2
AT5G41740	12628	369	2930	6001	15016	4084	2410	17034	1317	2165	2655	16335	367	1329	1970	2566	358	1858	1421	15774	2936	11951	5096	3248	138.864	3.25053	41.3792	77.4058	203.526	63.4636	33.558	232.627	17.1006	27.4331	38.8883	228.94	3.60108	17.5662	27.5855	39.8095	3.54611	25.8682	18.9736	162.033	38.8075	133.266	77.3522	48.0435	3606.87
AT3G63520	7754	10415	2873	6519	7070	5712	3835	6567	3941	2639	4021	7293	9312	3938	3003	2659	8906	2949	3629	7398	4259	7863	6065	3167	170.048	182.969	80.9174	167.696	191.107	177.018	106.497	178.856	102.053	66.688	117.457	203.845	182.222	103.805	83.8611	82.2697	175.931	81.8817	96.6348	151.554	112.269	174.862	183.597	93.424	3591.23
AT5G18170	2892	4012	7636	2023	2067	1845	6219	2268	9714	12167	5543	2093	3586	8995	9396	7192	3955	8978	9083	3568	6738	3599	1741	6098	66.1638	73.5284	224.361	54.2891	58.2873	59.6489	180.164	64.4398	262.417	320.751	168.914	61.0295	73.2055	247.355	273.731	232.138	81.5048	260.056	252.32	76.2525	185.293	83.4957	54.9805	187.661	8639.23
AT1G09430	2077	2857	9239	3267	1888	3065	7159	2124	8681	9045	7238	1793	2583	7567	9716	8773	2331	9020	7279	3182	7534	2814	3116	8598	44.4896	49.0235	254.16	82.0854	49.8466	92.7762	194.177	56.5022	219.565	223.251	206.51	48.9498	49.3694	194.824	265.014	265.122	44.9758	244.621	189.319	63.6692	193.978	61.1232	92.1314	247.733	10988.4
AT2G35370	8437	11503	2551	8025	7476	6507	3592	7302	1599	1637	3682	7587	10958	1466	1681	2266	11209	1684	1610	8265	4448	7785	6502	2868	378.482	413.371	146.969	422.276	413.368	412.498	204.041	406.806	84.6986	84.6189	220.009	433.786	438.631	79.0473	96.0248	143.414	452.937	95.6455	87.6966	346.343	239.842	354.14	402.617	173.061	3170.75
AT4G21120	1268	1269	7994	5784	1754	4836	6934	1989	10115	7627	7120	2348	1161	8879	9079	8041	1108	9796	8462	1412	7169	1926	5924	8463	14.9657	11.998	121.171	80.0754	25.5163	80.6578	103.63	29.1541	140.966	103.727	111.932	35.3202	12.227	125.961	136.45	133.894	11.7796	146.383	121.269	15.5675	101.704	23.0512	96.5115	134.358	10126.2
AT5G23240	7454	13050	2569	4532	5504	3751	2900	5217	4181	3247	3404	5936	11205	4811	3457	3353	13011	3506	4176	6427	3278	7637	4559	3225	184.273	258.437	81.5634	131.418	167.711	131.04	90.7807	160.17	122.046	92.4945	112.088	187.031	247.169	142.956	108.825	116.945	289.732	109.736	125.352	148.418	97.4058	191.45	155.571	107.242	3796.27
AT2G13560	3567	4603	7186	5028	3873	4498	6516	3285	7326	6098	6478	3725	3928	6186	7349	7027	3844	7466	5633	3525	6512	3931	4947	7041	67.1351	69.4	173.697	111.003	89.8472	119.633	155.293	76.784	162.811	132.25	162.4	89.3554	65.9673	139.944	176.13	186.591	65.1694	177.91	128.732	61.9744	147.321	75.0256	128.522	178.256	8781.1
AT1G14320	4107	5298	6502	5487	4209	4797	5198	4208	6249	7128	4599	4421	4934	6054	6788	6113	4628	6874	5942	4623	5390	3646	4785	6669	137.487	142.076	279.541	215.461	173.671	226.93	220.343	174.946	247.013	274.959	205.069	188.628	147.383	243.6	289.36	288.714	139.555	291.349	241.53	144.567	216.886	123.77	221.11	300.305	7962.5
AT5G49760	4277	4630	5805	6229	4813	6017	5464	4412	6440	5448	5542	4693	4016	5585	7240	5695	4145	6860	5656	3994	5338	4174	6446	5618	51.1785	44.3814	89.2093	87.4301	70.9864	101.745	82.791	65.5651	90.9924	75.1186	88.3312	71.5726	42.8798	80.3282	110.318	96.1428	44.6773	103.929	82.1784	44.644	76.777	50.6478	106.47	90.4261	7072.63
AT1G01320	11066	13270	707	2454	10336	1939	978	7957	5524	2030	919	8049	11055	5811	2068	697	10653	1786	4672	10114	1031	12493	2162	738	77.0881	74.0525	6.32522	20.0524	88.7483	19.0879	8.627	68.8391	45.4382	16.295	8.5273	71.4639	68.7174	48.6569	18.3445	6.85022	66.8472	15.7523	39.5184	65.8153	8.63296	88.2518	20.7893	6.91539	885.109
AT1G67480	3121	4161	6946	4499	2218	3703	5202	2522	8811	9964	4561	2311	3690	9493	8052	5917	4173	7365	9079	3790	5274	3488	3550	6614	63.1471	67.4418	180.49	106.775	55.3136	105.876	133.277	63.3714	210.502	232.303	122.919	59.5947	66.6189	230.866	207.454	168.902	76.054	188.668	223.048	71.6318	128.264	71.5642	99.1461	180.006	8029.39
AT5G20050	2054	1616	7286	8454	3865	7294	6506	4638	5918	6790	6692	4506	1306	5317	7121	6966	1560	7107	5517	2715	7495	2194	7460	7948	47.4275	29.8912	216.062	228.974	109.999	238.001	190.225	132.999	161.352	180.66	205.819	132.608	26.9082	147.568	209.377	226.928	32.4465	207.769	154.679	58.5607	208.02	51.372	237.77	246.86	9169.29
AT4G18205	10129	3307	993	7498	16456	7837	843	17715	1866	1346	860	17357	3176	1863	1535	1304	3033	1659	2117	10143	931	8087	6526	1370	271.824	71.0932	34.224	236.027	544.323	297.205	28.6466	590.408	59.1295	41.6226	30.7411	593.669	76.0525	60.094	52.4552	49.3713	73.3176	56.3682	68.9831	254.27	30.0314	220.074	241.745	49.4545	1521.9
AT1G19380	5468	773	3167	16575	8827	12695	5676	8627	1865	2201	6319	8863	897	1826	1902	2582	1077	1853	1842	6416	8004	5195	11937	3305	258.723	29.2993	192.448	919.928	514.79	848.833	340.073	506.938	104.197	120.002	398.248	534.484	37.8712	103.849	114.597	172.36	45.9024	111.006	105.827	283.581	455.216	249.259	779.631	210.349	3730.55
AT3G52800	10178	1535	3652	5819	12763	4938	2833	12432	3019	3532	2676	12349	1549	2906	3282	3414	1644	3142	2983	11304	3147	10278	4769	3658	313.921	37.9261	144.66	210.524	485.201	215.225	110.644	476.199	109.949	125.528	109.937	485.443	42.6305	107.733	128.901	148.558	45.6746	122.696	111.715	325.685	116.67	321.46	203.036	151.763	4427.55
AT5G04590	4844	6152	8219	4521	3921	4005	6952	3463	3913	5729	7080	4161	5390	3287	6870	7559	5394	7571	3341	3678	6736	4207	4086	6635	61.6938	62.7661	134.436	67.5408	61.5524	72.0814	112.117	54.7745	58.8461	84.0771	120.107	67.5434	61.2544	50.3192	111.417	135.824	61.8817	122.083	51.667	43.7578	103.12	54.3337	71.8329	113.669	9249.52
AT2G40890	2217	2727	9338	5479	1473	4879	6640	1672	6874	7960	6560	1439	2448	6727	8996	8416	2732	9135	6870	2206	7084	2098	4752	8992	49.8062	49.0766	269.421	144.382	40.7879	154.893	188.89	46.649	182.347	206.059	196.3	41.2028	49.0727	181.65	257.351	266.746	55.2857	259.831	187.402	46.2946	191.294	47.7951	147.361	271.73	11035.8
AT1G12110	9434	12586	2159	3738	6955	3441	2983	4894	4199	2608	3888	6878	10880	3379	3648	3094	10573	3549	3076	7206	3049	8964	4114	1903	181.429	193.897	53.3241	84.3229	164.862	93.5147	72.6422	116.887	95.3517	57.7938	99.5949	168.586	186.703	78.1081	89.3357	83.9473	183.157	86.4138	71.8286	129.453	70.4812	174.813	109.21	49.2282	2975.92
AT1G17420	10871	605	1736	6549	21610	6318	1666	16020	771	896	1667	19851	566	745	1326	1844	538	1214	542	11702	1304	9876	7237	1741	149.177	6.65059	30.5944	105.415	365.509	122.517	28.9489	273.014	12.4928	14.1678	30.4697	347.187	6.93044	12.2881	23.1705	35.7	6.65012	21.092	9.03092	150.003	21.5087	137.428	137.082	32.1363	2201.31
AT4G34230	1016	1112	10611	2248	1067	2326	5828	978	10080	9289	6087	1231	1013	8469	11812	10794	984	11868	8394	1091	5934	1029	2378	11125	26.5751	23.3001	356.449	68.972	34.3999	85.9756	193.03	31.7695	311.325	279.971	212.073	41.0382	23.643	266.263	393.427	398.326	23.1842	393.03	266.594	26.6572	186.567	27.2934	85.8582	391.422	13448.6
AT1G25220	537	680	10802	8903	1538	8387	7609	1879	4068	6692	7914	1984	520	3692	8398	10470	503	8084	4389	543	9819	533	7918	10861	14.2485	14.4536	368.095	277.094	50.2995	314.475	255.651	61.9172	127.452	204.604	279.699	67.0943	12.3115	117.748	283.747	391.938	12.022	271.574	141.404	13.4587	313.161	14.3411	290.001	387.641	13274.1
AT5G26920	3332	417	7893	5533	6487	4336	5107	7567	6130	6549	4780	6747	392	5988	6733	7639	266	6567	5620	4918	5246	3999	5435	8762	61.1892	6.13448	186.154	119.186	146.833	112.523	118.757	172.577	132.923	138.582	116.922	157.917	6.42343	132.175	157.448	197.916	4.40013	152.687	125.316	84.3655	115.798	74.4699	137.771	216.439	10036.1
AT1G03370	1463	1055	7176	12323	6755	10258	5933	7875	3727	4374	5166	8258	884	3164	5478	5828	904	5190	3381	1696	5987	1624	11316	6513	14.7757	8.53549	93.0778	145.987	84.0892	146.403	75.8756	98.7742	44.4462	50.9032	69.4957	106.298	7.9665	38.4093	70.4506	83.0421	8.22407	66.3647	41.4619	16.0006	72.6805	16.6322	157.756	88.4807	8039.46
AT3G18830	3093	3016	5748	8266	4006	7604	5910	3489	7076	5677	5590	4323	2807	6291	6554	6168	2463	6596	6390	2704	5725	2914	7599	5720	65.5889	51.2335	156.541	205.608	104.706	227.864	158.695	91.8842	177.178	138.718	157.893	116.838	53.1134	160.349	176.977	184.531	47.0467	177.091	164.532	53.5629	145.925	62.6614	222.431	163.159	7297.26
AT4G34450	3818	4683	6370	3652	3463	3378	5940	3054	8263	6993	5723	3008	4227	7129	7415	6522	4070	7700	6960	4136	5568	3867	3828	5946	39.3677	38.6812	84.3535	44.1702	44.0116	49.2207	77.5559	39.1077	100.603	83.0863	78.6008	39.5303	38.8909	88.3546	97.3585	94.8767	37.8018	100.522	87.1391	39.8375	69.0093	40.4332	54.4834	82.4694	7788.56
AT3G15980	923	1057	7478	1255	974	1142	5769	759	9307	10941	6505	855	880	6841	18264	9017	850	17452	8079	1009	6724	1043	1260	7305	10.4093	9.54917	108.309	16.6019	13.5391	18.1999	82.3841	10.6304	123.937	142.18	97.716	12.2895	8.85549	92.7331	262.285	143.468	8.6348	249.19	110.631	10.6296	91.1488	11.9279	19.6145	110.816	9866.87
AT5G59880	3390	4396	6155	4364	3600	3785	4164	3716	7959	7703	4415	3534	3921	7425	7251	6251	4366	7513	7658	4461	5059	3579	3865	6562	149.696	155.503	349.058	226.042	195.94	236.189	232.833	203.786	414.992	391.951	259.681	198.895	154.496	394.097	407.725	389.435	173.663	420.039	410.606	184.013	268.522	160.262	235.585	389.772	7841.59
AT4G15560	8655	10910	3036	3837	6175	3278	2666	5727	5636	3635	2734	5264	9303	5600	4187	2660	8742	3717	4848	7051	2685	8213	3660	2867	123.824	125.036	55.7826	64.3907	108.889	66.272	48.2971	101.754	95.2092	59.9244	52.0997	95.9845	118.76	96.299	76.2779	53.69	112.658	67.3279	84.217	94.2312	46.1728	119.151	72.278	55.1732	3531.59
AT5G25260	476	257	12135	2754	1523	2788	6178	2456	8143	8107	5649	2137	183	7152	10019	12101	122	10396	6325	1540	5665	1010	3582	14178	11.8643	5.13145	388.45	80.5182	46.7893	98.2001	194.988	76.0243	239.657	232.84	187.545	67.8872	4.07003	214.269	317.994	425.531	2.73911	328.071	191.424	35.8561	169.723	25.528	123.239	475.351	15876.9
AT1G07135	10525	409	1851	9287	16981	7128	2115	17744	670	829	1636	19693	551	575	868	1573	567	753	628	10464	2179	9446	5853	2414	490.868	15.2805	110.869	508.058	976.151	469.78	124.904	1027.74	36.8968	44.5512	101.631	1170.59	22.9301	32.2335	51.5491	103.501	23.8199	44.4635	35.5633	455.877	122.153	446.736	376.799	151.441	2407.64
AT2G31810	3732	4515	6237	6209	4542	5293	6529	4834	4839	5802	6288	4459	4150	4485	5520	5934	3974	5591	4282	4620	6966	4107	5367	6404	72.8301	70.5828	156.316	142.13	109.251	145.967	161.339	117.156	111.505	130.469	163.449	110.906	72.2651	105.203	137.172	163.377	69.8572	138.142	101.465	84.2206	163.402	81.2744	144.573	168.106	7671.17
AT3G03780	3126	3147	7443	2234	2942	2159	4275	1763	10866	7321	4493	2411	2760	7851	11953	8473	2380	13340	8208	1827	4395	2014	2380	6893	43.517	35.0944	133.069	36.4794	50.4805	42.4723	75.3581	30.4797	178.612	117.436	83.3116	42.7775	34.2839	131.368	211.887	166.411	29.8443	235.121	138.742	23.7583	73.5416	28.4308	45.7335	129.075	9447.06
AT5G67030	9839	12461	1576	4685	7908	4172	1751	6703	4086	2059	2209	7337	11206	3613	2811	1516	10639	2434	3048	6234	1831	9517	4807	2162	159.945	162.273	32.9031	89.3357	158.452	95.8405	36.0439	135.325	78.4315	38.5691	47.8317	152.015	162.548	70.5969	58.189	34.7692	155.789	50.0965	60.1639	94.6662	35.7778	156.885	107.866	47.276	2170.59
AT4G37520	1618	2551	4419	1613	1461	1511	3373	2444	15043	10365	2980	2259	2752	17993	8484	4906	2253	8182	13977	3673	3072	2897	1694	4807	49.5433	62.5733	173.776	57.9343	55.1401	65.3815	130.782	92.9387	543.891	365.711	121.541	88.1599	75.1911	662.227	330.8	211.938	62.1416	317.199	519.661	105.059	113.066	89.9529	71.5992	197.991	5850.58
AT1G09210	1674	1862	11744	1011	1570	957	6879	1645	6817	8616	7363	1827	1946	6755	8350	11766	1932	7974	6473	2397	9195	2108	1010	11995	32.208	28.6986	290.191	22.8168	37.2323	26.0198	167.594	39.3064	154.872	191.019	188.696	44.8018	33.409	156.218	204.576	319.383	33.4835	194.245	151.222	43.0808	212.65	41.1282	26.8237	310.436	14674.8
AT1G29690	4665	902	5217	9850	10505	8525	3635	10579	3071	3736	3759	11142	832	2497	4185	4899	879	3987	2919	5520	4274	4331	8523	5331	87.1039	13.4916	125.103	215.733	241.765	224.939	85.9437	245.312	67.7075	80.3812	93.4883	265.153	13.8618	56.0403	99.5039	129.053	14.7839	94.2535	66.1789	96.2791	95.9234	82.0038	219.668	133.893	6378.04
AT4G34460	5042	1887	3866	10887	11132	9263	3793	12436	2179	2953	3190	12985	1601	2079	2809	3377	1855	2747	2248	5945	3853	4598	9204	3825	101.675	30.4827	100.122	257.521	276.69	263.964	96.8538	311.443	51.8845	68.6175	85.684	333.733	28.8079	50.3919	72.1307	96.0761	33.6952	70.1348	55.0435	111.987	93.3927	94.0239	256.197	103.754	4564.74
AT3G48560	8428	11113	3023	5198	7027	4227	3250	5639	4131	2787	3089	5615	9931	3302	3138	2920	8460	3643	3061	7454	2751	8262	4604	2614	144.672	152.814	66.6434	104.662	148.676	102.536	70.6427	120.213	83.7309	55.1263	70.628	122.845	152.112	68.1292	68.5917	70.7159	130.811	79.1744	63.8003	119.524	56.7616	143.815	109.089	60.3572	3534.39
AT3G62600	1040	1229	12150	2022	1117	1960	7058	1317	6136	8813	7330	1400	1181	6237	8588	11881	1218	8685	6181	1700	9740	1207	2066	13295	27.4744	26.0087	412.222	62.6572	36.3714	73.1703	236.103	43.2086	191.404	268.276	257.928	47.138	27.8392	198.047	288.899	442.816	28.9839	290.49	198.269	41.9519	309.285	32.3342	75.3379	472.441	15422.1
AT1G03090	4503	6383	6177	1610	2456	1551	3638	3157	9464	9598	2753	2032	6091	8953	8259	5720	4962	8182	7236	5228	3029	6106	1464	4779	69.5699	78.9981	122.562	29.177	46.7691	33.8622	71.1716	60.5736	172.65	170.869	56.6533	40.0121	83.9691	166.259	162.482	124.678	69.0543	160.046	135.743	75.4505	56.2501	95.6614	31.2211	99.3163	6882.51
AT2G33120	2682	1901	7562	6037	4168	5389	5585	4367	6009	7137	5256	4813	1754	5427	7319	7471	1816	7483	5876	3133	5827	2789	5628	7721	79.2577	45.0025	286.998	209.266	151.817	225.048	208.992	160.271	209.679	243.03	206.889	181.279	46.2512	192.77	275.419	311.484	48.3407	279.978	210.845	86.4868	206.982	83.5778	229.575	306.916	9402.54
AT1G03130	7248	12408	2991	2888	4363	2411	3030	4244	6045	3796	3096	3751	10810	5263	3539	2824	9883	4221	5086	7304	3558	8073	2381	3639	321.062	440.296	170.156	150.059	238.214	150.922	169.956	233.472	316.183	193.758	182.672	211.771	427.275	280.221	199.623	176.486	394.343	236.729	273.557	302.231	189.444	362.632	145.586	216.829	3904.37
AT4G25900	1306	1070	6366	11985	3388	12394	8077	4112	3803	4114	7813	4651	1012	3334	5426	6592	954	4961	3057	1213	7844	1202	12158	5940	38.2476	25.1025	239.435	411.712	122.297	512.927	299.526	149.556	131.51	138.831	304.774	173.602	26.4455	117.361	202.348	272.366	25.1665	183.948	108.707	33.184	276.123	35.6964	491.485	233.997	7814.82
AT3G56940	9072	11576	2087	3794	6894	3434	2428	7197	4458	2448	2230	5658	10316	4505	2645	1837	8853	2489	3997	9170	2332	9024	3714	2103	257.319	263.026	76.0241	126.23	241.019	137.643	87.2051	253.518	149.307	80.0097	84.2506	204.541	261.091	153.589	95.533	73.5111	226.19	89.384	137.658	242.966	79.5064	259.554	145.412	80.2365	2486.04
AT5G55930	2498	4137	6656	4005	1774	2894	7090	1753	6926	6363	8423	1644	3601	6529	6811	6982	3296	6953	6176	4018	9095	3650	3828	7061	37.5122	49.7665	128.367	70.5467	32.8356	61.4132	134.819	32.6927	122.81	110.104	168.479	31.4651	48.2519	117.848	130.241	147.923	44.5842	132.196	112.613	56.3633	164.167	55.5818	79.3486	142.63	8561.56
AT3G16140	7332	9847	3084	6314	6977	5479	3979	6034	2547	2155	3862	6088	9409	2393	2352	3229	7974	2699	2548	6987	3826	8162	5837	3028	238.84	256.958	129.021	241.26	280.134	252.215	164.128	244.107	97.9683	80.89	167.57	252.76	273.489	93.6968	97.5622	148.398	233.979	111.315	100.782	212.61	149.808	269.614	262.46	132.68	3863.48
AT3G44310	6806	9059	2577	3169	5152	3173	2154	4940	7807	5459	2102	6589	8183	7266	5448	2574	7998	4949	6365	5469	2082	6588	3743	2273	116.64	124.368	56.7192	63.7049	108.829	76.844	46.744	105.141	157.983	107.803	47.9831	143.921	125.135	149.675	118.892	62.2357	123.467	107.384	132.451	87.553	42.8885	114.491	88.5449	52.3985	3068.14
AT4G23210	2269	1344	5199	4804	3685	3708	4463	4384	9403	6932	4816	5159	1228	8881	7326	5658	1281	7111	9262	5462	5036	3512	4863	5970	36.6603	17.3953	107.88	91.0457	73.3855	84.6614	91.3088	87.9673	179.39	129.057	103.645	106.237	17.704	172.473	150.726	128.973	18.6434	145.465	181.705	82.4367	97.803	57.5409	108.456	129.748	6964.06
AT3G07160	3866	4542	5156	8223	4066	6143	6115	3585	6723	4639	5829	4005	3746	5214	5641	4891	3435	5875	4814	3473	5033	3972	7748	4636	26.3888	24.8357	45.1991	65.8388	34.2086	59.2545	52.854	30.3903	54.1865	36.4874	52.9969	34.8424	22.8158	42.7784	49.0311	47.1009	21.1202	50.7727	39.8991	22.1447	41.2941	27.4933	73.002	42.5661	6063.02
AT2G24270	8367	9946	1932	4701	6559	4514	2978	5996	5676	2611	3001	5944	8886	5418	2778	1557	8021	2308	4650	7457	2793	8945	4409	1678	151.097	143.882	44.8077	99.5797	145.994	115.194	68.0981	134.473	121.032	54.3319	72.1857	136.808	143.187	117.604	63.8818	39.6688	130.475	52.77	101.962	125.793	60.6263	163.805	109.904	40.7607	2128
AT1G18570	4300	421	6124	9664	9218	8887	5365	10928	2063	2393	5064	10983	396	1629	3214	5305	327	2843	1911	5137	5710	3894	8914	6402	102.014	8.00101	186.589	268.932	269.549	297.94	161.17	321.974	57.7911	65.4177	160.023	332.093	8.38295	46.4524	97.0946	177.562	6.988	85.3951	55.0492	113.843	162.829	93.6799	291.911	204.301	7353.54
AT5G11520	2511	3317	6985	2335	2515	2441	4096	2583	10836	10251	4225	2364	3018	8152	9693	7337	2929	9823	7236	3052	3798	3454	2399	5678	59.2725	62.7226	211.754	64.6529	73.1738	81.425	122.431	75.7216	302.027	278.827	132.841	71.1217	63.5678	231.295	291.356	244.343	62.2788	293.573	207.398	67.2973	107.762	82.6778	78.1672	180.287	8272.34
AT4G17490	15608	296	2104	3418	18801	2887	1690	17425	478	866	1337	17060	364	530	899	1632	242	809	436	14489	1830	12571	2796	2152	493.992	7.50475	85.522	126.893	733.44	129.123	67.7304	684.911	17.8637	31.5829	56.3642	688.177	10.2798	20.1625	36.2319	72.8732	6.89926	32.4181	16.7556	428.369	69.6191	403.462	122.151	91.6175	2424.22
AT1G32080	7721	10430	2303	6239	6832	5234	3133	6607	3262	1840	2943	6987	9110	3453	2149	2086	9475	2150	3070	6621	3285	7303	5983	2482	162.751	176.119	62.3451	154.262	177.504	155.907	83.6245	172.959	81.1902	44.6919	82.6301	187.71	171.348	87.4867	57.6825	62.0352	179.905	57.379	78.5755	130.371	83.2317	156.103	174.083	70.3743	2835.6
AT5G08790	3167	1659	8882	8922	4445	8846	8041	3645	2908	4575	6503	4067	1412	2011	4819	7943	1556	4368	2389	3321	7419	3227	7989	8542	87.6568	36.7837	315.724	289.664	151.642	345.994	281.82	125.292	95.0392	145.912	239.746	143.47	34.8725	66.9031	169.845	310.168	38.7937	153.068	80.2885	85.8644	246.824	90.5725	305.223	318.025	10465.5
AT5G24490	8799	16655	1311	1870	4558	1616	1714	4875	3652	2677	1426	3374	14978	3492	1997	965	13412	1741	3230	12175	1755	11950	1296	993	287.07	435.282	54.9309	71.5633	183.29	74.5039	70.8091	197.523	140.688	100.639	61.9688	140.297	436.033	136.938	82.9642	44.4177	394.15	71.9148	127.955	371.048	68.8233	395.35	58.3643	43.578	1344.1
AT3G62150	3464	2764	6234	11999	6329	10650	6354	5706	2289	2674	5820	5936	2270	1415	3982	5956	2306	3927	1685	2667	5250	3019	12186	5586	33.009	21.0991	76.2924	134.12	74.3363	143.413	76.6701	67.5267	25.7556	29.3615	73.8715	72.0936	19.3015	16.2072	48.3186	80.0727	19.7938	47.3785	19.4964	23.7402	60.1338	29.1728	160.289	71.601	7341.04
AT2G39570	7188	11221	3765	2879	2826	2245	3174	3733	4392	5142	2617	2547	10074	4924	3812	3394	10785	3931	4647	9491	3816	7803	2054	3396	165.432	206.878	111.285	77.7226	80.1667	73.0148	92.5001	106.698	119.356	136.366	80.2258	74.7116	206.883	136.215	111.718	110.204	223.586	114.546	129.862	204.047	105.566	182.109	65.2528	105.134	4354.89
AT4G36500	7436	828	2799	8284	15783	7853	2700	16781	805	1052	2346	17842	892	589	1362	2571	819	1261	758	7576	2836	6655	7150	2828	302.494	26.9824	146.231	395.287	791.368	451.437	139.08	847.783	38.6674	49.3124	127.118	925.06	32.3783	28.7998	70.5527	147.555	30.0107	64.947	37.441	287.889	138.672	274.528	401.487	154.747	3383.76
AT3G63490	7854	10896	2158	6318	7220	5451	3606	7091	1792	1578	3526	6688	9799	1768	1569	1961	9482	1411	1589	8206	3907	8104	5440	2216	230.651	256.332	81.3907	217.64	261.344	226.216	134.095	258.619	62.1402	53.3989	137.926	250.327	256.777	62.4083	58.6739	81.2486	250.829	52.4634	56.6614	225.114	137.915	241.336	220.521	87.5381	2614.4
AT5G11740	5018	3165	4838	10002	5932	7992	3503	5282	4114	4099	3222	6165	3463	3437	4512	5097	3658	4718	4122	5819	3921	4760	8072	4541	205.513	103.837	254.468	480.496	299.447	462.538	181.666	268.655	198.95	193.441	175.765	321.803	126.553	169.194	235.308	294.508	134.948	244.642	204.982	222.62	193.023	197.686	456.328	250.163	5987.92
AT5G30510	8081	10766	2100	6738	7192	5800	3793	6964	1665	1240	3525	6855	9586	1746	1691	2050	8801	1359	1307	7726	3714	8049	5970	2449	215.498	229.988	71.9213	210.768	236.395	218.57	128.081	230.635	52.428	38.1032	125.209	232.988	228.101	55.9653	57.4223	77.1271	211.41	45.8842	42.3208	192.46	119.049	217.661	219.756	87.8478	2726.56
AT3G46620	14426	759	3396	3834	10635	3292	2402	10719	1945	2622	2133	10828	741	1998	2500	2778	811	2370	2090	15557	2806	13579	3459	3422	311.846	13.1434	94.2805	97.2167	283.363	100.563	65.7494	287.765	49.6461	65.3114	61.4164	298.326	14.293	51.9142	68.8166	84.723	15.7917	64.8647	54.8581	314.143	72.9099	297.661	103.213	99.5034	3953.85
AT3G47070	7598	9418	1894	6020	6893	5182	2045	6556	3566	2056	2384	6485	10066	3883	2473	1592	10193	2228	3541	7714	2775	7762	4361	2400	281.749	279.765	90.1991	261.851	315.052	271.546	96.0241	301.919	156.14	87.8512	117.752	306.493	333.066	173.072	116.774	83.2876	340.47	104.603	159.437	267.208	123.689	291.875	223.222	119.712	2426.97
AT4G29950	3204	3362	7195	4989	2168	3823	6396	2244	6616	6962	5993	1995	2930	6175	7071	6380	3282	7285	6230	3302	6697	3632	4342	6773	40.3215	33.8933	116.288	73.6464	33.629	67.9879	101.924	35.0716	98.3128	100.958	100.459	31.9989	32.902	93.4065	113.314	113.276	37.2046	116.075	95.1988	38.8175	101.304	46.35	75.4261	114.654	8393.56
AT2G36320	3279	4422	6177	5817	2051	4968	4906	2958	6375	8055	4271	2403	4145	6660	5957	5271	4694	6031	6400	4284	5426	3443	4713	6100	78.2738	84.5602	189.371	162.88	60.3465	167.587	148.295	87.6925	179.691	221.566	135.801	73.1101	88.2899	191.094	181.076	177.518	100.933	182.276	185.505	95.5282	155.69	83.3436	155.296	195.87	7234.69
AT4G12500	83	81	3726	114	149	129	773	89	24872	12238	652	148	108	21219	11057	4703	108	12338	20218	712	766	274	111	4102	3.63856	2.84452	209.775	5.86207	8.05098	7.99144	42.9097	4.84541	1287.46	618.193	38.0714	8.26916	4.22461	1118.08	617.231	290.872	4.26471	684.797	1076.19	29.1567	40.3631	12.1804	6.7168	241.886	5198.55
AT2G01450	3200	3529	6230	8453	3783	6535	5972	4096	4209	5473	5647	4060	3135	4485	4796	5521	3157	4826	4167	3637	6951	3313	7367	6032	63.6806	56.2575	159.223	197.316	92.7907	183.775	150.488	101.229	98.9025	125.5	149.684	102.975	55.668	107.279	121.533	155.006	56.5908	121.593	100.689	67.6095	166.268	66.8557	202.365	161.466	7335.64
AT2G10940	11767	13840	340	5745	13400	4281	1081	8095	22	55	837	6704	13289	36	50	223	12527	51	5	8873	968	11821	4285	214	270.523	254.887	10.0387	154.926	379.713	139.081	31.4694	231.124	0.597218	1.45701	25.6309	196.436	272.611	0.994806	1.46375	7.23301	259.418	1.48448	0.139575	190.553	26.7497	275.584	135.981	6.61785	318.764
AT1G55920	3318	1738	9303	5409	3965	5663	6899	4044	4639	6284	5736	4332	1397	3293	6549	7906	1837	6366	3434	3593	6701	3047	4873	8074	96.903	40.6614	348.934	185.299	142.73	233.717	255.136	146.677	159.977	211.475	223.136	161.249	36.4056	115.598	243.554	325.756	48.3264	235.393	121.776	98.0223	235.237	90.2388	196.447	317.185	10421.3
AT5G10860	5992	9024	3824	2527	3672	2289	3498	4229	6512	5945	3116	3716	8056	6688	4800	3480	7814	5006	6019	6522	3325	6586	2218	3494	231.521	279.312	189.756	114.53	174.877	124.982	171.144	202.929	297.101	264.687	160.367	182.996	277.747	310.607	236.166	189.702	271.961	244.892	282.386	235.4	154.424	258.048	118.295	181.595	4455.87
AT3G16770	6253	9230	2439	2466	4561	2392	2472	6737	5380	4280	2146	4223	7803	6262	3153	2440	8141	3242	6116	13109	2528	8099	1961	2875	202.756	239.75	101.568	93.7936	182.287	109.605	101.498	271.295	205.987	159.916	92.6861	174.524	225.766	244.059	130.187	111.622	237.781	133.096	240.798	397.066	98.5297	266.304	87.771	125.397	3204.97
AT5G19120	2566	7989	5051	4447	1314	3717	8385	1384	5397	5845	8127	1243	7858	5634	4570	4736	7101	5021	5111	2606	8900	2938	3592	4732	76.5239	190.856	193.454	155.562	48.3	156.645	316.641	51.2585	190.048	200.857	322.827	47.2454	209.105	201.955	173.546	199.263	190.754	189.582	185.074	72.5975	319.033	88.8489	147.865	189.823	5994.35
AT1G10070	2929	4371	5828	1148	1818	1217	2634	2561	11087	12831	2400	1789	3957	10976	8989	4764	3452	8420	10922	3950	2580	4125	862	4465	70.7969	84.6345	180.915	32.5485	54.1626	41.5689	80.6185	76.8764	316.432	357.369	77.269	55.1129	85.3438	318.886	276.672	162.458	75.1588	257.675	320.551	89.1864	74.9582	101.106	28.7601	145.171	6201.41
AT2G11225	3394	4941	6728	5284	2874	3702	5954	3338	4836	6644	5607	3015	3833	5112	5414	5426	4856	5534	5687	4618	7102	3730	4132	6161	149.25	174.056	379.969	272.559	155.776	230.05	331.54	182.296	251.108	336.662	328.422	168.981	150.402	270.203	303.165	336.633	192.351	308.111	303.659	189.698	375.394	166.33	250.813	364.433	7543.63
AT5G21940	1510	7147	5855	4517	1584	3749	8108	1691	5392	6985	7335	1481	6835	6392	5293	4380	6688	4922	6113	2204	8933	1691	3042	5838	38.8959	147.476	193.693	136.481	50.2913	136.467	264.463	54.0953	164.002	207.327	251.667	48.6217	157.1	197.907	173.615	159.175	155.181	160.522	191.197	53.0329	276.585	44.1703	108.162	202.281	6613.86
AT5G65110	3048	4168	6650	1816	1995	1755	4537	2427	9541	9030	4282	2028	3721	8326	9015	6631	3353	8601	7236	3070	4363	3810	1842	5187	48.1266	52.7193	134.85	33.6341	38.8261	39.1589	90.7116	47.5914	177.883	164.293	90.0567	40.8118	52.4253	158.017	181.257	147.715	47.689	171.943	138.729	45.2809	82.8056	61.0035	40.1465	110.167	7631.76
AT5G44380	1385	1628	9102	3407	1625	3562	7191	1941	7984	7268	6664	1387	1554	6293	9069	9817	1235	9279	5163	1769	5948	1740	3430	7891	30.0314	28.2783	253.468	86.6549	43.4301	109.145	197.442	52.2686	204.418	181.595	192.469	38.3311	30.0669	164.014	250.406	300.317	24.1217	254.738	135.934	35.8312	155.025	38.2592	102.662	230.156	11094.1
AT4G32410	8173	10091	2540	3736	7124	2989	3186	5148	4464	2928	3172	5405	9045	3940	2833	2572	8654	3315	3663	6625	2975	7788	3499	2458	81.9964	81.0998	32.727	43.9658	88.0944	42.3763	40.4747	64.1418	52.8821	33.8491	42.3883	69.1126	80.9717	47.5123	36.1925	36.4049	78.2068	42.1078	44.6221	62.0878	35.8761	79.2318	48.4557	33.171	3129.28
AT3G21630	1110	781	6562	11163	4608	9900	6195	5628	3534	4334	6028	5763	687	2892	5390	6189	693	5091	3281	1368	6821	1067	10144	6777	21.5524	12.1478	163.632	254.243	110.28	271.639	152.314	135.711	81.0234	96.967	155.9	142.617	11.9026	67.4944	133.266	169.539	12.1205	125.153	77.3534	24.8123	159.194	21.0086	271.876	177	8063.69
AT1G30755	1468	488	6239	10549	5301	9208	5716	6476	3629	4563	5474	6807	420	3376	4854	5732	436	4779	3689	2170	6292	1620	9584	6477	19.0928	5.08436	104.212	160.935	84.9793	169.236	94.1371	104.602	55.7317	68.3844	94.8306	112.836	4.87422	52.7768	80.3902	105.178	5.10793	78.695	58.2576	26.364	98.3643	21.3658	172.06	113.314	7614.69
AT2G18700	2238	2540	7990	3440	1199	2618	7238	1564	7241	8562	6294	1158	2315	6760	8197	6677	2243	7770	6351	2510	7572	2949	2923	6994	32.1813	29.2583	147.554	58.0225	21.2507	53.1982	131.791	27.9299	122.946	141.867	120.551	21.2227	29.7034	116.839	150.092	135.456	29.0527	141.459	110.888	33.7151	130.876	43.001	58.0177	135.28	8926.11
AT3G25610	2815	988	5151	9887	8809	8291	4760	9705	2786	3135	4203	10075	824	2431	3866	4610	1019	3497	2611	4077	4550	3184	9256	4806	29.4124	8.26953	69.1199	121.175	113.446	122.417	62.9772	125.932	34.372	37.7443	58.4939	134.167	7.68229	30.5305	51.4367	67.956	9.59049	46.2608	33.1252	39.7924	57.1437	33.7354	133.495	67.546	6009.71
AT5G04930	1912	1833	6996	11662	3313	9587	6816	3609	3740	3885	5735	3939	1570	2944	4811	6070	1594	4509	3395	1836	6480	1899	10817	6142	17.379	13.3466	81.6668	124.338	37.1166	123.141	78.4494	40.7391	40.1401	40.6901	69.4335	45.6321	12.7335	32.164	55.684	77.8394	13.0508	51.8898	37.4693	15.5889	70.7971	17.5033	135.716	75.0948	7919.99
AT4G33920	6565	1823	5803	3314	8927	2899	3598	8632	4075	4819	3182	9115	1764	3956	4527	5109	1606	4623	4200	7318	3864	6514	3063	5744	129.609	28.831	147.134	76.7447	217.229	80.8786	89.947	211.642	94.9949	109.628	83.676	229.354	31.075	93.8759	113.807	142.302	28.5602	115.556	100.682	134.959	91.6945	130.41	83.4711	152.539	6870.22
AT2G01180	8987	914	2406	4210	14553	3950	1647	13093	3667	3108	1723	14806	925	3042	2668	2738	1060	3187	3413	8952	1931	8060	3524	2367	175.462	14.2951	60.3288	96.4153	350.213	108.981	40.718	317.466	84.5379	69.9217	44.8078	368.43	16.1147	71.388	66.3306	75.4184	18.6419	78.7802	80.9106	163.266	45.3165	159.575	94.9714	62.1629	3110.84
AT1G58602	3496	4658	6853	3694	3100	2883	6216	3288	5932	6233	5657	3211	3636	5155	6212	5402	4095	5796	5530	4254	6697	3772	3071	6056	27.4314	29.2784	69.0584	33.9991	29.9812	31.9672	61.7606	32.0403	54.9602	56.3554	59.1237	32.1118	25.4573	48.6185	62.0678	59.8006	28.9431	57.5798	52.6867	31.1803	63.1628	30.0129	33.2617	63.9184	7538.92
AT3G24503	4213	5229	4504	6215	4017	6088	7749	3458	3668	3271	7561	4059	5216	3180	4163	4975	4685	4066	2824	4001	6332	4720	6473	4081	91.7277	91.201	125.941	158.725	107.801	187.313	213.638	93.5025	94.2995	82.0638	219.274	112.636	101.335	83.221	115.418	152.819	91.8826	112.084	74.6576	81.3738	165.712	104.21	194.537	119.52	5613.46
AT1G59910	6365	826	3810	7168	14143	5834	2912	13081	2022	2351	2540	14874	798	1750	2558	3434	778	2694	1895	6683	2863	5851	6000	3378	81.4328	8.4655	62.6016	107.571	223.025	105.475	47.1755	207.841	30.5459	34.659	43.2846	242.536	9.10993	26.9113	41.6735	61.9835	8.96592	43.6379	29.4381	79.8692	44.0278	75.9086	105.96	58.1332	4382.45
AT2G36950	2631	2263	7493	7701	3349	7671	7028	4115	4033	5398	5427	4724	2218	3812	5403	5859	2534	4777	3442	2768	6358	2423	6152	6852	65.4621	45.1051	239.433	224.756	102.706	269.715	221.424	127.153	118.486	154.762	179.857	149.805	49.2427	114.004	171.184	205.668	56.7924	150.484	103.987	64.3343	190.149	61.134	211.287	229.324	8317.77
AT4G14030	4035	5212	5235	2600	3079	2515	4759	3156	7648	6507	4811	3220	4482	6966	7252	5319	4544	7160	5910	3375	4392	4167	2665	5337	88.6728	91.7537	147.749	67.0216	83.4003	78.1032	132.43	86.1337	198.457	164.774	140.826	90.1885	87.8881	184.004	202.938	164.912	89.9497	199.217	157.701	69.2832	116.015	92.8604	80.8411	157.764	6569.48
AT3G46970	9138	13138	699	5081	8097	4460	1565	5172	2234	868	1827	7690	11064	2237	1134	770	11800	878	2131	7649	1562	8852	5529	762	122.15	140.684	12	79.6686	133.407	84.2485	26.49	85.86	35.2613	13.3698	32.5298	131.014	131.968	35.9423	19.3026	14.5214	142.082	14.8595	34.5881	95.5114	25.0974	119.99	102.018	13.7013	923.508
AT3G20410	1814	1850	6401	7630	4031	7576	4983	4651	5117	5807	5168	4922	1670	4399	6222	6230	1683	6280	4503	2209	5295	1994	7544	6122	30.5442	24.9537	138.42	150.699	83.6594	180.266	106.244	97.2582	101.737	112.669	115.908	105.628	25.091	89.031	133.407	147.997	25.5264	133.88	92.0646	34.7451	107.167	34.0468	175.34	138.659	7747.13
AT4G14365	2183	272	3768	11887	10314	11111	4343	12279	1851	2281	4163	11511	225	1515	2693	3544	190	2590	1721	3494	4527	2389	10690	4023	53.1597	5.30603	117.842	339.544	309.576	382.354	133.919	371.348	53.2239	64.0054	135.031	357.265	4.88903	44.3444	83.5073	121.758	4.16771	79.8536	50.8874	79.4802	132.509	58.9937	359.331	131.778	4680.47
AT4G02510	8291	9967	2437	3774	6991	2738	2783	5279	4167	2615	2656	5929	8361	3673	2791	2299	7655	3129	3319	7554	2440	8982	3217	2318	52.2088	50.2774	19.7084	27.8762	54.2609	24.3643	22.1908	41.2836	30.9835	18.9745	22.2774	47.5846	46.9792	27.8006	22.3797	20.4244	43.4206	24.9464	25.3772	44.4345	18.4685	57.3548	27.9625	19.6342	2912.64
AT5G01600	6351	8760	3564	3348	5287	3208	1976	5479	5330	5229	1703	4389	7793	5566	4070	2151	10371	3489	5228	5549	2282	8046	2369	1721	189.268	209.127	136.406	117.035	194.203	135.099	74.5668	202.78	187.557	179.562	67.6003	166.705	207.229	199.377	154.45	90.4378	278.4	131.644	189.178	154.474	81.7438	243.15	97.4513	68.9889	3044.51
AT4G34390	4115	1109	3984	7349	12429	6845	3393	12387	2491	2634	3390	13248	1001	2172	3138	3905	991	3210	2141	4689	3285	4102	7202	4013	53.5198	11.5544	66.5462	112.116	199.247	125.806	55.8795	200.078	38.2551	39.475	58.7278	219.605	11.6169	33.9548	51.9704	71.654	11.61	52.8585	33.8112	56.9681	51.3552	54.1004	129.296	70.2065	4917.57
AT1G79920	2501	3093	8793	4448	2565	3679	9892	1843	3444	4194	9162	2755	2432	2764	6302	8769	2625	5902	2512	1919	8718	2439	4921	7548	37.6775	37.3267	170.124	78.6009	47.6284	78.3216	188.702	34.4812	61.2635	72.8045	183.847	52.8978	32.6921	50.0498	120.894	186.377	35.6214	112.573	45.9502	27.0054	157.866	37.2597	102.331	152.955	10376.9
AT5G64840	6880	8887	2505	1735	3845	1460	1647	4048	8427	5157	2143	4004	7668	7735	4999	2351	7990	4962	7105	5863	2014	6744	1613	3288	101.375	104.898	47.4034	29.9872	69.8312	30.4004	30.7298	74.075	146.618	87.5591	42.0594	75.1942	100.817	136.993	93.7959	48.8731	106.048	92.5688	127.118	80.6992	35.6702	100.767	32.8068	65.1685	3363.27
AT1G65980	2182	2947	6689	2815	1974	2463	4232	2330	8594	8358	4255	2183	2692	8576	7548	6528	2773	7355	7942	3226	5189	2734	2415	6940	69.7377	75.451	274.558	105.532	77.7627	111.24	171.271	92.4821	324.324	307.806	181.139	88.9232	76.7714	329.454	307.188	294.353	79.832	297.619	308.207	96.3129	199.343	88.6077	106.541	298.357	8327.86
AT4G36648	3249	4667	5064	7317	2366	5345	5730	2558	4448	5696	5139	2948	3851	5477	5018	4615	4581	4490	5628	4008	6856	3158	5525	5087	65.3622	75.2119	130.837	172.665	58.6682	151.953	145.967	63.9096	105.66	132.041	137.707	75.5879	69.1292	132.439	128.548	130.986	83.014	114.364	137.477	75.3202	165.788	64.4242	153.425	137.658	6093.95
AT4G09000	3981	4278	5118	4974	3965	4650	4615	3770	5683	5364	4748	3789	3983	5091	5950	5482	3672	5995	5067	4275	4821	3598	5149	4795	115.628	99.5369	190.911	169.462	141.947	190.857	169.733	135.988	194.904	179.524	183.688	140.263	103.227	177.734	220.063	224.639	96.0701	220.458	178.699	115.988	168.311	105.972	206.434	187.337	6369.8
AT4G34100	4146	5248	5067	6422	4120	5286	5567	3364	4959	4535	5234	3608	4442	4050	4766	4945	4241	5523	3899	3485	5174	4098	5914	4703	44.6297	45.2543	70.0495	81.0885	54.6642	80.4091	75.8822	44.9717	63.0318	56.2515	75.046	49.5005	42.6662	52.4018	65.3292	75.0992	41.1223	75.2723	50.9621	35.0432	66.9461	44.7328	87.8747	68.0978	6079.14
AT1G07110	7150	9151	1924	5270	6386	4651	2778	5913	3762	2490	2835	5726	7889	3802	2467	1715	8334	2303	3435	7001	2929	8191	4654	2024	108.564	111.307	37.5185	93.8611	119.514	99.7954	53.4117	111.501	67.4482	43.5654	57.3367	110.81	106.884	69.3887	47.6989	36.7383	113.985	44.2731	63.3296	99.2996	53.4569	126.118	97.5426	41.3385	2336.45
AT2G31800	3366	3538	5293	6539	4262	5298	5097	4407	4773	5295	5250	4315	3064	4808	5019	5109	3283	5084	4536	3783	6078	3606	5536	5391	71.882	60.5251	145.167	163.799	112.184	159.883	137.83	116.879	120.356	130.297	149.336	117.445	58.3856	123.415	136.484	153.928	63.1526	137.46	117.619	75.4657	156.017	78.0894	163.189	154.86	6523.68
AT4G21410	1858	1969	5632	9625	3580	7477	6385	3966	4203	5159	6448	4154	1556	4426	5096	5073	1676	5287	4210	2494	6908	1940	7999	5504	25.5793	21.715	99.5783	155.431	60.7486	145.463	111.308	67.8085	68.3239	81.8408	118.241	72.8882	19.1145	73.2404	89.3369	98.5331	20.7841	92.1547	70.376	32.0735	114.314	27.0835	152.008	101.926	6688.1
AT3G63140	7434	10100	2344	6199	6824	5081	3593	6253	1223	1353	3441	6098	9217	1404	1442	2335	9055	1417	1293	7249	3872	6918	5247	2589	205.894	224.086	83.3755	201.39	232.955	198.863	126.009	215.079	39.9962	43.1798	126.942	215.257	227.783	46.7396	50.8564	91.2395	225.904	49.6886	43.483	187.545	128.902	194.295	200.595	96.4533	3003.82
AT2G44350	2553	3067	5449	3449	2527	3211	3812	2402	9196	7395	4286	3099	2923	7830	7382	6387	2934	7837	7094	3120	4226	2705	3585	5133	54.4652	52.4148	149.295	86.309	66.4484	96.8038	102.978	63.64	231.653	181.789	121.792	84.2632	55.6427	200.783	200.54	192.238	56.3823	211.682	183.764	62.177	108.368	58.5188	105.571	147.3	7031.68
AT3G14660	6646	9219	4717	2604	4795	2104	4008	4075	3405	4672	2903	4341	8559	1950	3802	4164	10615	3438	2315	6872	4048	6429	2204	3706	108.539	120.61	98.9354	49.8841	96.5219	48.5574	82.8854	82.65	65.6621	87.9207	63.1499	90.3575	124.727	38.2787	79.0673	95.9427	156.157	71.0883	45.9068	104.837	79.4642	106.471	49.6851	81.4133	5190.81
AT1G05190	7015	9716	2334	6140	6159	4969	3266	6384	1689	1954	3247	5642	8306	1769	1793	2148	9088	1708	1741	8026	4000	7050	4731	2678	282.653	313.607	120.778	290.194	305.877	282.93	166.635	319.454	80.3576	90.722	174.264	289.739	298.627	85.6743	91.9952	122.105	329.844	87.1324	85.1775	302.087	193.727	288.055	263.128	145.144	2955.73
AT1G25390	2831	1316	6216	8242	4768	7630	5114	5289	4139	4571	4935	6025	1174	3503	5227	5684	1325	4892	3538	3145	5583	2696	7517	5858	39.5012	14.7095	111.389	134.895	82.0007	150.445	90.3556	91.65	68.1925	73.4926	91.7184	107.146	14.6167	58.7499	92.8713	111.892	16.6533	86.4216	59.9415	40.9919	93.6359	38.1461	144.778	109.947	7328.73
AT5G13490	590	397	10473	6537	1669	5662	7522	1408	4236	7090	7176	2286	356	2207	7765	10150	377	7818	2821	631	7877	506	6337	9026	13.1917	7.11068	300.732	171.444	45.9956	178.897	212.964	39.0967	111.835	182.666	213.713	65.1438	7.10248	59.3127	221.08	320.177	7.59284	221.315	76.5864	13.1791	211.697	11.4725	195.578	271.461	12246.9
AT2G26190	6565	1127	2585	5956	15251	5740	2776	16340	1070	1423	2321	17123	983	955	1565	2165	907	1476	951	7158	2580	5988	5053	2572	108.387	14.9052	54.8102	115.343	310.349	133.917	58.0343	335.029	20.8591	27.0713	51.0406	360.304	14.4813	18.9514	32.9014	50.4283	13.4885	30.8527	19.0643	110.393	51.1995	100.25	115.154	57.1184	3017.89
AT5G23575	3744	4960	5825	2482	3583	2146	3746	2480	6239	6231	3966	3108	4498	5623	7860	6294	4410	7742	5586	3688	4081	4010	2414	5904	69.7841	74.0584	139.436	54.2646	82.3149	56.5241	88.4122	57.4065	137.311	133.826	98.4629	73.8329	74.8085	125.975	186.553	165.509	74.0412	182.7	126.422	64.2123	91.4306	75.7923	62.1077	148.023	7458.23
AT5G65220	7034	9336	2294	6037	6278	4872	3458	6626	1479	1817	3168	5926	8717	1817	1457	1836	9184	1415	1645	8070	4161	6822	4552	2480	357.162	379.748	149.595	359.566	392.912	349.586	222.337	417.833	88.6752	106.311	214.263	383.506	394.949	110.896	94.2065	131.526	420.058	90.9672	101.421	382.775	253.96	351.265	319.046	169.386	2722.97
AT1G32790	3173	4377	5960	3644	2595	3281	4946	2993	5990	6455	4966	2925	3976	5404	6242	5789	4014	5947	5336	3750	5474	3723	3605	5810	63.7424	70.4379	153.767	85.868	64.2549	93.1426	125.816	74.6713	142.088	149.423	132.881	74.8915	71.2715	130.488	159.676	164.073	72.6357	151.259	130.159	70.3715	132.181	75.8423	99.9658	156.999	7253.71
AT1G48030	7898	10311	1949	5575	6739	4920	2591	5915	2205	1520	2846	5974	9358	2096	1775	1788	9152	1667	1935	6387	2835	8111	4724	2088	138.093	144.42	43.7649	114.339	145.232	121.564	57.3649	128.439	45.5234	30.6239	66.281	133.128	145.999	44.0497	39.5195	44.1059	144.14	36.9025	41.0805	104.318	59.5816	143.81	114.012	49.1076	2404.37
AT1G80300	2751	3595	7656	5015	2307	4387	5814	2064	5440	6070	5182	2250	3213	4131	7098	7501	2767	7784	3895	1979	5073	2690	5127	6329	44.533	46.6189	159.167	95.2262	46.0309	100.356	119.176	41.4944	103.983	113.225	111.735	46.4218	46.4102	80.379	146.314	171.311	40.3473	159.536	76.5594	29.9257	98.7098	44.1574	114.562	137.813	8876.49
AT1G65960	7265	9652	2289	4336	5965	3809	2633	5362	3096	2331	2857	5443	7801	3066	2486	2034	8772	2374	3079	8512	3074	7289	4059	2380	55.4634	59.0282	22.4428	38.8288	56.1296	41.0928	25.4534	50.8378	27.9089	20.5057	29.0523	52.9611	53.1413	28.1345	24.1674	21.9077	60.3231	22.9465	28.5417	60.7029	28.2084	56.4285	42.7738	24.4406	2765.37
AT1G30730	1587	483	8683	3034	2866	3415	6870	3182	7431	6596	6006	2881	511	6083	8398	8643	344	8289	4979	2048	5387	1865	3409	6938	34.5353	8.41986	242.67	77.4455	76.8729	105.017	189.307	85.9954	190.943	165.397	174.089	79.9056	9.92243	159.111	232.713	265.354	6.74309	228.378	131.561	41.6316	140.909	41.1552	102.4	203.088	10026.7
AT5G28050	2195	2980	6269	1958	1583	1714	3518	2132	9705	10369	2887	1710	2637	9236	8715	6156	2657	8194	8544	2826	3520	2592	1714	5853	72.7901	79.1637	266.991	76.1632	64.7038	80.3216	147.726	87.8039	380.018	396.22	127.522	72.274	78.0296	368.145	368.014	288.013	79.3677	344.033	344.032	87.5421	140.309	87.1631	78.4579	261.084	7551.89
AT1G69890	7670	1963	2852	4651	14062	4785	2652	14823	1566	1890	2279	14801	1746	1499	1717	2353	1901	1625	1594	7293	2626	6719	3668	2918	203.131	41.6459	97.004	144.484	459.027	179.08	88.9361	487.535	48.9715	57.6772	80.3941	499.597	41.2606	47.7176	57.9041	87.9179	45.3499	54.4878	51.2588	180.424	83.5949	180.445	134.09	103.951	3347.43
AT3G55410	2223	2520	6429	6967	3128	6304	8152	2616	4200	4208	7469	3376	2208	3090	5844	6355	1962	5842	3100	2088	6463	2227	7323	5226	24.4199	22.1757	90.7	89.7728	42.3528	97.8598	113.395	35.6887	54.4785	53.265	109.286	47.2667	21.6429	40.7999	81.7473	98.4906	19.4141	81.2516	41.3491	21.426	85.3381	24.8076	111.04	77.2214	7441.51
AT5G22060	1332	1364	9417	6283	1691	5541	9928	1529	3136	4406	9398	2207	1143	2371	5565	8490	1232	5140	2406	1174	9877	1286	6032	8310	32.1591	26.3807	291.992	177.935	50.3215	189.048	303.518	45.8454	89.4018	122.576	302.228	67.9125	24.6239	68.8062	171.089	289.189	26.7932	157.119	70.5334	26.4773	286.635	31.4847	201.024	269.876	10816.7
AT3G18290	3533	3985	5705	4605	2468	3346	7422	2212	5564	4778	7629	2063	3398	4455	6063	5793	2537	6176	4137	2971	7084	3302	4383	5383	33.2846	30.0746	69.0263	50.8889	28.6586	44.546	88.5409	25.8805	61.8952	51.8689	95.734	24.7712	28.565	50.4479	72.7353	76.9976	21.5295	73.6668	47.3243	26.1462	80.2199	31.5454	56.9978	68.2161	6978.52
AT4G02570	3617	4597	5527	3956	3062	3565	5121	2976	6560	5506	5023	3023	3961	5157	6305	5458	3741	6379	4852	3128	4745	3622	3959	4967	52.2412	53.1877	102.521	67.0217	54.5106	72.7626	93.6578	53.381	111.877	91.6353	96.6334	55.6482	51.0483	89.5279	115.96	111.218	48.6706	116.65	85.0914	42.2025	82.3769	53.0485	78.9293	96.499	6591.35
AT3G53420	7645	7900	2743	2702	5785	2653	2220	6007	4793	4523	1740	4749	8103	4841	3207	2575	6945	3369	4180	7588	1688	8195	2200	2411	205.815	170.372	94.8387	85.3257	191.962	100.93	75.6793	200.838	152.363	140.31	62.3948	162.949	194.651	156.65	109.941	97.803	168.417	114.833	136.639	190.825	54.6232	223.722	81.7543	87.3094	3190.93
AT2G47470	1619	1952	7457	1778	1561	1697	4164	1439	8548	8120	4452	1644	1921	7149	9379	8491	1818	9241	7231	2300	5306	1866	1727	7793	40.81	39.4159	241.403	52.571	48.4991	60.4484	132.909	45.0473	254.422	235.851	149.477	52.8165	43.2074	216.601	301.047	301.963	41.2789	294.92	221.319	54.157	160.765	47.697	60.0897	264.233	9832.76
AT1G07000	3326	498	5807	7712	9768	7050	4452	10251	1913	3231	3468	10733	395	1736	3227	5115	513	3290	1730	4106	4391	3342	6775	5783	61.8841	7.42263	138.761	168.313	224.013	185.366	104.89	236.871	42.0284	69.2716	85.9478	254.522	6.5579	38.8242	76.4565	134.269	8.59782	77.5029	39.0843	71.3646	98.2029	63.0555	174.002	144.735	6890.52
AT4G04770	5788	7797	3244	3788	4569	3140	2201	4495	5011	4147	2406	4800	6656	5136	4596	3167	7394	4394	4776	5480	2425	6128	3448	3593	116.718	125.953	84.0137	89.6012	113.564	89.4794	56.2022	112.571	119.318	96.3619	64.6256	123.367	119.766	124.489	118.018	90.1016	134.308	112.185	116.943	103.228	58.7795	125.311	95.9764	97.4609	4133.32
AT5G04340	13010	642	3529	2346	9671	2071	3356	8885	1784	2264	3404	9314	629	1740	2283	3208	700	2237	1824	13118	4109	12113	2078	4074	422.178	16.6888	147.072	89.2978	386.813	94.9691	137.9	358.067	68.3572	84.6558	147.132	385.215	18.2129	67.8678	94.3372	146.868	20.4612	91.9073	71.8692	397.643	160.272	398.593	93.079	177.829	4462.13
AT1G18390	2944	1520	5249	7155	5732	6450	4232	6386	4086	4920	4393	6713	1436	3842	4752	4992	1621	4705	4275	3268	5228	2706	6270	5244	37.6992	15.5923	86.3239	107.473	90.4715	116.718	68.6222	101.558	61.7823	72.5975	74.9299	109.562	16.4082	59.1355	77.4872	90.187	18.6979	76.2816	66.4708	39.0916	80.4701	35.1384	110.828	90.3277	6394.89
AT4G28750	6392	7934	2456	5155	5363	4133	2993	5896	2972	2637	2948	4745	7010	3217	2238	2555	8577	2275	3501	7927	4174	6427	4066	2492	339.205	337.28	167.384	320.885	350.788	309.938	201.121	388.573	186.228	161.249	208.378	320.93	331.937	205.198	151.232	191.29	409.992	152.853	225.589	392.954	266.246	345.855	297.839	177.884	3102.97
AT1G56250	3741	29	1458	12404	14947	12444	2755	16614	145	228	2769	16722	27	213	389	1425	10	268	116	3532	2635	2962	9895	2106	124.155	0.770989	62.1434	482.875	611.425	583.609	115.777	684.765	5.68221	8.71917	122.405	707.318	0.799564	8.49678	16.4394	66.7218	0.298946	11.261	4.67451	109.498	105.115	99.6835	453.296	94.0157	2061.62
AT1G15520	34	46	16655	1290	52	1422	20716	30	555	1906	13510	29	25	293	4961	15192	22	4257	175	109	15630	42	1354	9216	0.310239	0.336238	195.174	13.8071	0.584833	18.3358	239.358	0.33996	5.97973	20.0402	164.2	0.337259	0.203549	3.21352	57.6428	195.572	0.180823	49.1798	1.9389	0.929075	171.428	0.388621	17.0539	113.116	16938.9
AT4G01050	6768	8985	2128	5295	5928	4459	2815	5775	2689	1820	2906	5995	8239	2670	2114	1947	7798	2100	2733	6981	3124	6784	4865	2526	141.395	150.371	57.0961	129.758	152.649	131.643	74.4693	149.836	66.3341	43.8135	80.8668	159.629	153.589	67.0475	56.2392	57.3873	146.748	55.5469	69.3289	136.238	78.4496	143.721	140.296	70.9859	2724.82
AT3G48360	3290	5400	4778	3284	1161	2287	4824	1368	5526	6732	3929	1405	5363	6414	4831	4062	5135	4591	6246	8180	5846	5547	2530	4455	53.1161	69.8387	99.0687	62.1911	23.1033	52.1772	98.6193	27.4287	105.345	125.238	84.4913	28.9105	77.2591	124.468	99.3176	92.5221	74.6767	93.8433	122.443	123.365	113.447	90.8131	56.3818	96.748	5480.55
AT4G23180	8917	635	872	8561	18007	7703	1220	14857	356	362	1261	16123	552	209	453	743	482	457	262	8092	1136	6885	8079	774	148.433	8.46754	18.6418	167.159	369.457	181.199	25.7155	307.137	6.99734	6.94356	27.9593	342.063	8.19902	4.18172	9.60215	17.4492	7.22725	9.63149	5.29557	125.827	22.7297	116.219	185.634	17.3307	984.782
AT3G14050	5007	3259	4984	5197	5240	4584	5133	5093	4393	4126	4419	5290	2800	3905	4314	4473	2799	4204	3679	4500	4791	5026	4983	4477	74.398	38.7918	95.109	90.5798	95.968	96.2526	96.5782	93.9824	77.0755	70.644	87.4596	100.182	37.1239	69.7431	81.6249	93.7687	37.4629	79.0883	66.3764	62.4602	85.5686	75.7297	102.203	89.4818	5748.6
AT4G14040	7480	10755	2022	3746	5766	3342	2703	4891	3126	3159	2901	5129	10007	2760	2572	1835	9268	2303	2398	5473	2575	7093	3524	1693	152.876	176.085	53.0738	89.8052	145.253	96.5227	69.9535	124.144	75.4395	74.3962	78.9744	133.604	182.496	67.8023	66.9374	52.9115	170.624	59.5935	59.5097	104.489	63.2588	147.004	99.4175	46.5436	2289.97
AT3G07780	3998	3249	4213	7044	5889	6317	4410	5924	3769	4077	4266	6070	2922	3264	3899	3967	3060	4034	3186	4044	4693	4022	5855	4123	67.2916	43.8066	91.0687	139.07	122.172	150.249	93.9898	123.829	74.9058	79.0717	95.6397	130.213	43.8843	66.0336	83.5661	94.2009	46.3932	85.9646	65.1124	63.5823	94.9452	68.6468	136.029	93.3459	5079.94
AT4G38770	10524	12917	993	3640	9504	2992	1255	3929	723	494	1663	6435	12666	358	982	1486	12957	876	590	6136	1402	9202	3563	943	230.318	226.455	27.9098	93.4424	256.369	92.5323	34.7789	106.787	18.6835	12.4577	48.4774	179.492	247.342	9.41732	27.3664	45.8819	255.427	24.2727	15.6783	125.441	36.8808	204.216	107.635	27.7602	1424.03
AT2G14750	970	1494	7387	8375	1011	7727	6145	1175	4391	5399	6533	1417	1074	3505	6557	6862	1148	6427	4206	658	7386	764	7838	7532	25.325	31.2464	247.688	256.482	32.5342	285.084	203.153	38.0982	135.367	162.425	227.19	47.1516	25.0204	109.992	217.993	252.757	26.9982	212.448	133.336	16.0476	231.788	20.227	282.469	264.516	8991.82
AT1G34370	2349	2706	6165	5281	2208	4589	6465	2419	4995	5978	6294	2383	2280	4637	5738	5715	2325	5845	4467	2961	6669	2581	4880	5706	51.7288	47.7364	174.358	136.414	59.9321	142.808	180.278	66.1568	129.884	151.694	184.619	66.8839	44.8018	122.739	160.905	177.558	46.1197	162.967	119.444	60.9109	176.528	57.6365	148.34	169.023	7259.21
AT2G21390	2834	3055	6079	4134	2355	3270	7057	2125	5691	5122	6898	2038	2839	4217	6362	5926	2719	6812	4410	2584	6240	2690	4062	5527	28.0143	24.1915	77.174	47.9341	28.6933	45.6784	88.3331	26.0872	66.4261	58.3419	90.8243	25.6763	25.0412	50.1048	80.0814	82.6449	24.2105	85.255	52.9319	23.8605	74.1427	26.9645	55.4252	73.4907	7242.71
AT2G35390	2519	3149	7555	5593	2222	4578	5143	1843	3825	5308	4807	2182	2768	2975	6229	7219	3135	6071	3848	2146	5947	2457	5117	8177	47.9217	47.9897	184.586	124.808	52.1025	123.073	123.892	43.543	85.9223	116.358	121.808	52.9062	46.9874	68.0279	150.897	193.756	53.7224	146.228	88.8871	38.1365	135.99	47.399	134.371	209.248	9479.35
AT4G35310	3455	2952	4702	6544	5638	5638	4545	5574	4075	3824	4665	5728	2434	3410	4334	4479	2492	4265	3692	3400	4730	3342	5783	5045	55.1077	37.7183	96.3178	122.434	110.841	127.079	91.7957	110.413	76.7473	70.282	99.1095	116.444	34.6415	65.3755	88.0262	100.791	35.8036	86.1289	71.5033	50.6583	90.6838	54.0544	127.323	108.24	5875.39
AT5G37780	2643	3499	5460	3968	2472	3449	4328	2483	6388	6389	4248	2691	3376	5782	6150	5417	3634	6120	6064	3183	5084	2809	3446	5574	98.3521	104.304	260.939	173.202	113.382	181.369	203.938	114.75	280.687	273.956	210.557	127.629	112.099	258.619	291.421	284.394	121.811	288.339	273.997	110.645	227.403	105.998	177.007	279.008	6798.43
AT1G25400	4885	2094	5916	3611	4294	3047	5565	4768	4144	5121	5119	4507	2015	3935	4462	4674	1992	4230	4052	5408	6589	5292	2915	5889	119.785	41.1325	186.305	103.862	129.781	105.583	172.793	145.198	119.985	144.695	167.194	140.855	44.0882	115.979	139.324	161.696	43.9987	131.324	120.644	123.874	194.205	131.588	98.6649	194.241	6786.26
AT1G56300	3113	3872	5959	5678	3000	4528	5025	2960	3543	4607	5259	3555	3677	3426	4384	5748	4089	4150	3672	3275	6461	3139	4543	6675	70.6853	70.4299	173.773	151.231	83.9619	145.291	144.481	83.47	94.9931	120.54	159.057	102.882	74.4998	93.5048	126.759	184.137	83.6337	119.306	101.24	69.4654	176.341	72.2772	142.39	203.875	7593.49
AT2G17840	3902	2962	2853	9230	7034	8203	3809	6082	2840	2638	4344	6866	2448	2788	2680	2534	2622	2566	2472	4839	4208	4108	9134	2656	86.7403	52.7462	81.4508	240.675	192.729	257.686	107.218	167.907	74.5458	67.5726	128.624	194.53	48.5575	74.4943	75.8625	79.4722	52.5026	72.2198	66.724	100.484	112.438	92.6028	280.274	79.4192	3317.79
AT1G76520	6792	8673	2810	2598	5681	2145	1617	4856	4132	3894	1655	5914	7280	3295	3467	2585	9278	3531	3852	6025	1945	6699	2372	2498	119.198	121.931	63.3341	53.4817	122.887	53.1964	35.934	105.837	85.6254	78.7462	38.6873	132.282	114.002	69.5062	77.479	64.004	146.67	78.4576	82.0838	98.7724	41.0294	119.218	57.4611	58.9695	3257.59
AT3G63460	2990	3851	6027	2876	2776	2240	5429	1999	7047	5363	5118	2396	3594	5119	6258	6655	2895	7650	4877	2517	4481	3288	2922	5180	33.0254	34.0739	85.4944	37.2615	37.7926	34.963	75.9313	27.4207	91.9077	68.2569	75.2968	33.7296	35.4214	67.9608	88.0179	103.705	28.8031	106.98	65.4078	25.9697	59.4917	36.8272	44.5497	76.9609	7394.37
AT4G24230	2496	3098	5850	2538	1738	2232	5070	1903	7090	7900	4692	1557	2861	7170	6386	5114	2844	6432	6725	3213	5798	3123	2039	5392	58.3976	58.0635	175.778	69.6525	50.12	73.7952	150.204	55.294	195.87	212.98	146.22	46.4288	59.7282	201.635	190.256	168.805	59.9369	190.529	191.048	70.2212	163.055	74.0939	65.8499	169.693	6745.2
AT3G59970	2689	3356	6152	2663	2518	2426	4473	2073	6585	6037	4496	2236	2904	5378	7844	7061	2596	8061	5180	2657	4448	2583	2652	6076	52.4034	52.3918	153.973	60.8744	60.4833	66.8103	110.38	50.1715	151.529	135.566	116.706	55.5378	50.4983	125.976	194.655	194.138	45.571	198.895	122.574	48.3691	104.193	51.045	71.3396	159.276	7990.08
AT3G55430	5554	2149	4219	4517	8196	3745	3194	7187	4270	4558	2647	7521	2351	3304	4161	4075	2137	4315	3215	5418	3094	5390	4232	3583	120.987	37.5008	118.033	115.419	220.062	115.284	88.1032	194.433	109.833	114.411	76.8044	208.812	45.6979	86.5106	115.422	125.238	41.9326	119.009	85.0381	110.25	81.0135	119.064	127.252	104.989	4905.63
AT3G57550	1495	1028	6022	9115	3431	7748	5229	4208	3433	4909	4605	4185	994	3219	4963	5639	911	4853	3391	1800	5809	1522	7918	6464	30.0046	16.5277	155.22	214.584	84.8747	219.745	132.889	104.884	81.3563	113.528	123.105	107.051	17.801	77.654	126.838	159.67	16.4694	123.317	82.6369	33.7463	140.137	30.9757	219.356	174.506	7483.74
AT1G21680	5974	10009	3310	1560	3478	1216	3117	2977	4149	4014	3005	3175	9085	3867	3340	3241	9814	3671	3646	6358	3164	6420	1230	2978	99.561	133.625	70.8454	30.496	71.4438	28.6379	65.7787	61.6158	81.6467	77.0839	66.7065	67.4398	135.102	77.4631	70.8809	76.204	147.328	77.4594	73.7803	98.981	63.3819	108.497	28.2955	66.7594	3936.82
AT4G29040	2821	3739	5381	2848	2499	2518	3431	2688	7570	6893	3291	2946	3349	6607	7282	5545	3392	6784	6331	2665	3355	2989	2829	4964	73.2001	77.7206	179.321	86.6848	79.9256	92.3311	112.734	86.6217	231.94	206.1	113.746	97.4293	77.5417	206.067	240.612	202.995	79.2828	222.874	199.471	64.5971	104.642	78.6492	101.328	173.262	6570.39
AT5G23120	6836	8978	2152	5604	5786	4510	3030	5552	1929	1612	3196	5395	7726	2076	1740	2042	7947	1656	1758	5867	3362	6415	4768	2517	161.455	169.863	65.2755	155.253	168.437	150.525	90.6182	162.85	53.7962	43.8708	100.544	162.401	162.823	58.9349	52.3307	68.0423	169.07	49.5193	50.4159	129.441	95.4445	153.64	155.444	79.9642	2771.67
AT1G32920	10149	763	2225	4209	13609	3685	1866	14508	700	1150	1864	15441	747	571	1047	1487	772	1053	625	9444	2378	8761	3040	2337	347.442	20.9245	97.8248	169.018	574.244	178.271	80.89	616.816	28.2962	45.3648	84.9972	673.725	22.8187	23.4959	45.642	71.8199	23.8062	45.6408	25.98	302.011	97.8533	304.139	143.655	107.617	2485.54
AT5G02160	6869	10143	1257	3427	4912	3135	2057	6247	2886	2125	1909	3785	9953	3223	1734	894	8814	1417	2910	10143	2428	8615	2483	1044	292.936	346.512	68.8453	171.431	258.196	188.93	111.081	330.857	145.327	104.424	108.439	205.728	378.743	165.21	94.1645	53.7888	338.584	76.5095	150.686	404.067	124.461	372.559	146.165	59.8885	1313.23
AT1G75220	3402	4189	4469	1843	3068	1809	2369	2820	8749	7179	2396	2585	3726	7834	6876	4985	3527	7043	7244	3686	2536	3835	1814	4327	60.5831	59.7584	102.208	38.4979	67.3416	45.5239	53.4203	62.367	183.97	147.314	56.8333	58.6713	59.2067	167.686	155.924	125.244	56.5766	158.796	156.637	61.3168	54.2839	69.2536	44.5905	103.65	5705.82
AT5G47040	5614	6852	2372	3463	5123	3203	1930	4938	5987	4059	1804	4472	6330	5957	3734	2115	6211	3414	4881	5713	1887	6588	3014	2117	72.9486	71.3237	39.5839	52.7827	82.0502	58.8146	31.756	79.6864	91.8596	60.7751	31.2234	74.0618	73.3938	93.0398	61.7842	38.773	72.6976	56.166	77.0111	69.3451	29.4728	86.8077	54.0599	37.0023	2724.24
AT5G17380	1340	1730	10240	2138	1371	1889	6117	1252	6003	7868	5626	1526	1508	3493	8030	8818	1627	8661	3735	1482	5531	1513	2146	7916	27.387	28.3242	268.781	51.2556	34.5372	54.5575	158.308	31.7784	144.87	185.296	153.157	39.7504	27.5012	85.8093	208.984	254.263	29.953	224.116	92.6893	28.294	135.877	31.3573	60.542	217.625	11119.2
AT1G18210	2233	1600	4840	8084	3506	6908	6017	3662	3568	4313	5408	4043	1683	3446	4562	5001	1650	4383	3234	2958	6362	2372	7243	4327	72.9646	41.8809	203.109	309.845	141.204	318.977	248.959	148.604	137.664	162.392	235.375	168.374	49.0704	135.343	189.818	230.545	48.5649	181.326	128.311	90.2878	249.875	78.5956	326.686	190.184	5858.58
AT4G22710	2859	312	1326	14855	11864	16601	2059	10743	274	297	2068	13036	262	244	514	1367	208	447	196	2068	1538	2259	14691	1290	65.2678	5.70573	38.8766	397.788	333.831	535.554	59.5203	304.579	7.38595	7.81274	62.8832	379.295	5.337	6.69532	14.9419	44.0279	4.27723	12.9199	5.43301	44.1004	42.2032	52.2951	462.939	39.613	1646.97
AT5G17770	1757	1929	7809	3529	1498	3068	5433	1544	5208	6144	5458	1318	1863	4279	7639	7910	1875	7500	4699	1818	6387	1531	3217	7735	48.9183	43.0233	279.225	115.251	51.407	120.709	191.542	53.387	171.215	197.112	202.41	46.7695	46.2832	143.198	270.829	310.707	47.0235	264.379	158.856	47.2825	213.747	43.225	123.634	289.683	9695.53
AT3G63500	4175	2461	3927	7308	7578	6015	4238	7450	2494	2949	4037	7766	1956	2294	3117	3110	2086	2934	2344	4578	4265	3956	6357	3602	45.5321	21.5003	55.0024	93.4877	101.865	92.7002	58.5257	100.904	32.1166	37.0594	58.6435	107.946	19.0345	30.0712	43.2869	47.8516	20.4923	40.5123	31.0398	46.6385	55.9094	43.75	95.6977	52.8407	4380.82
AT5G58290	2504	3510	5892	2919	2025	2500	4157	1963	7260	7507	3813	2258	3109	6244	6798	5560	2998	6960	5654	2639	4118	2748	2825	5008	51.2758	57.5781	154.953	70.1144	51.111	72.3439	107.791	49.9215	175.544	177.136	104.003	58.9319	56.8081	153.687	177.263	160.63	55.2999	180.448	140.583	50.4806	101.361	57.0631	79.8518	137.945	6795.95
AT5G58430	7752	1504	2274	6753	10584	6363	2984	10073	1399	1395	2517	10149	1360	1197	1595	2028	1351	1520	1119	8138	2503	7659	6366	2342	137.24	21.3298	51.7032	140.236	230.956	159.189	66.8945	221.47	29.2453	28.458	59.354	229.002	21.4841	25.4717	35.9573	50.6536	21.5445	34.0704	24.0546	134.584	53.2639	137.499	155.569	55.7723	2741.15
AT4G11150	2926	3765	4782	3459	2747	2957	3821	2878	6482	6119	3746	2872	3317	5973	5839	4925	3559	5779	5795	3550	4227	3010	3096	4994	106.634	109.916	223.816	147.866	123.394	152.285	176.329	130.257	278.935	256.96	181.84	133.4	107.865	261.645	270.969	253.223	116.833	266.65	256.434	120.853	185.165	111.237	155.744	244.813	6078.87
AT1G03680	6369	8980	1757	5794	6009	4643	2634	5557	2005	1297	2905	5678	8396	1759	1413	1616	8545	1298	1765	5727	3071	6820	4682	1811	281.831	318.321	99.85	300.739	327.74	290.335	147.59	305.384	104.762	66.1331	171.223	320.229	331.513	93.5576	79.6192	100.886	340.599	72.7206	94.8334	236.729	163.343	306.028	285.98	107.795	2139.8
AT5G60410	2472	2956	6051	6676	2676	5260	5689	2937	3773	4396	5093	3148	2365	3538	4786	5021	2709	4403	3610	2692	5853	2616	6075	5497	27.694	26.5285	87.061	87.73	36.9517	83.2734	80.7044	40.863	49.9108	56.7488	75.9994	44.949	23.6417	47.6422	68.2761	79.3601	27.3376	62.4527	49.1071	28.1721	78.817	29.719	93.9445	82.8374	6827.38
AT5G20630	9750	16299	59	2459	6964	2120	392	6616	20	12	268	6103	13479	54	10	17	12111	8	24	10109	336	11177	1865	18	409.612	548.531	3.18332	121.177	360.61	125.86	20.8535	345.186	0.992132	0.580914	14.9969	326.783	505.286	2.72683	0.534967	1.00761	458.313	0.425524	1.22428	396.719	16.9673	476.161	108.152	1.0172	38.0011
AT3G51920	4310	697	3696	7478	8820	6821	3232	9448	2495	2735	2716	9058	841	1990	3011	3903	817	3270	2264	4885	3156	4099	6208	4286	177.72	23.0231	195.727	361.692	448.268	397.457	168.754	483.824	121.479	129.95	149.172	476.035	30.9432	98.6298	158.099	227.055	30.3455	170.715	113.353	188.161	156.423	171.394	353.344	237.725	4916.46
AT4G13930	2397	2918	7014	3216	2039	2825	4619	1660	5022	5605	5047	1822	2579	3752	8594	6663	2388	8853	4422	1998	4856	1919	3055	6895	54.195	52.8504	203.665	85.2907	56.8224	90.2596	132.24	46.611	134.072	146.025	151.993	52.5034	52.03	101.965	247.426	212.538	48.634	253.424	121.397	42.1982	131.97	43.9973	95.3433	209.695	8495.45
AT2G47170	3000	3848	4997	3600	2884	3171	4078	2592	5834	6017	3788	2642	3358	5381	5551	5217	3524	5674	5893	3291	4385	2821	3294	5153	89.5298	91.9927	191.521	126.021	106.085	133.729	154.105	96.0661	205.581	206.913	150.576	100.491	89.4208	193.022	210.948	219.655	94.732	214.388	213.542	91.7448	157.297	85.3708	135.693	206.857	6355.62
AT2G24200	2488	3268	7267	2716	2324	2598	4966	2188	5026	5929	4508	2405	2984	4394	6389	7486	2776	6750	4093	2573	5006	2445	2750	6509	52.4444	55.1827	196.727	67.1542	60.3804	77.3877	132.55	57.2776	125.096	144.01	126.57	64.6118	56.1253	111.328	171.491	222.625	52.7087	180.143	104.759	50.6636	126.836	52.2622	80.0146	184.555	8791.57
AT4G09650	6796	9378	1321	4184	5388	3615	1756	5261	3416	1584	1647	5045	8590	3359	2315	1339	8159	2078	3168	7533	2000	6736	3601	1507	250.038	276.398	62.4189	180.568	244.339	187.951	81.8092	240.387	148.403	67.1538	80.7135	236.572	282.006	148.546	108.458	69.5039	270.399	96.7976	141.527	258.898	88.448	251.313	182.879	74.5814	1722.67
AT3G02230	1033	1107	8788	3244	1315	2945	5344	1139	4884	6633	5413	1228	1216	3590	9054	8812	952	8786	4075	1333	5385	1197	3173	8546	27.9164	23.9651	305.007	102.834	43.8023	112.468	182.873	38.2272	155.85	206.553	194.849	42.2967	29.3227	116.614	311.572	335.977	23.1745	300.619	133.717	33.6509	174.924	32.803	118.363	310.661	10806.5
AT1G26420	239	124	8261	5820	1209	5561	6430	1847	4750	5907	6124	1867	84	3914	7118	8058	68	7095	4157	559	6280	303	6050	7245	5.56715	2.31381	247.131	159.02	34.7114	183.051	189.657	53.4307	130.647	158.549	190.007	55.4278	1.74592	109.585	211.131	264.812	1.42678	209.244	117.575	12.1634	175.832	7.15711	194.526	227.006	9734.53
AT4G03460	289	224	7104	7148	1070	5695	6024	2001	4500	5429	6235	2272	227	4093	6159	6476	186	6059	4272	874	7103	508	6882	7197	3.93393	2.44258	124.191	114.132	17.9524	109.548	103.834	33.8271	72.329	85.1551	113.048	39.4172	2.75718	66.968	106.757	124.369	2.28064	104.423	70.609	11.1134	116.218	7.01217	129.31	131.778	8574.81
AT4G23700	1612	1847	4161	2530	1332	2676	4511	1625	10190	6243	4141	1794	1569	9729	8468	5353	1110	8134	6266	1594	2899	2704	3201	4162	24.233	22.2424	80.334	44.6125	24.6807	56.8476	85.8695	30.3378	180.879	108.143	82.9176	34.3726	21.0463	175.795	162.099	113.531	15.0307	154.815	114.375	22.384	52.3835	41.2201	66.4225	84.1604	5675.84
AT3G27090	3101	3860	4845	4725	3261	4261	4185	3846	4025	4706	4466	3826	3337	3873	4706	4347	3238	4595	3676	3683	4622	3186	4376	5074	69.2615	69.0637	138.977	123.79	89.7743	134.489	118.361	106.681	106.152	121.117	132.864	108.914	66.5056	103.976	133.845	136.979	65.1451	129.94	99.6933	76.8421	124.087	72.16	134.914	152.442	5886.43
AT3G48690	2668	3056	5851	3225	2130	2840	4371	1988	5801	6190	4156	2296	2797	5157	6234	5855	2884	6702	4918	2716	4476	2850	2854	5793	95.0239	87.1911	267.631	134.732	93.5056	142.938	197.13	87.9331	243.961	254.039	197.161	104.224	88.8895	220.77	282.73	294.204	92.5245	302.216	212.684	90.3616	191.62	102.932	140.31	277.533	7232.41
AT1G68530	6806	9641	2027	2598	4684	2257	3878	2995	2032	2225	4464	4142	8539	1453	2303	2456	9887	2345	1584	5803	4262	6257	2983	1991	110.386	125.261	42.2217	49.426	93.6375	51.7294	79.6441	60.3264	38.915	41.5828	96.4374	85.621	123.578	28.3259	47.5636	56.1986	144.444	48.1538	31.1944	87.9188	83.0883	102.908	66.7826	43.4367	2684.17
AT3G45300	3432	4099	4196	1905	2326	1605	2738	2755	7873	7168	2462	2334	4177	7668	6023	4055	3874	6133	6975	3588	2607	4015	1508	3945	89.0545	85.2037	139.831	57.9827	74.3925	58.8528	89.9635	88.7808	241.224	214.323	85.0934	77.1894	96.7129	239.159	199.012	148.448	90.5488	201.487	219.762	86.9697	81.3119	105.646	54.0129	137.695	5037.72
AT2G29720	754	357	2604	16527	5276	15958	5749	6533	496	908	5386	7068	319	511	1106	2081	323	911	478	725	5500	732	14592	2495	19.601	7.43443	86.9377	503.96	169.053	586.233	189.245	210.916	15.2251	27.1992	186.498	234.181	7.39962	15.9671	36.6118	76.3229	7.56353	29.9842	15.0881	17.6057	171.86	19.2965	523.613	87.2453	2957.12
AT5G61560	1097	701	6226	7448	3222	6499	5405	4214	3608	4842	5240	4119	534	2820	4791	5703	580	4919	3104	1521	5834	1459	6925	6270	14.2808	7.31029	104.091	113.731	51.6989	119.557	89.0973	68.1284	55.4603	72.6326	90.8606	68.3415	6.20294	44.1256	79.42	104.743	6.80122	81.0751	49.0644	18.4961	91.2884	19.2602	124.438	109.793	7511.37
AT4G34620	6269	8227	1878	4949	5206	4031	2975	6139	1613	1662	2541	4944	7831	1895	1314	1440	8011	1258	1803	8203	3341	6305	3482	1633	377.635	396.997	145.288	349.692	386.535	343.139	226.926	459.261	114.731	115.363	203.881	379.577	420.922	137.208	100.792	122.38	434.685	95.9444	131.877	461.587	241.91	385.14	289.528	132.319	2037.49
AT2G20670	1841	6658	4198	1997	692	1641	4557	855	6457	6987	4289	755	6342	7589	5284	3704	6048	4958	6984	1945	5253	1917	1428	4027	53.2891	154.383	156.058	67.8043	24.6889	67.1238	167.027	30.7354	220.692	233.044	165.364	27.8535	163.803	264.037	194.763	151.262	157.692	181.701	245.464	52.591	182.766	56.2687	57.0559	156.794	4920.43
AT1G48300	3667	7270	2970	3902	1665	2926	4025	1970	4615	4418	4408	1648	6575	4630	3777	3295	6193	4385	4149	4469	4652	3431	3208	3913	128.657	204.328	133.825	160.584	72.0024	145.071	178.818	85.8374	191.19	178.611	205.998	73.6931	205.839	195.254	168.744	163.099	195.721	194.786	176.752	146.467	196.185	122.068	155.362	184.669	4213.46
AT2G37110	3089	1529	5217	5140	4117	4762	4317	4025	4584	5276	3943	4169	1450	3996	5053	5092	1434	4922	3747	3626	4201	2996	4701	4690	111.519	44.2191	241.886	217.665	183.199	242.943	197.35	180.462	195.41	219.481	189.608	191.828	46.71	173.401	232.294	259.355	46.6331	224.977	164.253	122.283	182.301	109.681	234.266	227.755	6196.38
AT3G06350	1265	1684	6822	2065	1202	1820	4086	1174	8029	7141	4169	1182	1557	6556	8592	6684	1467	8936	6291	1367	3927	1413	2007	6623	24.0547	25.6521	166.602	46.0599	28.1724	48.9062	98.3855	27.7246	180.277	156.469	105.594	28.6467	26.4185	149.846	208.047	179.316	25.1277	215.138	145.254	24.282	89.7582	27.2465	52.6798	169.405	8316.52
AT5G19940	6600	8818	1594	3902	4950	3510	1964	5021	2498	1800	2334	4800	8034	2967	1827	1738	8409	1770	2781	6475	2440	5877	3377	2099	257.598	275.703	79.9	178.641	238.131	193.593	97.0654	243.376	115.123	80.9531	121.339	238.775	279.796	139.192	90.8022	95.7026	295.636	87.4657	131.795	236.073	114.47	232.603	181.936	110.198	2247.73
AT5G10960	2826	3905	5030	5253	2113	4442	4747	2227	3759	4808	4510	2363	3297	4009	4512	4780	3638	4516	4032	3207	5078	2568	4647	5223	56.9065	62.9916	130.082	124.077	52.4445	126.401	121.041	55.6928	89.3785	111.562	120.967	60.6459	59.2406	97.0336	115.696	135.798	65.9882	115.135	98.5848	60.3248	122.91	52.4378	129.167	141.473	6208.32
AT1G80440	2210	5029	4751	2518	780	2209	6012	743	5892	6480	5597	665	4891	5205	5001	4613	4431	5472	5441	2429	6381	2565	2083	4090	54.254	98.8993	149.791	72.5087	23.6018	76.6336	186.889	22.6526	170.794	183.306	183.018	20.807	107.139	153.588	156.335	159.771	97.9841	170.079	162.188	55.7024	188.292	63.8538	70.5857	135.06	5557.51
AT2G44380	956	850	6046	3026	1037	2647	5162	1460	7083	7501	5526	1144	857	7077	7014	5447	834	7289	6504	1864	5950	1473	2607	6057	33.8498	24.1095	274.932	125.679	45.2572	132.445	231.441	64.2006	296.132	306.04	260.62	51.6264	27.0763	301.192	316.244	272.101	26.5998	326.762	279.626	61.6525	253.232	52.8884	127.417	288.482	7241.62
AT5G03730	2189	2846	5814	4165	1685	3341	5795	1870	4999	5463	5408	1790	2210	4565	5714	5277	2336	5605	4422	2281	6032	2312	3821	5304	28.4964	29.6792	97.2029	63.5996	27.0368	61.4618	95.5262	30.2326	76.842	81.9479	93.7736	29.6993	25.6713	71.4302	94.7204	96.9185	27.3925	92.3817	69.8978	27.7381	94.3866	30.5206	68.6609	92.8778	6765.22
AT4G24160	3224	1299	5889	5465	7059	5502	5477	6403	1973	2794	4437	7138	1266	1224	3158	5272	1233	2633	1328	3914	4912	3029	5487	5127	74.8923	24.1726	175.689	148.911	202.114	180.612	161.105	184.72	54.1178	74.7878	137.287	211.333	26.2414	34.1759	93.4142	172.78	25.8	77.4388	37.4576	84.9317	137.153	71.3512	175.94	160.202	6719.3
AT4G15470	2864	3057	4837	4171	2896	3772	4304	2847	5440	4995	3818	2873	3018	4365	5504	5264	2558	5448	4187	3046	4392	3060	3848	4590	99.576	85.143	215.982	170.105	124.106	185.326	189.486	122.93	223.332	200.115	176.814	127.311	93.6293	182.416	243.679	258.21	80.1118	239.819	176.76	98.9278	183.547	107.885	184.673	214.663	6080.12
AT5G48385	4302	3932	3472	4883	5655	4347	3714	5406	3928	3463	3357	5494	3631	3464	3509	3152	3034	3670	3336	4062	3247	4210	4592	3178	79.0709	57.8938	81.9569	105.276	128.112	112.907	86.4395	123.399	85.2489	73.3434	82.1858	128.701	59.5503	76.5281	82.1275	81.7349	50.2315	85.404	74.4513	69.7418	71.7353	78.4673	116.503	78.5713	4044.72
AT4G12720	4344	642	2201	7510	9531	7133	3644	10421	1765	1703	3614	9621	660	1502	1832	2068	466	1731	1469	5949	3410	4489	6677	2497	86.5685	10.2489	56.3313	175.551	234.11	200.875	91.9544	257.91	41.5323	39.1063	95.9306	244.365	11.7361	35.9779	46.4894	58.1427	8.36508	43.675	35.5461	110.744	81.6824	90.7151	183.67	66.9348	2793.91
AT1G70850	5452	6381	3068	4918	5066	4586	3469	6712	1269	2485	3289	3280	5509	1582	1484	2934	7272	1880	1376	6835	4424	5179	3038	3325	167.668	157.201	121.174	177.41	192.031	199.302	135.09	256.351	46.0816	88.0609	134.728	128.563	151.175	58.4787	58.1149	127.3	201.448	73.2012	51.3823	196.354	163.536	161.511	128.965	137.547	3852.34
AT4G27800	5786	8374	1893	3331	4232	2791	2215	4542	3292	2774	2306	4211	7186	3545	2405	2127	8144	2281	3524	5951	2620	5630	2990	2561	149.678	173.534	62.8913	101.076	134.939	102.029	72.5568	145.92	100.557	82.6892	79.4582	138.84	165.874	110.228	79.2235	77.6287	189.772	74.7087	110.692	143.806	81.4678	147.689	106.768	89.1155	2724.88
AT5G35970	6625	8258	1776	2560	4661	2368	1054	4591	5643	2596	1300	4791	7040	4899	3363	1600	7111	3196	4728	4043	1147	6156	2731	2471	80.7346	80.6159	27.7956	36.5939	70.0106	40.7793	16.2644	69.4817	81.1998	36.4536	21.1017	74.4129	76.5522	71.7593	52.1867	27.5086	78.0583	49.3113	69.9602	46.024	16.8013	76.0734	45.9392	40.5052	2413.44
AT3G62410	7926	9790	337	4522	6522	3478	624	5806	1958	680	746	5504	10206	1760	824	333	11005	704	1727	7328	788	8880	2746	447	526.918	521.368	28.7726	352.626	534.418	326.74	52.5289	479.353	153.7	52.0907	66.0583	466.354	605.419	140.637	69.755	31.2326	659.013	59.2554	139.406	455.074	62.968	598.635	251.987	39.9724	461.632
AT5G01950	1669	1421	4734	9663	5367	7764	4644	5777	2050	2548	4035	5846	1311	1819	3170	4347	1385	3169	2083	1955	4652	1644	8418	4649	17.0968	11.6607	62.2797	116.109	67.7643	112.39	60.2386	73.4936	24.7961	30.076	55.0556	76.3247	11.9832	22.3969	41.3501	62.8236	12.7798	41.1004	25.9088	18.7073	57.2799	17.0773	119.03	64.0592	5666.94
AT5G04870	2435	1235	4384	9133	5930	7627	3994	6268	2444	2712	3648	6256	1214	2111	3106	3610	1035	3198	2132	2798	3834	2508	8207	4227	34.8249	14.1491	80.5231	153.214	104.534	154.144	72.3307	111.329	41.2727	44.6933	69.4936	114.034	15.4925	36.289	56.5654	72.8404	13.3335	57.9075	37.0235	37.3805	65.9093	36.3729	162.018	81.3179	5035.6
AT5G05190	2243	389	4677	7159	6497	5490	3494	8159	2551	3536	3620	8311	297	2345	3375	4476	314	3568	2315	3242	3784	2874	6393	4907	34.6032	4.80737	92.6645	129.549	123.541	119.686	68.2548	156.319	46.4695	62.858	74.3865	163.413	4.08841	43.4836	66.3008	97.4207	4.36345	69.691	43.3648	46.7204	70.1685	44.9607	136.138	101.828	5807.16
AT5G44020	7452	10285	1856	1058	5046	1041	1828	4306	1693	1884	2359	3625	9691	1660	1552	1956	10295	1677	1833	8884	2952	8098	980	1886	223.97	247.625	71.64	37.2991	186.929	44.2132	69.5694	160.724	60.0822	65.247	94.4376	138.859	259.895	59.9684	59.3975	82.9395	278.714	63.8141	66.8929	249.421	106.645	246.806	40.6567	76.2471	2356.98
AT1G15670	1140	2801	4011	4673	474	4653	6943	631	6000	5349	6724	791	2612	5912	5014	4785	2425	5321	5290	1371	6541	1395	4748	4267	28.0513	55.2119	126.754	134.877	14.376	161.795	216.331	19.2826	174.329	151.664	220.381	24.8069	57.3499	174.855	157.105	166.113	53.7494	165.77	158.053	31.5132	193.462	34.8082	161.267	141.232	5414.36
AT2G28890	1659	2014	4767	6829	2120	5852	5309	2275	4412	4782	5504	2210	1673	4202	4786	4526	1788	4736	3957	1914	5443	1741	6375	4945	27.5508	26.7929	101.67	133.027	43.3946	137.334	111.641	46.9201	86.5157	91.5082	121.749	46.7766	24.7911	83.8767	101.209	106.042	26.7467	99.5786	79.7911	29.6919	108.65	29.3189	146.136	110.463	5879.91
AT5G61780	2405	2619	5833	4016	2098	3211	6583	1495	4043	4398	6267	1901	2510	3370	5444	5782	2238	5694	3358	2132	6058	2456	3978	5740	28.2356	24.6315	87.9497	55.3058	30.3598	53.2729	97.8657	21.7978	56.0477	59.4977	98.0035	28.4455	26.2947	47.5564	81.3878	95.7713	23.6678	84.6381	47.87	23.3817	85.4902	29.2396	64.4667	90.648	7171.79
AT2G01670	3174	1942	4288	6903	2342	6155	4477	2561	3910	4194	4629	2355	1870	4017	3905	3608	1999	3955	4152	3834	5272	3326	6158	4517	91.4362	44.816	158.645	233.262	83.159	250.567	163.314	91.6242	133.002	139.22	177.623	86.467	48.0689	139.094	143.249	146.64	51.8727	144.253	145.234	103.174	182.554	97.1614	244.872	175.035	5116.99
AT5G41990	1652	2413	5103	3865	1749	3097	3997	1934	6773	6670	3709	1901	1894	6338	6276	4377	2249	6075	6393	2259	4718	1904	3241	4884	31.0374	36.3165	123.129	85.1763	40.5019	82.2242	95.0896	45.1253	150.254	144.399	92.8178	45.5203	31.7516	143.128	150.147	116.018	38.0609	144.506	145.841	39.6459	106.546	36.2745	84.0508	123.428	5922.22
AT1G01470	4116	2943	2888	5280	6122	5040	2893	5185	4060	3659	3136	6225	2987	3342	3208	2904	2895	3216	2875	5077	3281	4414	5044	2646	129.305	74.063	116.519	194.566	237.052	223.745	115.083	202.291	150.604	132.453	131.224	249.245	83.7308	126.195	128.331	128.709	81.9222	127.915	109.667	148.989	123.894	140.615	218.727	111.813	3487.63
AT1G32470	7082	9013	1217	5213	5910	4196	2270	5709	793	819	2226	5429	8912	807	804	1083	8494	594	772	6780	2636	7252	4098	1254	361.768	368.821	79.8407	312.361	372.111	302.896	146.833	362.179	47.832	48.2081	151.46	353.462	406.219	49.5501	52.2985	78.0508	390.842	38.4173	47.8841	323.527	161.854	375.658	288.958	86.1659	1466.25
AT5G14040	2468	3037	5592	3427	2342	3157	4360	1943	4877	5618	4544	2304	2799	4171	6124	5674	2713	6383	4110	2557	4639	2305	3240	4967	61.5512	60.6747	179.109	100.254	71.9928	111.263	137.69	60.1801	143.62	161.449	150.948	73.2355	62.2881	125.034	194.485	199.644	60.9474	201.549	124.461	59.5702	139.066	58.2938	111.538	166.628	6710.43
AT5G66850	1019	1052	4876	8813	5106	6590	4106	5491	3190	3419	3908	6189	997	2339	3826	4724	973	4272	2868	1145	4430	1195	7467	5263	15.1731	12.5484	93.2444	153.928	93.7111	138.665	77.4181	101.541	56.0868	58.6625	77.5092	117.454	13.2466	41.8626	72.5442	99.2394	13.0505	80.5371	51.8535	15.9262	79.288	18.0438	153.473	105.414	6140.08
AT1G24100	803	1266	8198	5910	488	5675	6175	451	3540	4642	6167	546	927	2598	6390	7409	922	6066	2983	704	6720	760	6092	7605	20.3258	25.6707	266.502	175.475	15.2252	202.994	197.922	14.1775	105.805	135.394	207.925	17.6146	20.9375	79.0439	205.965	264.586	21.0222	194.402	91.6824	16.6461	204.459	19.5077	212.853	258.938	9577.68
AT5G39590	2186	3114	4387	3329	1920	2894	3473	2586	6951	5908	3414	2298	2666	6368	5683	4703	2921	5756	5953	2663	3558	2371	3349	4376	47.5948	54.3125	122.669	85.0193	51.5254	89.0413	95.7498	69.9241	178.701	148.222	99.0084	63.7687	51.7941	166.651	157.56	144.464	57.2869	158.67	157.378	54.1611	93.115	52.3481	100.65	128.159	5571.75
AT1G23710	6143	923	3864	3998	7894	3558	2906	8660	2271	3075	2497	8418	766	2446	3230	3179	766	2887	2304	6733	3014	5846	3449	3987	194.862	23.4542	157.414	148.76	308.642	159.491	116.726	341.157	85.062	112.397	105.503	340.333	21.6814	93.2611	130.469	142.27	21.8872	115.947	88.7421	199.509	114.92	188.047	151.018	170.121	4545.25
AT1G19660	4991	7138	2637	2076	3357	1955	1755	3527	5671	4266	1583	3230	6418	5746	4139	2514	6079	4179	4952	4908	1622	5412	1991	2544	114.124	130.748	77.4386	55.6813	94.6129	63.1711	50.8147	100.157	153.115	112.401	48.2134	94.1323	130.948	157.925	120.515	81.1013	125.209	120.983	137.489	104.833	44.5803	125.489	62.8416	78.2472	3177.88
AT3G26500	959	552	5561	6595	2759	6461	4997	3633	3598	4455	5198	3872	478	3236	5193	5394	544	4866	3680	1413	5646	1189	6326	5900	21.8929	10.0948	163.041	176.601	77.6332	208.434	144.45	103	96.9878	117.191	158.059	112.66	9.73697	88.7953	150.96	173.728	11.1866	140.644	102.008	30.1324	154.928	27.525	199.343	181.176	6963.06
AT5G01710	5521	2557	3148	4449	8190	3688	2411	7212	2505	2949	2462	7915	2170	2555	3003	2754	2552	2657	2626	6021	2747	5515	3939	2926	110.128	40.8584	80.6442	104.096	201.36	103.957	60.8976	178.658	59.0008	67.7822	65.4133	201.223	38.6233	61.2585	76.2769	77.5028	45.8536	67.1021	63.6024	112.19	65.8631	111.554	108.456	78.5085	3640.74
AT5G13420	925	1124	6460	3372	941	3221	4983	903	6972	6294	5100	879	1054	5360	7828	6650	804	8152	5441	999	4761	924	3206	6080	22.9341	22.3244	205.699	98.067	28.7569	112.854	156.443	27.8047	204.112	179.817	168.427	27.7765	23.3181	159.736	247.144	232.615	17.9561	255.9	163.802	23.1373	141.887	23.2313	109.722	202.772	7934.82
AT2G30750	61	76	9074	2748	171	3076	7500	285	5790	4676	6980	246	63	4330	8625	9542	48	8619	2761	60	5347	108	3493	8717	1.72905	1.72569	330.321	91.367	5.97428	123.211	269.193	10.0326	193.788	152.727	263.532	8.88713	1.59342	147.524	311.312	381.586	1.22556	309.315	95.0264	1.58868	182.177	3.10429	136.667	332.36	11305.8
AT2G26250	5375	5991	2564	5046	3970	4677	4764	2503	2587	2390	5659	2795	5674	1798	2763	2800	5331	2727	1843	3824	4695	4573	5438	2391	100.939	90.1267	61.8386	111.154	91.8933	124.118	113.286	58.3757	57.3654	51.7181	141.554	66.8979	95.0786	40.5853	66.0727	74.1848	90.179	64.8385	42.025	67.0822	105.98	87.085	140.964	60.3984	3209.73
AT3G15210	10938	850	2037	3341	9435	2905	2281	8782	1234	1793	2008	8590	671	1220	1577	1586	803	1598	1327	12032	2405	9774	2973	1864	367.617	22.8849	87.9243	131.713	390.851	137.971	97.0751	366.556	48.9716	69.4385	89.8921	367.959	20.123	49.285	67.4914	75.2032	24.3102	67.9987	54.1538	377.749	97.1578	333.112	137.924	84.269	2258.8
AT1G70410	3050	3053	3441	7778	4523	7627	4371	4940	2519	2917	3705	4629	2774	2270	2890	2910	2360	2665	2466	3578	4708	2996	6620	3120	53.1961	42.6559	77.0769	159.127	97.2339	187.983	96.5351	107.003	51.8775	58.6244	86.0731	102.9	43.1716	47.5886	64.1855	71.6058	37.0772	58.8495	52.2244	58.2945	98.7009	52.9885	159.377	73.1979	3903.74
AT5G42830	122	104	9166	5572	606	5400	5708	815	3798	5743	5062	785	114	3304	7208	7698	88	7143	3763	173	5271	139	4923	9001	3.09737	2.11513	298.863	165.935	18.9634	193.736	183.502	25.6968	113.857	168.009	171.18	25.401	2.58255	100.825	233.027	275.731	2.01247	229.604	116.002	4.10285	160.853	3.57855	172.524	307.388	10661
AT5G47200	2199	2113	4971	4527	2887	4052	3998	2746	4939	5579	4048	3066	2018	4123	5360	5170	2109	5152	4440	2389	4719	2185	4089	4739	80.6953	62.1147	234.275	194.862	130.581	210.124	185.776	125.145	214.01	235.907	197.862	143.398	66.0778	181.858	250.465	267.663	69.713	239.367	197.836	81.8929	208.151	81.3082	207.123	233.923	6153.74
AT2G24570	1651	714	4165	8352	3916	7601	5015	4281	2775	3457	4889	4891	642	2598	3879	4203	650	4092	2537	2160	5194	1789	7957	4051	45.5182	15.7691	147.473	270.099	133.073	296.137	175.078	146.579	90.3382	109.824	179.538	171.863	15.7937	86.0941	136.181	163.483	16.1423	142.836	84.9294	55.6286	172.125	50.0159	302.813	150.232	5133.48
AT5G57870	2886	3796	5318	3930	2841	3065	4809	2368	3980	4723	4505	2657	3332	3349	4427	4785	3434	4986	3549	2955	4674	2907	3542	4493	40.9843	43.1836	96.9905	65.4649	49.7283	61.5085	86.4769	41.763	66.7383	77.286	85.2149	48.0907	42.2219	57.1653	80.0552	95.8689	43.9274	89.6477	61.1966	39.2	79.7837	41.8626	69.4317	85.8265	6021.62
AT5G58330	5395	6774	1870	4073	4765	3861	2250	4553	3177	2077	2347	5204	6518	3211	2263	1754	6232	2385	3223	5245	2637	5625	3875	1990	131.908	132.678	58.7195	116.813	143.6	133.403	69.6607	138.251	91.7211	58.5166	76.4352	162.168	142.202	94.3665	70.457	60.5042	137.253	73.8304	95.6844	119.794	77.4989	139.464	130.78	65.4482	2318.04
AT4G13340	8133	4450	2099	2022	10005	1468	1249	6489	3901	2326	1244	6434	4998	2285	2504	2204	4209	2761	2329	6264	1201	9319	1682	1701	111.533	48.8859	36.9678	32.5257	169.114	28.4486	21.6889	110.514	63.1682	36.7556	22.7233	112.456	61.1588	37.6647	43.7265	42.642	51.993	47.9384	38.7812	80.2436	19.797	129.593	31.8394	31.3776	2483.34
AT4G24240	2375	2234	4334	4675	2942	3434	4816	2912	4344	4735	5406	2591	2120	4152	4407	4138	2169	4796	4438	3261	6070	2519	3560	4821	46.9102	35.3475	109.939	108.313	71.6239	95.8491	120.452	71.4306	101.313	107.767	142.226	65.2258	37.3638	98.573	110.842	115.311	38.5903	119.936	106.437	60.1675	144.111	50.4536	97.0604	128.087	5490.38
AT4G23010	1497	738	6006	4793	3069	4804	4363	3208	4462	4656	4464	3468	589	4123	5842	5557	624	5583	4026	2305	4320	1489	5225	5936	35.4356	13.9942	182.584	133.082	89.5419	160.696	130.776	94.3065	124.715	126.997	140.748	104.627	12.4407	117.308	176.092	185.581	13.3051	167.322	115.716	50.9679	122.916	35.7415	170.723	189.006	7223.46
AT5G19400	2813	3619	5428	4067	2406	3378	4477	2370	4650	4981	4133	2478	3007	3877	4992	4536	3071	5091	3875	2482	4443	2650	3746	4502	29.3264	30.2238	72.6756	49.7345	30.9169	49.7659	59.1017	30.685	57.2417	59.8367	57.3923	32.926	27.9726	48.5827	66.2708	66.717	28.8392	67.1982	49.0524	24.1712	55.6762	28.0153	53.9069	63.1332	5960.75
AT1G22280	2316	1486	4478	6843	4495	6059	4071	4847	3110	3739	3976	4839	1214	2951	3996	4130	1340	3886	3069	2847	4320	2222	5970	4708	55.5363	28.5449	137.906	192.477	132.855	205.316	123.613	144.344	88.0581	103.313	126.994	147.891	25.9757	85.0558	122.018	139.721	28.9439	117.98	89.3583	63.7724	124.516	54.0309	197.606	151.858	5496.76
AT1G53750	2382	3251	4516	2416	2191	2165	2974	1990	7348	6569	2924	2228	2838	6383	6427	4720	2750	6024	5810	2612	3030	2597	2301	4331	50.8427	55.5874	123.794	60.4893	57.6422	65.3023	80.3808	52.7508	185.194	161.565	83.1312	60.6109	54.0519	163.76	174.684	142.136	52.873	162.794	150.579	52.0796	77.7382	56.2107	67.7941	124.348	5611.2
AT1G70520	1872	1212	4718	7188	2814	6149	4382	2663	3993	4113	4804	2788	1250	3094	4856	4386	1128	5205	3922	2116	4915	1820	6394	4915	32.9899	17.11	106.781	148.586	61.1238	153.131	97.7848	58.2821	83.0894	83.521	112.766	62.6204	19.6561	65.5378	108.971	109.048	17.906	116.135	83.9233	34.8336	104.113	32.5242	155.538	116.51	5787.61
AT1G20980	3314	2967	4768	5059	3786	4014	4299	3706	3834	3522	3968	3844	2371	3269	4572	4109	2436	4369	3039	2900	3789	3513	5138	4070	33.518	24.0389	61.9329	60.0185	47.1973	57.3703	55.0576	46.5501	45.7877	41.0466	53.456	49.5516	21.3978	39.7409	58.8831	58.6323	22.1931	55.9466	37.3213	27.3988	46.0633	36.03	71.7312	55.3712	5337.66
AT4G03560	3050	3711	4527	2010	2895	2068	3925	2293	6098	4650	4450	2248	3424	5018	5566	4438	2952	5358	4762	3218	4088	3606	1988	4220	45.8828	44.7212	87.4622	35.4684	53.6797	43.9627	74.7677	42.8394	108.32	80.6056	89.1682	43.1017	45.9616	90.7356	106.623	94.1917	40.0019	102.051	86.9841	45.2213	73.9207	55.0093	41.2814	85.3938	5447.47
AT2G43510	1275	1221	4342	1913	1348	1711	2169	1635	10253	7816	2443	2278	1652	9012	7233	4577	1274	7304	8853	1171	2622	1471	2424	4553	70.9503	54.4292	310.308	124.869	92.4581	134.548	152.837	112.993	673.699	501.176	181.079	161.565	82.0286	602.784	512.532	359.335	63.8598	514.601	598.184	60.8707	175.381	83.0074	186.194	340.805	5572.74
AT1G19910	2839	3606	4216	3183	2402	2700	3282	2662	5454	5697	3116	2335	3252	5628	4788	4324	3564	4649	5352	3967	3711	2909	2616	4181	82.7425	84.1901	157.806	108.816	86.2874	111.202	121.123	96.3519	187.694	191.325	120.965	86.7358	84.5717	197.158	177.695	177.797	93.5654	171.549	189.4	108.002	130.005	85.974	105.242	163.911	5259.72
AT1G65820	2249	2624	4343	3144	2321	2892	3158	2525	7083	5886	2979	2623	2371	6438	5611	4334	2315	5259	6573	2728	3489	2358	2851	4226	88.843	83.0366	220.335	145.684	113.011	161.442	157.968	123.875	330.387	267.927	156.749	132.063	83.5751	305.69	282.249	241.545	82.3757	263.029	315.281	100.667	165.668	94.4578	155.46	224.557	5332.59
AT5G25930	1164	411	6057	6537	4315	5956	6320	4699	2427	3268	5280	4711	375	1990	4392	5628	317	4088	2073	1344	5272	1101	6887	5509	14.485	4.09714	96.8019	95.4201	66.1849	104.738	99.5882	72.6208	35.6622	46.8609	87.5186	74.7185	4.16399	29.7657	69.5966	98.8088	3.55337	64.4085	31.3232	15.6233	78.8582	13.8936	118.3	92.2154	7097.57
AT3G44720	2632	477	5765	4902	5797	4155	3444	5590	3733	3755	2783	5806	531	3112	4661	5761	406	4927	3202	2189	3319	2331	4476	6150	58.5701	8.50316	164.759	127.955	159.003	130.661	97.0459	154.487	98.0887	96.2857	82.4902	164.67	10.5438	83.2389	132.077	180.868	8.13824	138.816	86.5189	45.5033	88.7773	52.6008	137.489	184.089	7305.62
AT1G07160	2353	21	2797	4921	14064	4683	2235	16622	601	926	1727	17906	20	510	1091	2293	38	872	574	3730	2073	2396	4524	2922	64.7459	0.462894	98.8422	158.832	476.991	182.095	77.8739	568.018	19.527	29.3605	63.2968	627.967	0.491056	16.8677	38.2273	89.0162	0.941864	30.3789	19.1779	95.8752	68.5637	66.8555	171.831	108.152	3301.48
AT3G59350	4157	2211	2388	8581	7381	7621	3018	7190	1514	1823	2733	7023	1879	1254	1712	2232	2064	1706	1245	5167	2884	4132	7522	2460	65.4177	27.8725	48.2624	158.397	143.166	169.477	60.1393	140.518	28.1327	33.057	57.2867	140.859	26.3848	23.7197	34.3066	49.5546	29.2576	33.9907	23.7894	75.9557	54.5525	65.9379	163.394	52.0732	2923.13
AT1G23490	2062	1966	5342	4422	2291	3795	4244	2209	4422	5617	4185	2189	2038	4157	5182	4990	2057	5301	4668	2618	5324	1982	3666	5137	71.1661	54.355	236.782	179.018	97.4586	185.089	185.474	94.6823	180.208	223.383	192.388	96.2893	62.7624	172.449	227.741	242.974	63.9489	231.637	195.621	84.4036	220.865	69.3662	174.648	238.483	6386.31
AT2G26530	6110	599	3092	5485	8913	5171	3116	9204	1231	1669	2767	9469	531	1249	1785	2663	452	1831	1228	5772	3315	5825	5139	3245	160.71	12.6212	104.448	169.229	288.96	192.203	103.783	300.655	38.2324	50.5849	96.9419	317.435	12.4626	39.4877	59.7861	98.8209	10.7092	60.9757	39.2194	141.82	104.807	155.367	186.582	114.81	3711.32
AT5G42080	3137	3778	4322	2892	2528	2359	4044	2376	5363	4975	4163	2252	3393	4913	5280	4495	3271	5021	4754	2786	4061	2907	2695	4077	47.5463	45.8708	84.1292	51.4156	47.227	50.5259	77.6136	44.7237	95.9801	86.8875	84.0443	43.503	45.8878	89.5047	101.905	96.1185	44.6578	96.3515	87.4906	39.4449	73.9844	44.6794	56.3831	83.1202	5332.4
AT2G15970	6074	7662	1754	3194	5427	2765	1620	4344	3180	2300	1649	4835	6751	2990	2242	1667	6845	2336	3082	6132	1813	6482	3001	1673	236.85	239.339	87.8392	146.093	260.837	152.362	79.9904	210.367	146.419	103.345	85.6483	240.294	234.897	140.141	111.325	91.7085	240.429	115.329	145.926	223.361	84.977	256.311	161.53	87.7523	2103.6
AT3G10300	2152	1250	4785	5962	4342	5186	4508	3939	3531	3851	4539	4414	1230	2836	4064	4722	1046	4402	3098	2792	4579	2377	5562	4608	38.1146	17.735	108.841	123.861	94.7873	129.797	101.101	86.6411	73.8445	78.5932	107.08	99.6391	19.4386	60.3743	91.6562	117.991	16.6877	98.7109	66.624	46.1925	97.482	42.6912	135.978	109.781	5832.42
AT3G12740	1975	1707	3691	9899	4578	9483	4445	4857	2006	2177	3915	5213	1448	1820	2424	3454	1568	2501	1893	1964	4268	2014	8940	3424	49.2849	34.1234	118.291	289.756	140.81	334.408	140.457	150.523	59.1084	62.599	130.13	165.799	32.2424	54.5902	77.0262	121.603	35.2458	79.0181	57.3585	45.7821	128.019	50.9643	307.944	114.933	4363.37
AT5G05340	131	64	4785	261	64	293	1189	40	15466	8189	1065	139	124	11027	12021	5060	57	12285	12238	100	885	68	314	3795	4.25424	1.66496	199.569	9.94229	2.56178	13.4463	48.8942	1.61324	593.062	306.439	46.0681	5.75326	3.59322	430.433	497.108	231.834	1.6674	505.117	482.571	3.0336	34.5461	2.23934	14.0757	165.778	5642.38
AT1G50250	5911	7558	1809	3703	5167	3250	2034	4194	3794	1795	2130	4675	6919	3370	2355	1702	6404	2262	2757	4517	1809	5894	3741	1909	97.2859	99.6478	38.2373	71.4887	104.819	75.5886	42.3901	85.7248	73.7322	34.042	46.6947	98.0661	101.612	66.6677	49.3559	39.5206	94.9412	47.1354	55.0967	69.4458	35.7876	98.3692	84.9894	42.2628	2238.03
AT4G18010	6082	3505	3318	3890	5423	3173	3395	5073	2585	3280	3236	4735	3031	2184	3058	2913	3564	2668	2067	6475	3275	5904	3835	2929	96.2834	44.4493	67.4592	72.2353	105.817	70.9837	68.0564	99.7376	48.3211	59.833	68.2359	95.5373	42.8156	41.558	61.6455	65.0609	50.8226	53.4757	39.7325	95.7529	62.319	94.7788	83.8027	62.3718	3777.65
AT1G65040	1010	1377	7488	1546	883	1277	3333	1008	5382	7281	3902	1269	1262	5272	7066	7681	1534	7008	5696	1811	5164	1246	1444	8499	14.3479	15.6701	136.613	25.7615	15.461	25.6355	59.9551	17.7835	90.2779	119.185	73.8335	22.9761	15.997	90.0199	127.82	153.943	19.6294	126.045	98.2509	24.0321	88.1775	17.9492	28.3153	162.405	9786.32
AT1G22300	2057	2485	5089	3410	2098	3252	4090	2001	5567	5170	4097	1997	2318	5141	5524	4967	2247	5869	4736	2561	4396	1954	3121	5116	47.9411	46.3951	152.323	93.2229	60.2685	107.105	120.704	57.9175	153.203	138.844	127.186	59.3199	48.2057	144.018	163.941	163.321	47.1728	173.182	134.025	55.7559	123.15	46.1805	100.405	160.387	6268.21
AT1G09640	2926	3768	4658	4457	2712	3746	4308	3023	3686	4501	4065	2807	3091	3347	4217	4357	3115	4226	3444	3527	4245	2632	3808	4424	63.5431	65.5507	129.913	113.535	72.593	114.96	118.466	81.5307	94.5193	112.633	117.586	77.6935	59.8969	87.3668	116.616	133.492	60.935	116.196	90.8149	71.5495	110.809	57.9616	114.151	129.233	5548.3
AT2G41380	1871	1389	4677	5660	2204	5165	2788	2241	5416	5362	3059	2781	1259	4531	5683	5520	1766	5675	4916	1777	3406	1569	5220	4660	61.9003	36.8123	198.722	219.649	89.8755	241.475	116.798	92.0767	211.577	204.413	134.802	117.265	37.1669	180.181	239.417	257.652	52.6288	237.712	197.483	54.9178	135.447	52.6383	238.384	207.381	6157.05
AT4G26200	5244	518	3901	3724	4611	2783	2743	5712	3108	3428	2702	5596	452	3078	3532	3912	403	3848	2802	9009	3134	6428	3305	4506	131.17	10.3794	125.316	109.264	142.16	98.3714	86.8804	177.439	91.796	98.804	90.0236	178.401	10.0884	92.5416	112.5	138.053	9.08011	121.863	85.102	210.502	94.227	163.045	114.112	151.61	5091.97
AT2G20890	5615	7962	1411	4276	4843	3531	2127	5096	2247	1476	2096	4538	6931	2619	1530	1323	6723	1420	2216	6729	2477	5747	3667	1689	178.381	202.625	57.5686	159.342	189.637	158.519	85.5638	201.056	84.2894	54.0315	88.693	183.743	196.474	100.007	61.894	59.2971	192.387	57.1153	85.4807	199.69	94.5865	185.14	160.804	72.1759	1826.43
AT5G09440	4790	6306	2335	1459	3332	1300	1671	3232	5237	4684	1688	3515	5679	5136	4208	2974	6238	4084	4883	4190	1984	5667	1377	2303	133.188	140.461	83.3826	47.586	114.194	51.0806	58.8341	111.606	171.942	150.075	62.5174	124.567	140.9	171.653	148.992	116.666	156.239	143.774	164.86	108.83	66.3094	159.787	52.8507	86.1364	3158.65
AT3G28940	2885	2057	2994	7224	4684	6675	4633	5150	1774	2320	4919	5595	1795	2078	2338	3028	2047	2356	2182	3479	5320	2620	6619	3362	91.31	52.153	121.698	268.191	182.726	298.544	185.677	202.427	66.2975	84.6102	207.371	225.694	50.693	79.0523	94.2271	135.208	58.3586	94.4091	83.8547	102.857	202.39	84.088	289.17	143.131	3879.27
AT1G13260	5866	3095	4007	4308	3005	3463	3887	2464	3290	3947	3734	2718	2682	3278	3451	3111	3081	3368	3395	5289	4324	5083	3542	3558	137.776	58.2325	120.868	118.687	86.9938	114.94	115.604	71.8725	91.2431	106.822	116.817	81.3637	56.2086	92.5419	103.214	103.088	65.1837	100.155	96.8217	116.042	122.074	121.063	114.834	112.409	4394.5
AT4G19880	2253	2714	7128	2454	2184	2429	5759	1965	3717	5197	4428	2026	2493	2670	5418	6135	2824	5107	2578	3050	5001	2558	2449	5409	57.0288	55.0319	231.718	72.8622	68.1391	86.8849	184.588	61.771	111.095	151.582	149.293	65.3613	56.3075	81.2345	174.635	219.09	64.389	163.668	79.2347	72.1173	152.158	65.6589	85.5676	184.168	7696.72
AT5G24470	4130	7635	3708	2254	783	1550	3076	735	4839	4278	3175	585	6485	4335	4427	3573	6223	4529	4595	3759	3159	4246	2055	3793	104.291	154.446	120.253	66.7643	24.3707	55.311	98.3572	23.0501	144.285	124.48	106.792	18.8278	146.122	131.577	142.352	127.293	141.55	144.798	140.89	88.6697	95.8848	108.727	71.6301	128.837	4574.27
AT2G15480	880	624	8985	6547	2121	6700	8371	2208	1456	3370	5586	2462	494	737	3892	6859	668	3140	851	1096	6718	760	6085	7097	15.8242	8.98865	207.499	138.094	47.0099	170.254	190.607	49.309	30.9151	69.828	133.794	56.4253	7.9264	15.9295	89.1188	174.01	10.82	71.488	18.5809	18.4101	145.205	13.8583	151.038	171.663	9438.65
AT1G20630	3325	3978	3589	2325	2805	2245	2505	2833	7101	4953	2449	3161	3447	5982	5227	3903	3446	5086	4777	2786	2156	3549	2669	3328	63.2551	60.6234	87.6873	51.8825	65.773	60.3537	60.3442	66.9328	159.512	108.576	62.0571	76.6437	58.5135	136.788	126.624	104.756	59.0518	122.503	110.347	49.5099	49.3011	68.4652	70.0874	85.1629	4477.99
AT1G15500	5721	7688	2015	3621	5026	2812	2587	4963	2339	2104	2198	4268	6255	2540	1723	1664	6394	1691	2156	6803	2361	6016	2731	1905	111.133	119.635	50.2698	82.5079	120.339	77.1918	63.6345	119.731	53.6505	47.0956	56.8721	105.668	108.42	59.3065	42.6203	45.6037	111.882	41.5893	50.8535	123.447	55.1281	118.506	73.2288	49.7773	2300.89
AT5G64300	2758	2485	5383	4648	3672	4679	4993	3285	3088	3286	3951	3410	2155	2262	4430	5039	2249	3994	2284	2847	4347	2971	4697	4599	47.4968	34.2822	119.057	93.8925	77.9442	113.869	108.882	70.2578	62.7941	65.2078	90.631	74.8467	33.1153	46.823	97.1478	122.43	34.8878	87.0851	47.7602	45.7999	89.9838	51.8839	111.655	106.536	6201.03
AT2G37130	4426	6490	1466	1583	3526	1934	1636	3495	6492	3450	1293	3495	6373	6630	2633	1366	4215	2795	4977	8161	1399	6984	1571	1100	116.056	136.324	49.3685	48.6891	113.959	71.6632	54.3205	113.813	201.005	104.241	45.16	116.802	149.112	208.962	87.9156	50.5338	99.5562	92.7906	158.462	199.897	44.0939	185.704	56.8618	38.7983	1622.95
AT3G12630	3032	3435	4801	4767	2320	3923	3886	2699	3294	4408	3624	2514	2948	3518	3776	3970	3376	3821	3766	3493	4435	2860	3806	4970	86.9316	78.8945	176.783	160.32	81.9874	158.946	141.083	96.1037	111.517	145.63	138.4	91.8675	75.4201	121.239	137.86	160.588	87.1897	138.705	131.108	93.5522	152.843	83.1523	150.628	191.676	5662.85
AT2G27150	1778	2078	4467	3217	2310	2559	4641	2492	5704	5162	4855	2663	1648	4840	5182	3936	2001	5407	5082	2947	5141	1939	2870	4473	13.8638	12.9798	44.7326	29.4235	22.201	28.197	45.8231	24.1316	52.517	46.3798	50.424	26.4648	11.4661	45.3619	51.4523	43.2991	14.0543	53.3791	48.1153	21.4653	48.1838	15.3316	30.8901	46.915	5311.19
AT3G14067	5681	7896	1921	1947	4149	1670	1557	3374	4988	3170	1308	3666	7500	4801	2969	2044	7246	3085	4068	4155	1293	5564	1774	1553	82.7577	92.1431	35.9394	33.2693	74.4969	34.3783	28.7208	61.0405	85.7988	53.2114	25.38	68.0651	97.4891	84.0644	55.0748	42.0087	95.0816	56.899	71.9556	56.5408	22.6405	82.1923	35.6718	30.4312	2282.85
AT1G70290	3770	4546	4181	2544	1292	1811	4055	1489	4963	4979	3696	1295	3911	5134	4307	3506	4004	4400	5029	4121	4379	4242	1834	3871	47.6711	46.0484	67.8975	37.7333	20.1366	32.3605	64.9275	23.3828	74.1018	72.5467	62.2508	20.8704	44.1278	78.0308	69.3501	62.5461	45.606	70.4421	77.2138	48.6769	66.5569	54.3932	32.0111	65.8416	4763.46
AT3G49530	5278	991	4273	3091	6542	2513	3163	5895	2769	3346	2981	6371	959	2361	3800	4267	835	3988	2465	5931	3355	4927	3028	3976	113.688	17.0998	118.206	78.0978	173.687	76.493	86.2717	157.695	70.427	83.0488	85.5277	174.905	18.4321	61.1277	104.229	129.671	16.2012	108.759	64.4707	119.338	86.8645	107.619	90.0304	115.201	5172.62
AT4G10120	6425	7291	1393	2728	4992	2567	1049	4460	4316	2062	1183	5125	6280	3995	2843	1331	6494	2565	3436	4567	1009	6487	2914	1587	57.2928	52.0818	15.9528	28.5342	54.8671	32.3472	11.8448	49.3913	45.4443	21.1874	14.0511	58.2463	49.9686	42.8193	32.2821	16.7448	52.1619	28.9587	37.2031	38.0421	10.8149	58.6584	35.8677	19.0356	1780.61
AT5G64130	2138	2405	3901	3137	2378	2561	3007	2657	6259	6225	2782	2293	2176	6382	4632	3963	2349	5041	6390	3545	3751	2269	2472	4155	83.4462	75.1945	195.54	143.618	114.399	141.251	148.613	128.789	288.453	279.963	144.629	114.065	75.7825	299.4	230.211	218.222	82.5841	249.104	302.831	129.248	175.975	89.8036	133.179	218.139	4968.82
AT5G03700	1077	1122	5594	5861	746	4988	5041	692	4081	4808	6109	633	1113	3758	5371	5098	1264	5699	4065	1332	6397	1069	5506	5426	24.3765	20.3432	162.606	155.604	20.8116	159.538	144.476	19.4514	109.067	125.395	184.172	18.2603	22.4782	102.237	154.799	162.791	25.7701	163.312	111.716	28.1622	174.035	24.5354	172.02	165.196	6651.72
AT3G51370	2785	3585	4578	2344	2098	1867	3588	2289	4723	5564	3661	2090	3068	5160	4870	4037	3488	4924	4970	3405	4245	2846	1941	4592	54.5	56.1995	115.055	53.8051	50.6044	51.6297	88.9095	55.6296	109.134	125.464	95.4269	52.1274	53.572	121.372	121.355	111.456	61.484	121.999	118.094	62.2437	99.8513	56.4763	52.4306	120.875	5447.8
AT1G77760	6002	8260	1504	2844	3557	1895	1855	3014	4227	3430	2449	3012	6694	3272	2534	1813	5573	3202	3517	6334	2316	5587	2724	1076	80.5611	88.814	25.9261	44.7769	58.847	35.9437	31.5281	50.2414	66.9935	53.05	43.7842	51.5267	80.1727	52.7885	43.3107	34.3322	67.3803	54.4147	57.3194	79.4172	37.3656	76.0446	50.469	19.427	1821.53
AT1G76600	3458	572	5092	6750	4641	6731	4860	4642	1942	2942	4183	4935	572	1368	3085	3991	556	2772	1420	3563	4611	3589	5914	4493	144.132	19.0987	272.573	330.015	238.428	396.459	256.505	240.286	95.5774	141.299	232.232	262.162	21.2737	68.5358	163.738	234.688	20.8749	146.283	71.866	138.726	231.012	151.694	340.255	251.904	5588.95
AT4G24920	791	651	7466	4701	1652	3999	4785	1608	3585	5117	4796	1865	773	2949	5472	6950	701	5490	3424	1256	6147	888	3671	7896	32.6481	21.5246	395.757	227.597	84.0432	233.247	250.085	82.4245	174.72	243.365	263.67	98.1089	28.469	146.303	287.598	404.707	26.0624	286.893	171.599	48.4259	304.964	37.1667	209.148	438.382	9211.6
AT1G04820	3114	3664	3821	3273	2791	2770	3427	2253	4920	4832	3396	2405	3714	3873	4572	4391	3170	5888	4818	2977	3480	2719	2939	3350	66.9053	63.0623	105.434	82.4865	73.9117	84.1019	93.2353	60.1163	124.818	119.628	97.1872	65.8575	71.2025	100.02	125.086	133.101	61.3502	160.168	125.692	59.7486	89.8723	59.2395	87.1625	96.8168	4789.61
AT5G15650	1588	1523	5032	5588	3025	4696	5152	2650	3503	4543	4690	2985	1528	3005	4676	4606	1334	4878	3086	1962	5114	1703	5110	4494	28.5554	21.9386	116.209	117.866	67.0462	119.33	117.311	59.1797	74.3788	94.1332	112.334	68.4117	24.5173	64.95	107.071	116.852	21.6077	111.057	67.3804	32.9567	110.536	31.0536	126.837	108.701	5832.1
AT5G12480	1172	1054	5913	7079	2734	6608	5985	2881	2198	3292	5308	3114	857	1903	3756	5061	856	3742	2068	1504	5935	1240	6645	5541	22.2762	16.0482	144.338	157.827	64.0506	177.487	144.046	68.0058	49.3301	72.1	134.383	75.4363	14.5347	43.4759	90.9071	135.714	14.6555	90.0499	47.727	26.7035	135.593	23.8999	174.34	141.666	6808.67
AT2G32150	4376	6389	3699	1702	1984	1578	2874	2721	4565	4934	2456	2201	5838	4897	3959	3215	6250	3739	4270	3005	2613	4493	1368	3108	116.403	136.142	126.366	53.1055	65.0487	59.3166	96.8047	89.8883	143.383	151.233	87.0189	74.6198	138.567	156.571	134.1	120.654	149.755	125.924	137.916	74.6685	83.5468	121.194	50.2296	111.207	4132.26
AT5G26570	6663	9975	792	3736	5735	2932	1506	4149	1663	768	1662	5073	8020	1588	946	833	8159	848	1406	6802	1502	7127	3436	904	72.3864	86.8104	11.0502	47.6089	76.7947	45.0127	20.7174	55.9783	21.3329	9.61413	24.0501	70.2425	77.745	20.7364	13.0869	12.7675	79.8433	11.664	18.5469	69.0289	19.6138	78.5152	51.5262	13.2105	1046.1
AT1G05850	6389	7753	1671	4337	5384	3867	2151	4446	1581	1413	2310	4257	7039	1389	1332	1595	7445	1310	1510	5625	2436	5389	3939	1548	142.026	138.062	47.7057	113.088	147.52	121.476	60.5478	122.742	41.4989	36.1941	68.3983	120.611	139.623	37.1136	37.7048	50.023	149.078	36.8698	40.7578	116.806	65.0902	121.479	120.867	46.288	1988.07
AT5G45410	1216	1624	6183	2158	1229	2210	3690	1315	6607	6132	3836	1426	1364	5621	7153	5913	1214	7512	4996	1492	3635	1404	2320	5855	30.9092	33.0683	201.843	64.3428	38.505	79.3834	118.769	41.5115	198.303	179.605	129.877	46.1978	30.9371	171.737	231.527	212.049	27.7963	241.755	154.197	35.4266	111.061	36.1894	81.401	200.191	7413.68
AT2G25080	5236	7110	2102	4409	4521	3705	3268	5072	1689	1693	2810	3973	6206	1547	1551	1775	5538	1388	1463	5561	3246	6052	3893	2281	177.955	193.576	91.7494	175.77	189.39	177.944	140.643	214.081	67.7815	66.3025	127.209	172.099	188.206	63.1972	67.1245	85.1107	169.542	59.7263	60.3747	176.551	132.606	208.579	182.635	104.28	2538.74
AT1G78920	2063	2636	4850	1601	2048	1385	3190	1603	7119	5921	3066	1624	2340	5668	6695	5221	2049	7306	5761	2148	3282	2215	1597	4607	22.557	23.0887	68.1056	20.5337	27.6008	21.4001	44.1668	21.7673	91.9118	74.5999	44.6532	22.6316	22.8301	74.4917	93.216	80.5397	20.1808	101.141	76.4855	21.9393	43.1345	24.5592	24.1032	67.7584	6073.64
AT1G65720	1775	2388	4622	2836	1888	2492	3359	2017	6219	5581	3199	1859	2250	5758	5380	4841	2255	5989	5543	2540	3883	2083	2550	4686	52.86	56.9686	176.774	99.0672	69.3014	104.872	126.667	74.5975	218.686	191.515	126.895	70.5597	59.7892	206.109	204.019	203.394	60.4909	225.813	200.435	70.6594	138.996	62.904	104.823	187.713	5852.15
AT3G13330	1644	2102	6825	2494	1822	1893	5309	1441	6049	5523	4495	1791	1786	3531	6783	5525	1473	6644	3608	1543	4160	1835	2603	5113	11.7859	12.0716	62.8383	20.9726	16.0998	19.1777	48.1946	12.8296	51.2055	45.6246	42.9231	16.3646	11.425	30.4268	61.9216	55.8816	9.51215	60.3055	31.4071	10.3332	35.8476	13.3401	25.7587	49.3062	7190.98
AT3G49780	1225	1216	5641	3262	1405	3075	4723	1854	6151	6098	4091	1790	1311	5400	5574	5175	1161	6053	4636	1644	4585	1505	2660	5631	31.5931	25.1224	186.841	98.6811	44.6625	112.069	154.24	59.3819	187.315	181.22	140.535	58.8379	30.1696	167.396	183.055	188.296	26.9713	197.648	145.177	39.6063	142.134	39.3597	94.6946	195.346	6788.36
AT1G27760	2524	2843	5398	4262	2388	3316	3786	2169	4266	5150	3638	2502	2452	3200	5154	4325	3029	4830	3480	2458	4204	2176	3953	4254	47.7167	43.0556	131.061	94.5124	55.645	88.5888	90.6328	50.9248	95.2298	112.189	91.61	60.286	41.363	72.7156	124.075	115.356	51.5815	115.61	79.884	43.408	95.5318	41.7157	103.156	108.179	5754.97
AT1G76810	3420	3583	3439	4497	4712	3749	4056	4666	3074	2819	3738	5026	2886	2531	3441	3323	2687	3503	2508	3348	3466	3401	4245	3357	31.0925	26.0944	40.1533	47.9564	52.8014	48.1647	46.693	52.6821	32.9993	29.5316	45.2656	58.2371	23.4119	27.6578	39.8357	42.6221	22.0045	40.3214	27.6858	28.4329	37.8758	31.3542	53.2715	41.0529	4179.87
AT3G62030	5266	7060	2197	4922	4917	4317	3101	5178	976	1255	2763	4440	6299	889	1533	1929	5628	1339	850	5600	3241	5435	4207	2103	174.767	187.696	93.6414	191.608	201.136	202.462	130.318	213.417	38.2471	47.9937	122.14	187.806	186.535	35.4631	64.7857	90.3203	168.247	56.2632	34.2529	173.609	129.289	182.91	192.725	93.8817	2569.12
AT2G38940	812	934	6945	681	631	726	5791	518	4490	4902	6021	742	1013	4471	6573	9342	801	7558	4337	706	5451	798	1010	10093	17.2017	15.8502	188.95	16.9222	16.4762	21.7338	155.344	13.6281	112.314	119.661	169.896	20.034	19.1486	113.846	177.312	279.21	15.2849	202.716	111.559	13.971	138.802	17.1427	29.5342	287.607	10951.7
AT4G26910	1018	1333	6372	4776	1328	4187	5830	1326	3882	4458	5780	1595	1004	2947	5344	5952	1086	5225	3260	1145	5971	1048	4901	5573	21.1738	22.2102	170.211	116.523	34.0455	123.066	153.548	34.2518	95.3405	106.845	160.132	42.2824	18.6336	73.6763	141.539	174.658	20.3468	137.595	82.332	22.2466	149.28	22.1041	140.71	155.921	7388.17
AT4G17500	2668	1134	6584	4246	1743	3912	6104	1989	2903	3980	5069	2159	1017	2667	4044	5446	977	4002	2444	2447	6088	3174	4019	6523	95.0239	32.3543	301.159	177.387	76.5165	196.893	275.287	87.9773	122.086	163.34	240.474	98.0049	32.3206	114.174	183.407	273.652	31.3441	180.464	105.693	81.4119	260.631	114.634	197.584	312.506	7645.48
AT3G26580	5647	7281	1715	2798	3937	2407	1469	4158	3962	2873	1546	4284	6486	3436	2736	1887	7084	2704	3314	4282	1604	5227	2375	2008	172.289	177.952	67.199	100.134	148.052	103.777	56.7525	157.548	142.733	101.004	62.8273	166.585	176.574	126.005	106.295	81.2243	194.685	104.451	122.77	122.037	58.8231	161.716	100.021	82.4075	2322.16
AT5G20960	2776	3420	4797	2636	2530	2201	3786	2327	5330	4238	3634	2590	2914	3980	5298	4890	2801	5631	3729	2710	3268	2976	2549	4171	24.134	23.8182	53.5599	26.8813	27.1108	27.0405	41.6788	25.1244	54.7153	42.4555	42.0819	28.6985	22.6054	41.5901	58.6518	59.9783	21.935	61.9815	39.3643	22.0083	34.1505	26.2364	30.5892	48.7769	5729.06
AT3G24550	4061	2605	3112	4488	6773	3745	2758	5585	3390	3026	2376	6165	2491	2425	3208	2965	2283	3658	2607	4138	2444	3991	4137	2705	67.7061	34.7916	66.6338	87.7693	139.183	88.2329	58.2255	115.64	66.7369	58.1334	52.7644	131.002	37.0578	48.5963	68.1064	69.742	34.2859	77.2155	52.7759	64.4455	48.978	67.4741	95.2069	60.6633	3626.51
AT5G44910	1755	973	3953	5327	4165	4541	3901	5940	2830	3786	4384	5736	892	2951	3722	3532	981	3371	3217	2975	5569	2069	4290	4258	59.3137	26.3428	171.579	211.181	173.502	216.877	166.947	249.318	112.937	147.442	197.355	247.079	26.9001	119.879	160.182	168.412	29.8649	144.245	132.017	93.923	226.235	70.9085	200.135	193.574	4845.23
AT1G61560	986	380	3833	7206	5872	8166	3919	7606	2042	2284	3370	7755	305	1619	3506	3910	267	3252	1560	1291	3148	967	8124	3522	14.62	4.51363	72.991	125.331	107.317	171.105	73.5817	140.061	35.7518	39.0237	66.5579	146.555	4.03535	28.8545	66.1975	81.7941	3.56612	61.0502	28.0863	17.8815	56.1061	14.5398	166.276	70.2463	4657.21
AT5G66760	2751	3398	3766	2552	2463	2362	2863	2178	6646	4866	2739	3014	2897	5575	5500	3713	2792	5301	4962	2705	2698	2843	2691	3581	45.7574	45.2758	80.4471	49.7904	50.4947	55.518	60.2998	44.9901	130.527	93.262	60.6823	63.8943	42.9962	111.458	116.491	87.1305	41.8312	111.633	100.214	42.0286	53.9407	47.9521	61.7834	80.1195	4569.98
AT5G33320	1648	1943	5808	1706	1481	1422	3979	1259	6503	5515	3743	1258	1916	4608	7422	5956	1472	8271	5102	1504	3572	1517	1659	5490	39.2955	37.1134	177.857	47.7155	43.5263	47.9147	120.139	37.2821	183.093	151.528	118.879	38.2309	40.7655	132.067	225.354	200.362	31.6161	249.695	147.716	33.4997	102.377	36.6802	54.6035	176.085	7133.87
AT1G31130	3752	1173	3654	4945	6313	4885	2954	5989	3081	2595	2904	6131	1101	2530	3306	3524	1122	3359	2560	3897	2827	3685	4821	3574	105.714	26.4752	132.22	163.43	219.238	194.499	105.391	209.562	102.502	84.2499	108.985	220.166	27.6801	85.6815	118.613	140.081	28.4759	119.824	87.581	102.567	95.7415	105.285	187.497	135.453	4441.21
AT5G36880	1521	1689	5396	4839	2599	4491	5438	2643	3608	4193	4979	2596	1556	2805	4705	5048	1389	4559	2814	1606	5151	1653	4684	4648	17.6564	15.7064	80.4462	65.8907	37.187	73.6717	79.9351	38.1031	49.4552	56.0868	76.9867	38.4085	16.1174	39.1384	69.5492	82.6738	14.5241	67.0053	39.6641	17.4151	71.8737	19.4584	75.0548	72.5778	6230.31
AT2G45070	1174	1199	6373	2852	1220	2392	3754	1324	5218	6261	4029	1596	1555	3998	6018	6477	1419	6078	4483	1521	5197	1223	2324	6852	57.2107	46.8059	398.853	163.025	73.2791	164.723	231.647	80.1283	300.251	351.572	261.52	99.1266	67.6162	234.179	373.439	445.305	62.2882	375.004	265.264	69.2381	304.415	60.436	156.327	449.149	8145.15
AT2G24180	1633	1951	5397	3466	1867	3622	4737	2205	4004	4287	4102	2633	1655	3680	5910	6304	1713	5680	3312	1498	3943	1649	3942	4952	37.7889	36.1665	160.395	94.0808	53.2516	118.443	138.805	63.3688	109.406	114.312	126.437	77.6563	34.1733	102.358	174.15	205.811	35.7067	166.415	93.061	32.3815	109.675	38.6953	125.916	154.142	6900.4
AT3G11170	5285	5596	2292	6070	5345	5001	3100	4780	1209	1126	3198	4615	4837	1070	1463	2017	4747	1342	946	4688	3227	4914	5087	2144	107.136	90.8741	59.6712	144.336	133.552	143.262	79.5749	120.339	28.9393	26.3021	86.3512	119.237	87.4939	26.0718	37.7653	57.6861	86.681	34.4436	23.2853	88.7738	78.631	101.015	142.344	58.4627	2661.53
AT3G63410	5783	7556	1459	4523	5315	3698	2173	4846	1587	1158	2003	4931	6986	1587	1143	1306	6451	1160	1515	5521	2320	5563	3870	1617	179.938	188.337	58.3023	165.079	203.838	162.6	85.6159	187.259	58.3067	41.5185	83.0139	195.548	193.959	59.3532	45.2872	57.3309	180.806	45.6977	57.2378	160.471	86.7687	175.525	166.215	67.6775	1808.14
AT1G05300	1214	1375	5770	2261	1179	2110	5583	1134	4779	4626	5962	1428	1391	4073	5384	5979	1225	5603	4582	2258	5892	1809	2363	5994	23.6042	21.4164	144.081	51.5663	28.255	57.9745	137.456	27.3825	109.718	103.643	154.405	35.3873	24.1329	95.1879	133.301	164.012	21.4546	137.93	108.175	41.0111	137.701	35.6672	63.4195	156.766	7337.44
AT1G71500	4632	6483	1903	5129	4130	3999	2372	4250	2229	1798	2504	3954	5538	2298	2019	1651	6021	1769	2205	5393	2802	4580	4136	2076	157.934	177.074	83.3308	205.132	173.567	192.683	102.411	179.964	89.7405	70.6413	113.721	171.827	168.489	94.1789	87.6602	79.4199	184.923	76.3661	91.2884	171.769	114.836	158.355	194.659	95.2134	2321.99
AT4G24290	1447	1525	5589	6084	2644	5498	4925	3217	2653	3491	4415	3355	1161	2186	4053	4732	1327	3883	2499	1553	4787	1384	5933	5468	19.5898	16.5388	97.1753	96.6153	44.1199	105.184	84.4291	54.0881	42.4102	54.4595	79.6145	57.8899	14.0251	35.572	69.8711	90.3819	16.1826	66.5572	41.0798	19.64	77.8987	19.0002	110.873	99.5759	6508.63
AT5G24810	1770	2075	5114	4584	2725	3275	3641	2804	4289	4399	3667	2799	1626	3817	5049	4435	1839	4868	4116	2010	4005	1960	3934	4898	20.9724	19.6954	77.8206	63.7109	39.7971	54.8364	54.6285	41.2611	60.0069	60.0607	57.8741	42.2693	17.1912	54.3617	76.1795	74.1383	19.6277	73.0282	59.2174	22.2473	57.0402	23.55	64.3423	78.0651	5957.45
AT2G21520	2128	2617	4957	3091	1888	2601	4355	1930	4222	4952	4218	1986	2304	3968	4819	4481	2479	4997	4154	2492	4965	2235	3019	4802	34.2125	33.7046	102.351	58.2917	37.4133	59.0931	88.6595	38.5353	80.1498	91.7394	90.3273	40.6949	33.0527	76.6798	98.6572	101.64	35.9008	101.716	81.0923	37.4255	95.9482	36.4377	66.9983	103.848	5875.94
AT5G24110	1625	40	1414	11229	12435	10579	1324	13814	108	162	1071	12507	22	118	343	1128	31	256	109	2021	1112	1376	9297	1532	53.3448	1.05189	59.614	432.389	503.148	490.758	55.0365	563.18	4.18633	6.12796	46.8304	523.288	0.644426	4.65605	14.3381	52.2424	0.916674	10.6401	4.34476	61.9744	43.8782	45.8055	421.279	67.649	1678.2
AT1G47530	2231	2608	4619	5338	2343	4755	5041	2165	3195	3150	4395	2322	2288	2854	3929	4560	2291	3782	2762	2357	4898	2336	4708	4634	41.6017	38.9575	110.616	116.758	53.8511	125.299	119.029	50.137	70.3483	67.6837	109.162	55.1851	38.0697	63.9679	93.2937	119.964	38.4814	89.2892	62.5367	41.0562	109.783	44.1717	121.181	116.234	5707.77
AT1G70820	6947	9796	1027	1178	4169	1119	921	3586	3694	1899	1222	3601	8869	3414	2011	1235	8331	2161	2921	4977	1136	6931	1045	1292	124.921	141.11	23.7174	24.8472	92.4019	28.4349	20.9711	80.0824	78.4343	39.3482	29.269	82.5295	142.306	73.7901	46.0478	31.3314	134.943	49.1992	63.7778	83.6012	24.5539	126.384	25.9383	31.251	1473.11
AT2G36460	2464	3909	4328	3435	2097	2711	5304	2004	3164	3326	5701	2474	3420	3138	3175	4503	3603	3074	2881	2603	6336	2529	3040	4240	50.53	64.2165	113.987	82.6285	53.0052	78.5637	137.732	51.0382	76.6154	78.5946	155.725	64.6631	62.5815	77.3496	82.9108	130.282	66.556	79.8139	71.7384	49.8643	156.181	52.5917	86.0538	116.96	5405.67
AT3G08510	5280	7244	2163	3208	4258	3042	2341	3823	2696	2027	2688	3808	6035	2380	2383	1886	5647	2160	2246	4852	2463	5421	2909	2425	95.066	104.482	50.0158	67.7517	94.4948	77.3988	53.3724	85.484	57.3169	42.054	64.4644	87.3849	96.9572	51.5068	54.6354	47.908	91.5848	49.2392	49.1022	81.6055	53.3041	98.9762	72.2975	58.7309	2670.37
AT1G25560	2719	4006	2885	5617	1126	4402	4712	906	3497	3787	4994	904	3616	3861	3124	2974	3904	3232	3820	2626	5950	2402	4793	3409	65.4594	77.2584	89.2007	158.621	33.4128	149.76	143.646	27.0882	99.4099	105.056	160.144	27.7383	77.6788	111.727	95.7707	101.013	84.6617	98.5145	111.667	59.0561	172.181	58.6403	159.279	110.396	3832.49
AT2G15960	2609	4907	3833	2257	1378	1666	3649	1772	4305	5122	3719	1257	5245	3972	3527	3264	4906	4135	4486	3943	4920	2621	1731	4007	143.301	215.905	270.379	145.412	93.2899	129.31	253.789	120.872	279.202	324.172	272.082	87.995	257.058	262.229	246.683	252.929	242.726	287.551	299.181	202.306	324.821	145.983	131.238	296.045	4578.15
AT2G41410	2833	2554	4422	2861	2837	2335	3472	2944	4305	4472	3491	2857	2385	4273	4146	4168	2798	4019	4451	3334	4228	2571	2446	4856	93.0006	67.1633	186.431	110.167	114.791	108.32	144.325	120.023	166.872	169.162	152.647	119.536	69.8616	168.604	173.311	193.037	82.7373	167.041	177.418	102.238	166.832	85.5857	110.837	214.428	5552.45
AT3G05200	4691	1616	3311	3839	5121	3429	3163	5613	2884	2910	2921	5494	1648	2868	2933	3259	1726	2897	2803	5120	3363	4489	3510	3420	105.052	28.9902	95.2261	100.844	141.352	108.515	89.6934	156.107	76.2612	75.0918	87.1301	156.81	32.9311	77.1992	83.6389	102.967	34.8171	82.1394	76.2185	107.106	90.525	101.941	108.501	103.021	4127.91
AT3G56800	2154	1611	3755	6865	3463	5972	4816	3469	2419	3124	4449	3434	1816	2275	3010	3513	1639	3020	2365	2640	5566	2100	5670	3761	79.8047	47.8134	178.67	298.344	158.142	312.67	225.94	159.616	105.825	133.369	219.556	162.155	60.0357	101.312	142.006	183.627	54.6986	141.663	106.393	91.3679	247.874	78.8973	289.97	187.435	4553.52
AT5G58720	2300	1520	2958	7080	6359	5529	2444	7400	2368	2943	2210	7503	1439	2472	2711	2594	1492	2462	2638	3204	2675	2304	5234	3027	43.1735	22.8563	71.3095	155.89	147.126	146.663	58.0918	172.508	52.4859	63.6564	55.2562	179.503	24.1025	55.7744	64.8004	68.6965	25.2274	58.5118	60.1263	56.181	60.3557	43.8563	135.616	76.4303	3538.56
AT1G29340	5713	2009	2207	4458	7656	3417	2335	7310	1788	1892	2334	7530	1669	1807	2094	2108	1859	1997	1824	6201	2614	5891	3760	2370	84.1502	23.7052	41.7497	77.0239	138.997	71.1246	43.5514	133.72	31.0978	32.1125	45.7922	141.362	21.9361	31.9923	39.2759	43.8063	24.6652	37.2421	32.6224	85.3217	46.2808	87.9914	76.4481	46.9573	2761.04
AT2G46330	2977	1155	3441	6252	6944	5840	3306	8491	1239	1853	2627	9062	1011	1099	1971	3050	1025	2042	1200	3214	3336	2699	5044	3914	114.504	35.5873	169.975	282.069	329.202	317.423	161.016	405.592	56.2709	82.1257	134.586	444.236	34.698	50.8084	96.5355	165.507	35.5124	99.4404	56.0432	115.477	154.231	105.27	267.796	202.5	4292.91
AT3G15950	5016	6985	2443	4332	6206	3666	2814	4509	1202	1818	2657	3483	5311	1351	1451	1797	6170	1643	1113	6043	2358	5246	3283	1872	81.5728	90.9968	51.0236	82.6363	124.397	84.2489	57.9477	91.0662	23.0815	34.0678	57.5544	72.1921	77.0682	26.4083	30.0479	41.2298	90.3831	33.8291	21.9777	91.801	46.0931	86.512	73.6965	40.9503	2513.06
AT2G28630	2462	1985	4483	1995	2096	1607	5721	1643	3125	4554	6924	1208	1916	2700	4881	4924	1957	5361	3124	3708	6927	2598	2050	4778	42.4683	27.429	99.3129	40.3659	44.5635	39.1721	124.961	35.1968	63.65	90.5175	159.087	26.5578	29.4906	55.9806	107.212	119.831	30.4076	117.082	65.4317	59.7481	143.624	45.444	48.8111	110.863	5871.53
AT5G16910	2682	1906	3278	4106	6754	3521	2634	6708	3648	3521	2337	6739	1705	3163	3601	3052	1714	3738	2878	3061	2172	2943	4213	2637	25.2336	14.3653	39.6085	45.3141	78.3235	46.8133	31.3805	78.3794	40.5271	38.1723	29.2872	80.8097	14.3138	35.7697	43.1421	40.5116	14.526	44.5271	32.8784	26.9023	24.5632	28.0783	54.7141	33.3729	3701.3
AT2G38230	6834	8447	648	3534	5315	3088	934	5367	2033	1058	851	4514	7902	2323	1020	544	8477	825	2083	5893	925	6750	2638	691	225.568	223.345	27.4686	136.824	216.23	144.033	39.0367	220	79.2338	40.2392	37.4137	189.894	232.729	92.1612	42.8707	25.3324	252.034	34.4764	83.4817	181.696	36.6985	225.926	120.189	30.6792	776.214
AT5G08650	5007	6896	1755	4236	4604	3465	2330	4441	2204	1484	2323	4669	5826	2296	1695	1411	6032	1577	2033	4927	2525	5177	3760	1912	74.3719	82.0542	33.4787	73.8044	84.2904	72.7308	43.824	81.9221	38.6558	25.3996	45.96	88.3901	77.2171	40.9921	32.0597	29.5688	80.7063	29.6571	36.6664	68.363	45.0814	77.9776	77.0916	38.2017	2092.03
AT3G51160	1790	820	4181	7598	3995	7077	3921	4189	2197	2864	3946	4563	701	1863	3496	4193	724	3458	1792	1842	3813	1660	7793	3980	43.7657	16.0608	131.287	217.909	120.395	244.52	121.395	127.198	63.4281	80.6893	128.51	142.193	15.2936	54.7508	108.846	144.637	15.9453	107.046	53.2009	42.0705	112.06	41.1575	263.011	130.896	5106.06
AT2G23450	2107	1912	4472	4286	2641	3475	3288	2870	4637	5042	3194	2755	1643	4078	4845	4099	1858	4745	4353	2467	3548	2276	3725	4062	28.407	20.65	77.4323	67.7809	43.8874	66.2063	56.1328	48.0542	73.8191	78.3296	57.3581	47.3403	19.7656	66.0853	83.1789	77.9675	22.5642	80.9958	71.2606	31.0697	57.4975	31.1167	69.3226	73.6656	5213.67
AT5G07350	1990	2299	5616	3216	1723	2625	6360	1466	3406	4251	5853	1548	2030	2715	5275	5420	1726	5130	2625	1852	5389	1823	3150	4778	23.4088	21.6639	84.8424	44.3749	24.9817	43.6354	94.7344	21.4165	47.3088	57.6208	91.7074	23.2084	21.3076	38.3878	79.0146	89.9498	18.2886	76.4028	37.4935	20.3505	76.1972	21.7457	51.1475	75.6025	6531.67
AT1G20970	1874	2301	4768	1858	1743	1618	2836	1389	6542	5487	2791	1459	1782	5525	6816	5171	2089	6952	5231	2104	2828	2162	1915	4970	15.6682	15.4113	51.1971	18.2217	17.9621	19.1166	30.0248	14.4225	64.5849	52.8623	31.082	15.5472	13.2944	55.5237	72.5668	60.9956	15.7327	73.591	53.1048	16.4324	28.4206	18.3301	22.1007	55.8945	6169.96
AT5G04170	1591	1727	5165	4079	2029	3636	4789	2081	4159	4344	4982	2000	1600	3493	4728	4886	1657	4714	3396	1762	4961	1645	3923	4849	45.678	39.7193	190.444	137.368	71.8009	147.518	174.103	74.199	140.993	143.711	190.52	73.1838	40.9891	120.54	172.851	197.909	42.8522	171.353	118.387	47.2552	171.203	47.892	155.469	187.263	6152.53
AT5G20990	1390	1725	5083	5648	1807	4730	5359	1947	3020	3715	5128	1957	1599	2769	3961	4662	1774	3875	3044	1818	5839	1546	4933	4846	19.9536	19.8366	93.7101	95.1034	31.9725	95.9515	97.4125	34.7106	51.19	61.4508	98.0515	35.8052	20.4817	47.7778	72.4053	94.4178	22.939	70.4278	53.0581	24.3785	100.751	22.5049	97.7475	93.5737	6022.05
AT1G55490	6439	8626	919	4749	6073	3986	2004	5275	718	463	1884	5314	7184	701	560	611	6410	531	611	5994	1922	6215	4139	783	107.142	114.98	19.6389	92.691	124.553	93.7264	42.2243	109.007	14.1071	8.87736	41.7562	112.697	106.664	14.0202	11.8655	14.3436	96.0757	11.1867	12.3447	93.1676	38.4414	104.868	95.0658	17.5253	949.819
AT3G09830	2991	480	2236	7373	8351	6637	2708	8875	1526	1591	2620	8844	353	1345	1752	2040	429	1652	1473	4230	2792	3010	6445	2174	53.3762	6.8619	51.2463	154.337	183.688	167.373	61.1933	196.693	32.1556	32.7162	62.2776	201.154	5.62104	28.8503	39.8129	51.3613	6.89609	37.3256	31.9179	70.5145	59.8895	54.47	158.76	52.186	2661.89
AT3G26210	1430	1263	3790	3099	1367	3071	3738	2026	6015	4878	4348	2147	1092	5431	5701	4205	1181	5986	5404	2012	4195	1795	3279	4181	27.6643	19.573	94.1633	70.3233	32.5959	83.955	91.5686	48.6756	137.401	108.739	112.04	52.9375	18.8502	126.287	140.441	114.769	20.5801	146.617	126.94	36.3595	97.5483	35.2134	87.5613	108.799	5040.74
AT5G42300	2188	2519	4168	3116	2175	2631	3109	2285	5197	5022	3025	2337	3281	4315	4508	4204	2802	4659	4589	2735	3720	2244	2495	4207	65.0221	59.9672	159.075	108.619	79.6681	110.489	116.993	84.3314	182.363	171.97	119.74	88.5158	87.0024	154.131	170.591	176.259	75.0061	175.296	165.589	75.9239	132.881	67.6234	102.346	168.171	5199.65
AT1G50010	2606	3249	3801	2713	2156	2306	2994	1892	4663	5700	3066	1766	3121	4596	4538	4075	2914	5565	5253	3058	3367	2273	2453	3356	62.1734	62.0943	116.463	75.9233	63.4001	77.7452	90.4495	56.0584	131.361	156.699	97.4321	53.6994	66.4409	131.797	137.865	137.162	62.6231	168.098	152.173	68.1514	96.5557	54.9908	80.7822	107.7	4647.39
AT1G61250	1629	1754	4975	3952	2068	3836	4771	2076	3994	4560	4257	2364	1532	3410	4520	4769	1509	4660	3735	1927	4835	1816	3997	4518	44.5635	38.4379	174.788	126.815	69.73	148.293	165.269	70.53	129.014	143.742	155.118	82.424	37.3962	112.127	157.454	184.06	37.1845	161.402	124.065	49.2432	158.986	50.3772	150.931	166.252	5890.21
AT3G02840	6611	11	624	2599	14747	2843	756	16265	88	123	585	16404	11	86	208	606	7	206	100	8219	620	6480	2600	624	217.192	0.289495	26.3281	100.156	597.16	131.989	31.4501	663.619	3.41373	4.65632	25.5995	686.869	0.322463	3.39602	8.70158	28.0882	0.207152	8.56858	3.98911	252.233	24.4834	215.879	117.906	27.5755	765.905
AT5G25350	1247	2373	5029	6080	412	4842	4108	571	3993	4610	3802	441	1884	4181	4341	4954	2047	4316	4008	1643	4515	1216	5405	5402	18.0292	27.4839	93.3793	103.112	7.34206	98.9277	75.208	10.2526	68.1679	76.802	73.2185	8.12636	24.3053	72.6585	79.9205	101.051	26.6589	79.0054	70.3618	22.1898	78.4642	17.828	107.868	105.058	6357.34
AT3G53480	1599	1917	4388	1340	1747	1133	2312	1396	8072	6108	2283	1702	1614	6005	7802	5309	1837	8165	5433	1808	1912	1753	1685	4091	14.4441	13.8719	50.9058	14.1984	19.4511	14.4629	26.4456	15.6609	86.0981	63.5773	27.4692	19.5952	13.0094	65.2005	89.7441	67.6595	14.9474	93.382	59.591	15.2562	20.7603	16.0577	21.0101	49.7089	5716.64
AT5G53350	4982	6566	1830	2785	3648	2364	1642	3514	3999	2855	1799	3755	5693	4185	2825	1698	6132	2670	3588	4020	1847	4482	2608	1922	91.5693	96.6761	43.1973	60.0435	82.6442	61.4013	38.2159	80.2116	86.7898	60.4664	44.043	87.9639	93.3682	92.4567	66.1186	44.031	101.523	62.1331	80.0753	69.0207	40.8054	83.5369	66.1671	47.5186	2249.93
AT4G22890	6125	8110	959	4381	5118	3848	1832	4969	1298	673	2056	4518	6933	1353	753	978	7119	719	1291	5604	2136	5348	4012	1206	171.547	181.957	34.4949	143.928	176.68	152.299	64.9721	172.836	42.9262	21.7197	76.7007	161.277	173.264	45.5482	26.8553	38.6448	179.602	25.496	43.9039	146.616	71.9089	151.89	155.105	45.4347	1299.5
AT5G56350	1342	1745	5448	3110	1367	2746	4394	1348	5135	5062	4116	1569	1414	4112	6186	5951	1413	6150	3959	1166	4054	1315	3201	5033	25.95	27.0304	135.295	70.5407	32.581	75.0359	107.589	32.3716	117.245	112.79	106.013	38.6684	24.3975	95.5728	152.319	162.349	24.6117	150.566	92.9544	21.0615	94.2265	25.7852	85.4394	130.911	6801.1
AT3G16720	7682	835	1846	2667	9822	2302	1559	10162	1339	1411	1559	10344	804	1367	1452	1822	878	1407	1477	7901	1712	6815	2203	1868	206.549	17.9848	63.744	84.1135	325.506	87.4656	53.0785	339.325	42.5109	43.7157	55.8334	354.474	19.2893	44.1787	49.7134	69.1149	21.2646	47.897	48.2202	198.444	55.3295	185.812	81.7618	67.5599	2287.57
AT5G27350	3782	3781	2413	1145	2873	1154	2322	3533	6097	4715	2509	3554	3429	5893	5079	2995	3343	5231	4724	2809	2189	3782	1323	2454	75.3688	60.3599	61.7571	26.7652	70.5694	32.4982	58.5944	87.4384	143.469	108.271	66.5993	90.2683	60.9745	141.157	128.886	84.2057	60.0096	131.984	114.309	52.2912	52.4349	76.4278	36.393	65.7822	3260.89
AT1G69900	3890	588	3044	4291	7814	3989	1537	8227	2290	2447	1583	8904	506	1967	2848	2864	548	2782	2003	5494	1727	4562	3949	3270	100.02	12.1111	100.517	129.416	247.639	144.938	50.0418	262.703	69.5251	72.4989	54.2145	291.789	11.6091	60.7906	93.2468	103.892	12.692	90.5645	62.534	131.957	53.3743	118.946	140.156	113.096	3789.84
AT4G08920	4844	6641	2080	1165	2142	902	2308	2327	4713	3827	2685	2027	5648	5048	3462	2026	6155	3253	4734	4247	2685	4945	958	2289	67.9694	74.6474	37.4828	19.1748	37.0459	17.8854	41.0081	40.5504	78.0869	61.8771	50.1826	36.2503	70.7156	85.1384	61.8579	40.1073	77.795	57.7909	80.6562	55.6671	45.2854	70.3616	18.5551	43.2035	2642.1
AT1G06460	5317	8827	1276	2621	4101	2384	1246	3880	2431	1537	1615	4447	7587	2650	1486	1493	8311	1650	2466	4745	1526	5261	2519	1560	170.448	226.679	52.5335	98.557	162.042	107.998	50.5788	154.471	92.0199	56.7756	68.9601	181.694	217.024	102.11	60.6602	67.5244	239.99	66.9693	95.9884	142.092	58.801	171.023	111.466	67.2689	1793.6
AT3G55150	394	149	8191	2397	1166	2448	4689	1892	4058	5854	4639	1771	122	3306	6673	7092	111	6334	3516	618	4639	552	2700	7612	7.72452	2.34009	206.239	55.1236	28.1763	67.8219	116.407	46.0665	93.9416	132.248	121.143	44.2529	2.13425	77.9066	166.592	196.164	1.96025	157.224	83.6997	11.318	109.321	10.9742	73.0679	200.742	9440.55
AT1G66920	1958	1967	3188	4739	1875	3870	4383	2257	4167	3680	5074	2550	1791	3992	3756	3347	2060	4080	4057	2394	5573	2102	4020	3729	36.3032	29.2152	75.912	103.066	42.8494	101.398	102.903	51.9701	91.2278	78.6217	125.309	60.2589	29.6305	88.9651	88.6782	87.5514	34.4044	95.7764	91.3351	41.4633	124.201	39.5208	102.884	93.0012	4245.53
AT5G11500	2379	3327	4009	3027	1895	2439	2971	2258	4375	5397	3053	2161	2923	4555	4136	3565	3166	4247	4510	3128	3983	2519	2290	4178	61.4673	68.8612	133.029	91.7396	60.349	89.0524	97.2023	72.4541	133.475	160.681	105.069	71.1628	67.3891	141.46	136.078	129.952	73.6843	138.931	141.49	75.4959	123.699	65.9991	81.672	145.205	4848.43
AT5G46470	2627	2058	3584	5361	6225	3996	2546	7369	2191	2726	2465	6976	1880	2036	2779	2838	1899	2635	2285	2739	2729	2439	4716	3367	22.2628	13.9713	39.0074	53.2917	65.0234	47.8552	27.3213	77.5563	21.9247	26.62	27.825	75.3484	14.2164	20.7393	29.9893	33.9318	14.4964	28.2726	23.5129	21.683	27.7989	20.96	55.1672	38.3819	4030.97
AT1G65690	469	310	6015	3643	1103	3542	5091	1534	4613	4730	4718	1612	255	4215	5792	5793	326	5330	4080	837	5283	569	4439	6108	15.8761	8.4063	261.497	144.652	46.0212	169.435	218.222	64.489	184.385	184.499	212.73	69.548	7.70234	171.501	249.666	276.662	9.94039	228.436	167.699	26.467	214.959	19.5319	207.417	278.121	7400.37
AT5G66120	1487	1800	5608	2559	1411	2397	3875	1284	5419	4862	3915	1377	1607	4424	6331	5573	1532	6343	4402	1391	3619	1382	2452	5229	31.8356	30.8707	154.195	64.2639	37.2341	72.5194	105.051	34.1394	136.991	119.944	111.644	37.5738	30.6994	113.845	172.597	168.332	29.5444	171.934	114.433	27.8187	93.1313	30.0034	72.4621	150.586	6781.4
AT3G55470	948	759	4797	7578	2627	6705	4335	3932	2167	3055	3883	4261	713	2047	3107	4128	821	3006	2347	1353	4772	1058	6859	5020	40.8398	26.1932	265.402	382.934	139.491	408.186	236.477	210.367	110.231	151.652	222.814	233.956	27.4079	105.996	170.441	250.894	31.859	163.957	122.769	54.4478	247.104	46.219	407.872	290.899	5750.39
AT5G47230	11430	171	1392	1620	8528	1355	1385	9219	820	1055	1040	9174	174	772	1091	1182	123	1119	834	12982	1344	10456	1607	1387	371.761	4.45539	58.1456	61.8055	341.882	62.2789	57.0416	372.384	31.4922	39.5396	45.0558	380.299	5.04985	30.1809	45.1857	54.2388	3.60361	46.0801	32.937	394.427	52.5438	344.86	72.1475	60.6817	1632.94
AT1G52230	5640	6944	1109	3220	4488	2906	1388	4408	2894	1341	1446	3730	6915	2913	1683	1117	5974	1547	2700	6597	1537	5647	2787	1289	340.229	335.562	85.9177	227.846	333.699	247.726	106.024	330.234	206.14	93.2143	116.187	286.78	372.216	211.217	129.281	95.0648	324.617	118.154	197.768	371.745	111.447	345.438	232.069	104.594	1453
AT2G25520	1371	1581	5242	3439	1594	2877	3732	1701	4557	5317	3616	1623	1363	4121	5514	4806	1594	5701	4502	1969	4324	1508	2941	5216	33.3096	30.7705	163.564	98.0072	47.7343	98.7768	114.815	51.3245	130.732	148.854	117.02	50.2572	29.5487	120.346	170.591	164.737	34.8846	175.367	132.812	44.6873	126.276	37.1529	98.6312	170.464	6300.01
AT2G18440	3564	7093	2689	3986	2040	2765	2846	2257	2424	3330	2682	2294	5765	2738	2522	2185	6856	2664	2687	4275	3187	3540	2955	2451	88.9899	141.875	86.229	116.744	62.7833	97.5623	89.9833	69.988	71.4672	95.8096	89.1992	73.0036	128.444	82.1737	80.1875	76.9714	154.201	84.2176	81.4649	99.7117	95.651	89.6326	101.847	82.3209	3017.37
AT2G31570	2394	2954	3787	2774	1955	2557	2669	2429	4987	4541	2894	2538	2828	4987	4630	4311	2911	4569	4652	2163	2981	2396	2714	4151	113.274	111.967	230.123	153.96	114.015	170.97	159.911	142.732	278.622	247.582	182.391	153.054	119.398	283.623	278.962	287.779	124.069	273.711	267.267	95.6025	169.54	114.962	177.257	264.194	5073.05
AT1G18740	9489	809	873	1838	11593	1611	700	11546	528	598	637	11639	770	579	692	748	820	632	467	10642	711	9281	1642	902	246.828	16.8576	29.1641	56.0808	371.69	59.218	23.0567	372.988	16.2173	17.9241	22.0706	385.868	17.8721	18.103	22.9213	27.4505	19.2133	20.8141	14.75	258.586	22.2305	244.81	58.957	31.5606	1040.31
AT1G31930	1198	1224	4763	7028	2438	6524	4923	2627	2564	2676	4344	3084	932	2089	3627	4326	1017	3410	1994	1481	4524	1336	6950	4505	13.926	11.3979	71.1066	95.8288	34.9313	107.169	72.4642	37.9244	35.1932	35.8441	67.2603	45.6912	9.66711	29.188	53.6878	70.9465	10.6489	50.1868	28.1446	16.0817	63.2116	15.7484	111.517	70.4414	5609.66
AT5G22920	3876	5100	3316	1614	1589	1416	2647	1783	4426	4549	2662	1510	5094	4734	3669	3019	4716	3352	4428	4242	3230	4436	1208	2678	108.99	114.88	119.751	53.2356	55.073	56.2666	94.2501	62.265	146.956	147.395	99.7037	54.1164	127.813	160.003	131.374	119.768	119.452	119.337	151.186	111.425	109.172	126.49	46.8877	101.293	3718.91
AT5G48180	1577	2231	5095	817	1106	730	3211	1268	6650	7658	3379	1287	1986	5582	6429	4341	1951	7311	5089	1763	3293	1901	769	3688	38.6247	43.7729	160.265	23.472	33.3887	25.2662	99.586	38.5693	192.321	216.128	110.235	40.1754	43.4035	164.331	200.51	150.002	43.0433	226.713	151.344	40.336	96.946	47.2146	25.9985	121.503	5408.59
AT2G44060	2557	2609	4002	2519	2484	2271	2670	2457	4821	4550	2709	2435	2370	4658	4902	4223	2447	4734	4470	3081	2832	2785	2384	4123	76.363	62.4164	153.493	88.242	91.4356	95.8415	100.969	91.1269	170.005	156.576	107.761	92.6829	63.1556	167.205	186.417	177.93	65.8265	178.997	162.091	85.9511	101.66	84.3408	98.2758	165.626	5107.87
AT1G58290	4551	4700	2727	2654	3805	2242	1438	3462	4281	3136	1342	3542	4012	4219	3455	2085	4785	3479	4003	3975	1692	4551	2271	2675	83.3942	68.992	64.1761	57.0459	85.9398	58.0561	33.3666	78.7852	92.6286	66.2166	32.7552	82.7229	65.5996	92.9255	80.6187	53.9026	78.9815	80.714	89.0665	68.0414	37.2678	84.566	57.4426	65.935	3081.69
AT4G17230	4542	2064	2741	3931	6493	3324	2794	6192	2164	2206	2590	6558	1767	2147	2563	2749	1756	2601	1877	4691	2663	4594	3499	2567	74.092	26.9715	57.4239	75.218	130.551	76.6247	57.7131	125.442	41.6824	41.4659	56.276	136.346	25.7201	42.0971	53.2392	63.2665	25.8026	53.7193	37.1782	71.482	52.2155	75.9933	78.7872	56.3266	3330.04
AT1G25550	2554	2558	3630	5988	2670	5221	3862	2650	2686	3054	3739	2925	2389	2439	3130	3425	2439	3005	2481	2824	4059	2441	5235	3542	60.0532	48.1823	109.618	165.155	77.3815	173.481	114.988	77.3838	74.5748	82.7458	117.104	87.6575	50.1236	68.9324	93.717	113.619	51.6584	89.4592	70.834	62.0279	114.72	58.2027	169.91	112.028	4375.66
AT2G22300	2951	2982	2488	5928	5797	5197	3275	6221	1953	1743	2903	6120	2485	1846	2036	2246	2608	2066	1622	2775	2748	3040	5479	2436	30.4577	24.6551	32.979	71.7679	73.7465	75.799	42.8019	79.74	23.8013	20.7294	39.9093	80.5057	22.8857	22.9011	26.7586	32.7048	24.2465	26.9975	20.3272	26.7545	34.0917	31.8171	78.0578	33.8196	2958.57
AT5G49480	1706	1089	6302	4779	2312	3982	5499	2120	2378	4098	4687	2567	1014	1248	4268	5435	1203	3837	1408	1881	5298	1474	4452	5702	60.5067	30.9403	287.053	198.818	101.07	199.577	246.963	93.379	99.5881	167.478	221.421	116.038	32.0903	53.2029	192.756	271.956	38.433	172.299	60.6355	62.319	225.861	53.013	217.955	272.029	7190.15
AT5G64660	5118	246	3482	3653	7961	3385	2214	8589	1339	2166	1904	9035	191	1190	2449	3113	270	2174	1412	5541	2209	4287	3291	3490	131.914	5.07923	115.26	110.442	252.912	123.292	72.2592	274.93	40.7514	64.3297	65.3668	296.803	4.39274	36.8667	80.3783	113.2	6.26858	70.9441	44.1902	133.409	68.4371	112.048	117.087	120.999	4160.86
AT4G37370	1549	182	4006	7158	8350	7053	3545	7709	972	2436	2542	9853	104	258	2396	3469	135	1732	406	1484	2905	1022	6282	3128	36.646	3.44921	121.716	198.638	243.486	235.794	106.198	226.497	27.1527	66.4072	80.1033	297.093	2.19543	7.33655	72.1807	115.786	2.87689	51.8787	11.6628	32.7957	82.6088	24.5181	205.145	99.542	4371.2
AT2G05540	3815	4818	2347	1530	2484	1119	1949	2580	4722	4538	2271	2809	4799	3774	3729	2308	6272	3994	4504	4712	2549	3132	1184	2674	196.063	198.354	154.908	92.2333	157.349	81.2672	126.835	164.668	286.549	268.737	155.46	183.993	220.071	233.131	244.035	167.345	290.35	259.881	281.061	226.211	157.462	163.224	83.9926	184.853	3028.47
AT2G02710	3418	4215	3278	1099	1824	890	2342	2306	5105	5603	2312	2061	3688	5205	4366	3004	4175	4549	5301	3593	2748	3387	903	3177	72.8822	71.9978	89.7673	27.4879	47.9386	26.8178	63.2354	61.0658	128.534	137.668	65.6654	56.0113	70.17	133.403	118.547	90.37	80.19	122.809	137.248	71.5672	70.4321	73.236	26.5782	91.1235	3903.96
AT3G44260	15521	254	243	386	9826	358	353	8560	308	318	283	8988	330	296	277	260	292	267	248	15725	393	14227	328	288	490.872	6.43508	9.86993	14.3196	383.033	15.9998	14.1367	336.21	11.5019	11.5888	11.9216	362.293	9.31265	11.2522	11.1554	11.601	8.31851	10.6912	9.52357	464.564	14.9398	456.27	14.3189	12.2519	327.279
AT1G70770	1785	2189	5103	3660	1780	3316	5265	1496	3405	3558	5179	1643	2111	2655	4860	5005	1612	4654	2604	1809	4387	1832	3804	4572	27.4575	26.9737	100.811	66.0387	33.7484	72.081	102.552	28.5787	61.8459	63.0653	106.113	32.2113	28.9749	49.0889	95.1958	108.618	22.3358	90.6389	48.6366	25.9937	81.1138	28.5764	80.7702	94.6003	6065.07
AT5G01560	1502	763	4571	3885	3936	3357	3429	4820	2896	3482	3597	5082	580	2827	3943	4663	760	4009	2953	2811	3886	2069	3607	4842	20.065	8.16518	78.4225	60.8773	64.809	63.3731	58.0044	79.966	45.6814	53.5994	64.0043	86.5271	6.91367	45.3933	67.0741	87.884	9.14529	67.8065	47.8997	35.0782	62.3989	28.0279	66.5125	87.0078	5819.58
AT5G59550	9218	532	1775	2985	9170	2682	1605	9477	546	924	1305	9563	443	526	842	1487	467	766	521	8908	1701	8444	2540	1739	194.888	9.01014	48.1954	74.0264	238.962	80.1291	42.9682	248.833	13.6305	22.5103	36.75	257.686	8.35724	13.3669	22.6683	44.3541	8.89363	20.5042	13.3747	175.928	43.2272	181.032	74.1258	49.4551	2061.22
AT2G17420	1831	2139	4623	3581	2060	3483	3921	2169	4050	4686	3536	2223	1768	3792	4321	4220	1856	4608	3469	2239	4164	1976	3283	4156	35.325	33.058	114.545	81.0388	48.9861	94.958	95.7889	51.9688	92.2615	104.174	90.8669	54.6615	30.436	87.9345	106.154	114.863	32.2542	112.557	81.264	40.3511	96.5627	38.6582	87.4285	107.853	5364.32
AT1G74360	635	238	5114	6144	3086	5250	3793	4663	2641	3502	3360	5870	225	2257	4291	4785	248	3893	2373	748	3743	600	5847	4745	7.27957	2.18565	75.2926	82.6186	43.6053	85.0501	55.0603	66.3875	35.7496	46.2605	51.3063	85.7666	2.30158	31.1	62.6396	77.3907	2.56093	56.5044	33.0316	8.01015	51.577	6.97498	92.5237	73.1698	6045.71
AT1G12360	1277	1412	4138	6371	3434	5964	3762	4212	2757	2926	3591	3915	1247	2244	3650	3716	1319	3418	2229	1222	3570	1331	6182	3764	20.399	18.0686	84.8925	119.377	67.613	134.63	76.096	83.5596	52.0028	53.8586	76.4071	79.7075	17.7745	43.0862	74.2456	83.7471	18.9792	69.1284	43.2344	18.2346	68.5475	21.5604	136.313	80.8784	4793.22
AT3G56880	7577	1161	2341	4903	5454	3735	3087	4909	1288	1367	2841	5113	1095	1185	1808	2064	1220	1759	1269	6945	3060	6814	3925	2689	219.322	26.9208	87.0253	166.472	194.586	152.777	113.148	176.468	44.0222	45.5948	109.536	188.629	28.282	41.2287	66.641	84.2886	31.8096	64.4638	44.6011	187.786	106.466	200.008	156.824	104.698	2926.66
AT1G64370	5556	6829	1941	4063	4510	3496	2293	3894	850	1720	2254	4631	6786	792	1376	1835	6025	1760	861	4290	2176	4592	3275	1718	180.848	178.066	81.1403	155.129	180.942	160.808	94.5104	157.411	32.6694	64.5122	97.7248	192.121	197.095	30.9865	57.0333	84.2679	176.654	72.532	34.0294	130.442	85.1363	151.57	147.147	75.2209	2268.48
AT1G52760	1024	1309	5742	2288	743	2086	3703	734	5243	5540	3777	651	1160	4762	6761	5523	1084	7111	4803	1014	3786	1005	2050	5577	29.8239	30.5405	214.777	78.1655	26.6725	85.8544	136.566	26.5491	180.308	185.924	146.525	24.1654	30.1463	166.706	250.746	226.942	28.4386	262.217	169.854	27.5873	132.541	29.6818	82.415	218.489	6956.42
AT4G29900	2354	2817	3368	4091	3736	3752	2891	3601	3809	3051	2853	3488	2626	3297	3760	3614	2487	3377	3122	2285	2747	2568	4050	3582	23.2044	22.2445	42.6379	47.303	45.3923	52.265	36.0858	44.0836	44.335	34.6552	37.4598	43.8217	23.0978	39.0643	47.1966	50.2606	22.0828	42.1465	37.3678	21.0406	32.5483	25.6696	55.1071	47.4956	4371.08
AT3G06860	2006	2667	3785	1595	1851	1541	2662	1672	7023	5138	2523	1989	2300	5984	5870	4076	2119	5969	5079	1954	2261	2181	1875	3194	31.2658	33.2992	75.7643	29.1605	35.5596	33.9411	52.5377	32.3642	129.251	92.2774	52.3788	39.5114	31.9873	112.106	116.503	89.6289	29.7498	117.789	96.1208	28.4492	42.3589	34.4711	40.3393	66.9634	4574.5
AT5G14120	4207	5958	2851	1627	3274	1579	2473	3483	3351	3588	1815	3464	4920	3045	2963	2804	4756	2923	2847	4230	1933	4950	1453	2808	71.5487	81.1712	62.2711	32.4572	68.6308	37.9486	53.2571	73.5651	67.2938	70.3143	41.1155	75.0854	74.6631	62.2463	64.1682	67.2794	72.8594	62.9396	58.7918	67.2012	39.5153	85.3679	34.1101	64.2377	3496.82
AT5G02290	2959	1255	2390	6017	6634	5416	2721	6943	2123	1964	2500	6993	1272	1948	2117	2402	1223	2038	1869	3108	2587	2965	5332	2476	66.4756	22.5857	68.9565	158.559	183.698	171.941	77.4052	193.711	56.3169	50.8418	74.8095	200.23	25.4986	52.6021	60.5616	76.1317	24.749	57.9679	50.9831	65.2237	69.8584	67.5464	165.347	74.8224	3004.15
AT5G48657	1256	337	4436	6078	3579	5447	3701	4120	2813	3491	3521	4145	284	2450	3786	4218	343	3500	2445	1856	4157	1590	5278	4357	30.6386	6.58538	138.973	173.914	107.61	187.767	114.32	124.815	81.0252	98.1275	114.405	128.87	6.18171	71.8359	117.603	145.165	7.53681	108.097	72.4199	42.2926	121.889	39.3311	177.72	142.965	5373.12
AT4G19200	3057	2933	2912	4279	3401	4003	3082	3378	3178	3069	3107	3443	3094	3019	2656	2662	2757	2825	2790	4058	3553	3190	4099	2543	108.879	83.6818	133.198	178.766	149.302	201.473	138.996	149.415	133.651	125.952	147.397	156.29	98.3283	129.243	120.457	133.761	88.45	127.389	120.657	135.01	152.106	115.212	201.517	121.831	3349.65
AT5G62630	1840	1832	3354	2169	1649	1971	3767	1230	6321	3752	4558	1427	1911	5330	5307	4527	1809	5903	5381	1874	3744	1759	2128	3534	31.3056	24.969	73.2869	43.2871	34.5808	47.3886	81.1566	25.9895	126.987	73.5578	103.295	30.944	29.0119	109	114.977	108.665	27.7241	127.158	111.165	29.7838	76.5675	30.348	49.9762	80.8787	4741.08
AT5G59420	1908	2214	4251	3531	1959	3304	4138	2206	4157	3752	4055	2295	1946	3453	4257	4309	1833	4533	3413	1943	4002	2013	3466	4054	45.1645	41.9825	129.232	98.0417	57.1563	110.52	124.032	64.8504	116.19	102.339	127.852	69.2388	41.1029	98.2453	128.316	143.903	39.0837	135.853	98.0967	42.9634	113.868	48.3195	113.249	129.082	5214.43
AT3G54620	1428	1710	4435	4959	2026	4526	4517	2213	3416	4077	3882	2274	1514	3097	3841	4311	1544	3891	2944	1689	4074	1568	4490	4318	35.5093	34.0629	141.634	144.645	62.0961	159.042	142.229	68.3415	100.3	116.82	128.579	72.0697	33.5932	92.5661	121.623	151.24	34.584	122.501	88.8898	39.2329	121.77	39.5385	154.116	144.431	5396.86
AT3G06850	1920	2556	5337	1337	1186	1285	2987	1492	5910	7038	2105	1084	2451	5695	5310	4343	2176	5502	5042	1961	2299	2478	1026	4114	41.4834	44.239	148.091	33.8843	31.5841	39.2337	81.7207	40.0341	150.776	175.22	60.5793	29.8504	47.2528	147.898	146.092	132.385	42.3493	150.508	132.274	39.5783	59.7058	54.2918	30.5991	119.564	5680.86
AT5G44585	983	546	5286	2118	1249	1761	3162	2072	6155	5696	2959	1700	599	6115	5022	3735	440	4992	6052	2828	4120	1394	1491	6118	28.5708	12.7126	197.313	72.2087	44.7448	72.329	116.374	74.7908	211.236	190.766	114.555	62.9747	15.5349	213.63	185.868	153.156	11.5196	183.7	213.584	76.7813	143.937	41.0858	59.8184	239.19	6226.75
AT1G29400	2804	4922	3804	1973	882	1503	3358	917	4583	4543	3385	929	4046	4241	4380	3467	4155	4463	4093	2587	3285	2831	1891	3502	35.7982	50.3381	62.3711	29.5464	13.8792	27.116	54.286	14.5392	69.0883	66.8326	57.5627	15.1164	46.0915	65.0801	71.2059	62.4471	47.7825	72.14	63.449	30.8522	50.4108	36.6508	33.3244	60.14	4445.69
AT4G23570	1030	857	4517	4651	1754	3592	7616	2020	1814	2223	8819	2089	873	1893	2172	4151	831	2121	1889	1150	9680	1182	4002	5588	24.7268	16.481	139.264	130.97	51.9004	121.857	231.516	60.2241	51.4208	61.4938	282	63.9171	18.7006	54.6232	66.3971	140.591	17.9699	64.4669	55.0633	25.789	279.325	28.7745	132.616	180.447	5885.32
AT3G19450	2147	2522	3408	1581	2002	1550	1734	1942	6806	4984	1904	2037	2431	6300	5893	3703	2186	5751	5775	2235	1862	2509	1381	3815	50.1491	47.1898	102.233	43.3169	57.6376	51.1619	51.2866	56.3338	187.713	134.144	59.2376	60.6415	50.6672	176.876	175.278	122.028	45.9934	170.075	163.788	48.7658	52.2775	59.4281	44.5259	119.864	4521.75
AT3G06500	2017	2538	4736	4337	1667	3288	3174	1835	3734	4827	2735	1688	2067	3506	4197	3335	2274	4340	3987	2894	3447	2367	3469	3957	31.4373	31.6886	94.8005	79.2909	32.0248	72.4194	62.6427	35.5193	68.7202	86.6919	56.7801	33.532	28.7469	65.6822	83.2984	73.3348	31.926	85.6435	75.4545	42.1352	64.5781	37.4108	74.6331	82.96	4943.15
AT1G54780	5586	8660	778	2555	4180	2151	1065	4023	1971	792	1126	3892	7923	2187	895	682	7617	1033	2011	6245	1329	6561	2278	866	194.855	241.991	34.8537	104.543	179.72	106.031	47.0418	174.281	81.1835	31.8344	52.3176	173.034	246.61	91.6971	39.755	33.5637	239.336	45.6222	85.1769	203.493	55.7237	232.081	109.686	40.6342	959.486
AT2G45740	4234	5624	1675	2682	3268	2415	1612	3250	4041	2965	1842	3119	5187	3964	2713	1779	5421	2498	3386	4295	1923	4426	2289	1756	124.341	132.306	63.1739	92.3883	118.292	100.222	59.945	118.532	140.128	100.334	72.0531	116.742	135.922	139.924	101.455	73.7079	143.403	92.8799	120.74	117.824	67.8809	131.806	92.7892	69.3668	2155.39
AT3G13870	2104	2480	4551	2097	1805	1967	3730	1725	4428	4317	3620	1602	2182	3715	5314	4897	2241	5241	3589	2155	3874	2039	2176	4490	29.2033	27.5747	81.1247	34.1413	30.8798	38.5811	65.5571	29.7348	72.5714	69.0447	66.9259	28.3398	27.0242	61.9786	93.9219	95.894	28.0184	92.1014	60.4867	27.9409	64.6325	28.6988	41.6901	83.8294	5767.4
AT5G41750	4738	115	2410	3846	8210	3420	2603	9697	661	989	2356	9610	114	560	1240	1933	88	1076	565	7673	2021	5770	3918	2606	40.7562	0.792444	26.6241	38.8064	87.0469	41.5728	28.3529	103.592	6.71385	9.80296	26.9944	105.359	0.875014	5.79007	13.5825	23.4588	0.681861	11.7186	5.90129	61.6554	20.8963	50.3309	46.5212	30.1535	2862.71
AT3G43300	2904	3534	3906	2101	2486	1700	3870	2102	4434	3731	3848	2120	2779	3457	4392	3684	2686	4759	3248	2425	3580	2979	2147	3334	20.6859	20.1658	35.7329	17.5549	21.8267	17.1123	34.907	18.5951	37.2944	30.6242	36.51	19.2469	17.6635	29.5987	39.838	37.023	17.2344	42.9199	28.0927	16.136	30.6524	21.5183	21.1104	31.9452	4510.24
AT1G08630	2904	3510	3663	1586	1756	1696	2748	2541	5065	5371	2151	1592	3531	4652	5244	3521	2512	4557	4332	2754	2072	3948	1476	2956	58.6724	56.8089	95.0461	37.5868	43.7294	48.4225	70.3037	63.7575	120.834	125.042	57.8865	40.9948	63.657	112.973	134.915	100.364	45.7163	116.569	106.274	51.9767	50.319	80.8862	41.1634	80.3352	4187.73
AT4G28350	1286	503	3951	8761	3549	7646	2996	4030	2119	2419	2973	4450	504	1691	2912	3770	464	3262	1971	1090	2953	1232	7730	3799	26.6173	8.33994	105.024	212.702	90.5399	223.636	78.5216	103.59	51.7875	57.6927	81.9629	117.39	9.30818	42.0691	76.7491	110.088	8.65078	85.4816	49.5347	21.0745	73.4668	25.8579	220.847	105.768	4757.58
AT5G27760	1063	365	5175	7844	3149	6664	5266	3494	1143	2353	4161	3912	378	718	2392	4747	425	2211	903	1252	5770	999	6296	5324	36.9585	10.1659	231.074	319.9	134.948	327.416	231.839	150.867	46.9244	94.2682	192.699	173.352	11.7269	30.0056	105.901	232.85	13.3102	97.3276	38.1214	40.6624	241.136	35.2214	302.158	248.991	6292.81
AT4G08770	237	235	6693	3408	452	3889	5528	501	5085	4263	5006	460	286	3946	6692	6335	181	5639	3324	270	4756	224	3289	5220	7.17397	5.69837	260.191	121.006	16.864	166.354	211.886	18.8338	181.749	148.692	201.837	17.7467	7.72482	143.57	257.944	270.541	4.93519	216.112	122.172	7.63452	173.044	6.87573	137.424	212.542	7534.14
AT1G51980	2439	2856	3791	2567	2149	2464	3410	1941	4597	4138	3314	2295	2686	4112	4576	3917	2336	4361	3695	2508	3057	2324	2656	3560	44.9851	42.1975	89.7988	55.5364	48.8545	64.2216	79.6408	44.4602	100.116	87.9446	81.4158	53.9495	44.2053	91.1605	107.474	101.926	38.81	101.838	82.7506	43.2107	67.773	43.4663	67.6196	88.3223	4659.45
AT5G38480	2116	2786	3490	2058	2014	1857	2638	1950	5478	4382	2679	2032	2656	5095	4724	4126	2320	4685	5136	2690	2890	2217	1911	3762	56.6777	59.7792	120.055	64.6602	66.4917	70.2898	89.4738	64.8665	173.257	135.248	95.5804	69.3695	63.4799	164.035	161.126	155.92	55.9757	158.881	167.041	67.3064	93.0463	60.2175	70.6554	135.544	4715.23
AT1G10340	2702	805	3064	2991	3660	2425	3401	4822	4178	3198	3701	4048	881	3765	3088	3028	708	3298	3383	4595	3960	3756	2653	3470	56.0349	13.3734	81.6059	72.7586	93.5546	71.0671	89.3108	124.191	102.309	76.4211	102.233	106.995	16.3027	93.8501	81.5472	88.5939	13.2258	86.5943	85.1873	89.0155	98.7126	78.9876	75.9448	96.798	3951.47
AT3G27830	5144	6753	1181	3941	4923	3360	2308	4456	1513	775	2280	3978	6071	1518	981	984	5558	1030	1210	5270	2202	5396	3422	1201	162.686	171.087	47.9687	146.201	191.906	150.166	92.429	175.018	56.5013	28.2431	96.0467	160.347	171.325	57.7054	39.5072	43.9054	158.337	41.2431	46.4658	155.692	83.7086	173.053	149.388	51.0922	1387.29
AT5G04740	2554	3606	2710	2236	2195	2040	2050	2198	5596	4333	2102	2339	3282	5575	4157	3008	3511	3980	4856	3011	2208	3032	2087	2728	57.9302	65.5212	78.943	59.4909	61.3663	65.3881	58.8793	61.9157	149.876	113.249	63.5063	67.6181	66.4254	151.994	120.067	96.2581	71.7348	114.297	133.741	63.7973	60.1988	69.7387	65.3424	83.2324	3496.64
AT5G60710	2235	2627	4591	3502	1630	3280	4221	1392	3200	3518	4112	1462	2204	2853	3971	4356	2433	4107	2863	2337	4262	2291	3533	4367	34.0089	32.0219	89.7186	62.5067	30.5713	70.5299	81.3308	26.3053	57.4959	61.6841	83.3428	28.3538	29.9253	52.1812	76.9439	93.5144	33.3482	79.1236	52.8977	33.2186	77.9531	35.3509	74.2074	89.3846	5497.94
AT1G52870	5229	7175	1452	2673	3793	2098	1208	3488	2133	1666	1658	3841	6546	2243	1791	1612	7160	1815	2176	4500	1580	5223	2206	1998	125.673	138.139	44.8177	75.3558	112.361	71.2545	36.7633	104.109	60.532	46.1381	53.0771	117.656	140.382	64.7961	54.8122	54.6591	155.007	55.2287	63.5012	101.028	45.6441	127.293	73.184	64.5925	2095.56
AT3G02730	5095	6695	1017	4086	4480	3428	1715	4129	1444	824	1921	4448	6414	1567	1059	1071	6532	920	1529	4996	2144	4998	3418	1299	228.803	240.846	58.654	215.234	247.974	217.541	97.5226	230.277	76.5694	42.6389	114.906	254.583	257.014	84.5829	60.558	67.8549	264.227	52.3083	83.3728	209.578	115.73	227.601	211.874	78.4675	1401.05
AT3G25230	979	1208	6629	4463	943	3829	7557	809	1328	2251	7735	1143	1030	1107	3111	6178	1023	2719	951	928	8169	968	4147	5981	17.9473	17.7401	156.072	95.9706	21.3078	99.1941	175.425	18.4185	28.7466	47.5504	188.876	26.7061	16.8487	24.3928	72.6232	159.786	16.893	63.1091	21.1688	15.8918	180.007	17.995	104.939	147.487	7755.88
AT5G11700	2619	3137	3876	2994	2852	1935	2644	2732	4704	4162	2316	2674	2516	3933	3934	3232	2795	4339	4044	2496	2559	2730	2410	3533	21.0933	20.2393	40.0914	28.2849	28.3119	22.0228	26.9646	27.3261	44.7349	38.6253	24.8454	27.4484	18.0813	38.074	40.3461	36.7244	20.277	44.2449	39.5475	18.7785	24.7733	22.2962	26.7925	38.275	4385.06
AT2G22990	5604	6522	1425	2703	3762	2800	1609	4712	2288	1859	1858	3134	6128	2111	1764	1378	5200	1680	2067	5662	1823	5557	2253	1254	113.277	105.608	36.993	64.0893	93.7291	79.9809	41.1837	118.288	54.61	43.2998	50.0253	80.7406	110.529	51.2896	45.4048	39.2979	94.6809	42.9952	50.7324	106.911	44.2931	113.906	62.8628	34.0962	1675.75
AT3G25760	1286	1970	2092	10471	1209	8872	4727	1132	2297	1694	4550	1325	1648	2223	1955	1825	1813	2042	2540	1508	4939	1511	9495	1986	45.7254	56.1119	95.5297	436.717	52.9852	445.782	212.827	49.9865	96.4382	69.4053	215.49	60.0456	52.286	95.0064	88.5162	91.5492	58.067	91.926	109.661	50.087	211.087	54.4806	466.015	94.9861	2434.39
AT5G18310	2380	2035	2949	3874	2969	3520	3321	3214	4089	3524	3551	3343	1958	3713	3429	3072	2128	3584	3503	2699	3488	2240	3343	3020	55.776	38.2038	88.7575	106.494	85.7614	116.573	98.5516	93.5417	113.151	95.1631	110.846	99.8516	40.9444	104.59	102.329	101.57	44.9217	106.342	99.6806	59.0855	98.2543	53.2327	108.142	95.2009	3739.12
AT5G38990	3718	2199	1930	5635	5927	4989	2073	5808	2444	1614	2398	5676	1947	2306	1912	1744	2284	1922	2241	3349	2395	3408	4914	2102	52.835	25.0328	35.2233	93.9293	103.815	100.187	37.3023	102.501	41.0095	26.4288	45.3901	102.802	24.6882	39.3884	34.5987	34.965	29.2363	34.5805	38.6682	44.4564	40.9093	49.1102	96.3908	40.1799	2383.64
AT5G61010	1674	1465	4430	2523	2171	1903	3068	2543	4557	4583	3350	2303	1125	4751	4545	4210	1361	4629	5012	2141	3661	1884	2195	4817	21.4818	15.06	73.0093	37.9775	34.3388	34.5094	49.8533	40.5275	69.0502	67.7683	57.261	37.6666	12.8819	73.2819	74.269	76.2205	15.7321	75.2086	78.0955	25.6648	56.4702	24.5163	38.881	83.1486	5557.64
AT3G54150	738	159	2582	11135	4220	11409	3345	5414	877	1184	2886	5919	133	727	1526	2358	141	1308	684	981	2978	932	10337	2725	21.0313	3.62977	94.4987	372.216	148.229	459.453	120.706	191.61	29.5108	38.8798	109.548	214.984	3.38199	24.9024	55.3762	94.8044	3.61946	47.1936	23.6682	26.1148	102.009	26.9331	406.623	104.458	3163.6
AT2G30620	3806	5565	2407	1759	2927	1562	2604	3155	3443	3647	2720	2981	4813	3354	2971	2093	4880	2945	3258	3518	2702	3915	1393	2144	96.7437	113.316	78.5759	52.4462	91.7038	56.1072	83.8144	99.596	103.338	106.82	92.092	96.5748	109.164	102.474	96.1646	75.0582	111.735	94.7774	100.555	83.5327	82.555	100.913	48.8757	73.3065	2739.65
AT1G32450	4704	5718	2914	3421	4014	2405	2891	3449	681	1768	2295	2993	6204	750	976	2429	5561	1636	687	6275	3759	4577	2473	1956	89.8931	87.5337	71.5168	76.6843	94.5469	64.9468	69.957	81.8542	15.3666	38.9317	58.4172	72.8977	105.789	17.2273	23.7502	65.4879	95.7252	39.5829	15.941	112.016	86.3447	88.6952	65.2336	50.2796	3006.64
AT5G20350	2231	2501	3159	3804	3448	3755	2931	3772	3418	2961	3097	3895	2160	2940	3402	3129	2319	3312	3048	2438	3137	2413	4004	3239	36.3655	32.6569	66.1301	72.7319	69.2736	86.4935	60.4964	76.3572	65.7859	55.6148	67.2404	80.918	31.4163	57.6015	70.6127	71.9565	34.049	68.3511	60.326	37.1219	61.4623	39.8848	90.089	71.0173	3936.97
AT4G34200	1069	1221	7291	1032	885	814	3821	763	3250	5405	3378	735	1175	2289	6708	8896	933	8009	2631	871	3917	747	1006	7405	20.3276	18.5993	178.055	23.0188	20.7426	21.8734	92.0046	18.0186	72.9731	118.431	85.5594	17.8133	19.9369	52.318	162.428	238.659	15.981	192.82	60.7476	15.4715	89.5296	14.4042	26.4055	189.408	9782.35
AT2G21620	986	1362	7051	2662	944	2214	5161	947	3080	5374	4493	1066	1076	2292	4790	6244	1226	5031	2535	1061	5828	936	2248	5619	36.9184	40.8522	339.06	116.915	43.5662	117.146	244.694	44.0357	136.172	231.86	224.079	50.8712	35.9492	103.152	228.381	329.84	41.3496	238.499	115.251	37.1098	262.295	35.5387	116.185	283.002	7800.55
AT1G22530	6951	7714	536	2186	6926	2087	403	4679	2030	1163	463	5080	7619	1485	1096	660	7308	1108	1552	4147	309	6109	1996	608	112.436	99.9564	11.1348	41.4767	138.087	47.7052	8.25445	93.9942	38.7727	21.6771	9.97561	104.73	109.969	28.8724	22.575	15.0618	106.481	22.6916	30.4825	62.6614	6.00789	100.205	44.5664	13.229	748.079
AT1G14000	1806	2128	4236	3572	2119	3454	4245	2165	3779	3624	4121	2208	1879	3203	4330	4117	1682	4256	3017	1445	3628	1732	3725	3697	42.3711	39.994	127.634	98.3009	61.2764	114.514	126.111	63.081	104.689	97.972	128.782	66.0235	39.3359	90.3244	129.359	136.272	35.5461	126.421	85.9462	31.6684	102.311	41.2059	120.633	116.671	4977.67
AT4G21380	386	407	6026	3554	911	2836	3954	1307	3917	4710	4314	1336	419	3302	5620	5831	400	5822	3531	665	4424	496	3894	6006	5.15327	4.35273	103.32	55.6554	14.9908	53.5039	66.8431	21.6701	61.7476	72.4567	76.7141	22.7327	4.99138	52.987	95.5412	109.828	4.81028	98.4087	57.2392	8.29324	70.993	6.71487	71.7595	107.856	7378.94
AT2G42600	5848	7454	941	3198	5400	3068	1835	3444	1183	799	1809	4591	7032	1108	928	1099	6283	979	1045	3714	1682	6018	3556	1033	68.4302	69.8717	14.1413	43.8948	77.8834	50.7317	27.1894	50.0486	16.3454	10.7733	28.1954	68.4693	73.4227	15.5839	13.8276	18.1432	66.2249	14.504	14.8476	40.5966	23.6576	71.4089	57.4367	16.2594	1273.24
AT2G26440	1861	2274	2766	3481	1538	2764	3919	1417	5015	3341	4842	1549	2431	4103	3650	3408	2070	4115	4303	2332	4250	2413	3055	3144	37.4567	36.6645	71.4982	82.1829	38.1549	78.6149	99.8809	35.4195	119.186	77.4857	129.81	39.7359	43.6596	99.2616	93.548	96.7737	37.5291	104.862	105.161	43.8449	102.82	49.2493	84.8755	85.1195	3864
AT4G23810	6128	69	1266	1063	11341	1092	1890	11739	796	1004	1764	11826	61	803	1428	1442	46	1228	866	7831	2045	5920	1106	1276	171.404	1.54605	45.4775	34.8763	390.99	43.1628	66.9405	407.777	26.2898	32.3593	65.7205	421.589	1.52245	26.997	50.8616	56.904	1.15898	43.4878	29.4117	204.61	68.7544	167.913	42.7018	48.0084	1650.07
AT2G28000	4566	6090	2185	3519	4152	3140	3148	3355	912	1100	3461	4361	5329	822	1694	2325	4819	1526	779	4002	3209	4001	3333	2189	87.0203	92.9767	53.4805	78.6681	97.5333	84.5665	75.9703	79.4084	20.5235	24.1568	87.8589	105.93	90.6237	18.8301	41.1109	62.5148	82.7287	36.8218	18.0269	71.2474	73.5121	77.3238	87.6815	56.117	2771.47
AT3G44340	1305	1655	4486	1093	1348	980	2830	1068	6340	5161	2759	1159	1492	4204	7224	5389	1225	8764	4389	1476	2702	1587	1106	4209	13.5185	13.7337	59.6811	13.2811	17.2115	14.3459	37.1218	13.7397	77.5494	61.6047	38.0688	15.302	13.7911	52.3452	95.2916	78.7591	11.4306	114.944	55.2056	14.2827	33.644	16.6707	15.8147	58.649	5838.63
AT1G24460	1841	2056	4827	1890	1630	1344	3634	1474	4447	4499	3562	1707	1631	3613	5866	4831	1661	6155	3587	1878	3472	1942	1769	4625	13.136	11.7518	44.2329	15.8185	14.3353	13.5516	32.8335	13.0615	37.4668	36.9901	33.8533	15.5235	10.3842	30.9865	53.2978	48.6318	10.6756	55.6035	31.077	12.5173	29.7778	14.0513	17.423	44.3898	5903.16
AT1G09310	4624	4750	2461	2690	4827	2698	2878	2218	1390	1455	3414	4017	4762	925	1894	2800	6599	1948	1130	4398	3431	3224	3035	2316	197.993	162.929	135.333	135.107	254.754	163.252	156.044	117.946	70.2778	71.7889	194.713	219.221	181.942	47.607	103.269	169.147	254.522	105.606	58.7504	175.912	176.587	139.987	179.382	133.394	3138.21
AT4G11830	2145	3021	4003	2752	1888	1875	3268	1994	3650	4453	2820	1968	2352	4084	3857	3161	2881	3763	4465	3071	3685	2482	2243	3982	19.2326	21.6987	46.0952	28.9437	20.8653	23.7572	37.1037	22.2037	38.6433	46.0072	33.679	22.4897	18.8174	44.0142	44.0372	39.9862	23.2685	42.718	48.6107	25.7216	39.7148	22.5669	27.7605	48.0259	4590.02
AT4G13615	1599	1604	4161	3582	1731	2828	3117	1780	4495	4800	3089	1731	1776	4005	3971	3808	1816	4432	4280	2084	4285	1563	2678	4647	83.2888	66.929	278.353	218.856	111.134	208.162	205.589	115.146	276.464	288.099	214.316	114.917	82.5453	250.748	263.389	279.84	85.2057	292.283	270.696	101.401	268.283	82.5576	192.547	325.593	5207.48
AT3G15630	1273	2977	4584	2583	935	2144	4263	1055	3590	4951	3957	877	2837	3911	3754	3942	3021	4017	3945	2269	5067	1696	2052	4126	53.3219	99.8915	246.594	126.91	48.2726	126.907	226.109	54.8806	177.559	238.964	220.772	46.8194	106.035	196.907	200.231	232.953	113.984	213.032	200.643	88.7808	255.113	72.0383	118.643	232.472	5216.19
AT4G26850	4759	5516	1978	2402	3214	1853	1397	3021	3775	2503	1526	3636	4954	3944	2557	1629	5114	2576	3819	3601	1590	3975	2180	2280	91.9818	85.4049	49.099	54.457	76.5673	50.6111	34.1906	72.5147	86.1538	55.7454	39.2862	89.5692	85.4385	91.6262	62.9326	44.4204	89.0351	63.0374	89.6264	65.0155	36.9392	77.9083	58.1609	59.2768	2426.36
AT1G55850	3658	5163	4738	1218	2813	1206	3429	2268	2495	2936	2300	2545	4415	1694	3238	3669	6137	3141	1855	3413	3484	3407	1048	3450	60.2753	68.1506	100.265	23.5417	57.1316	28.0819	71.5463	46.4117	48.5442	55.746	50.4804	53.448	64.9139	33.551	67.9409	85.2939	91.089	65.5284	37.1141	52.5338	69.0046	56.9282	23.8366	76.4678	4878.78
AT5G19540	3907	6381	1560	2067	3057	1742	1368	3051	3994	2748	1521	3125	5553	4057	2537	1610	5757	2493	3581	3767	1527	4356	1926	1953	92.6902	121.269	47.5308	57.5209	89.3917	58.4013	41.0961	89.8921	111.884	75.1224	48.0639	94.4906	117.552	115.689	76.6425	53.8879	123.027	74.8822	103.156	83.4821	43.5446	104.794	63.0717	62.3242	2118.52
AT1G02560	4096	5503	1684	3799	4150	3303	2459	3993	2004	1542	2358	3846	5180	1890	1709	1692	5101	1535	1671	3981	2340	4424	3511	1774	117.279	126.221	61.9245	127.592	146.46	133.645	89.1545	141.987	67.7531	50.8753	89.9298	140.352	132.343	65.0458	62.3105	68.3496	131.562	55.6461	58.0948	106.478	80.5343	128.45	138.765	68.3247	2128.7
AT4G18880	5915	655	1748	5032	7327	4436	1809	7061	1147	1276	1640	7589	654	1044	1219	1579	738	1223	1169	6926	1789	5463	4328	1774	106.726	9.46736	40.5058	106.5	162.949	113.107	41.3312	158.223	24.4371	26.5295	39.4148	174.521	10.5294	22.6419	28.0077	40.1951	11.9946	27.9388	25.6112	116.736	38.7999	99.9556	107.793	43.0559	2104.93
AT2G37430	3743	20	1570	3468	12187	3425	1337	13460	534	642	1127	14059	36	445	862	1441	11	826	462	4097	1237	3656	3101	1789	168.625	0.721777	90.8365	183.263	676.72	218.045	76.2705	753.069	28.4062	33.3271	67.6276	807.242	1.44715	24.0967	49.4501	91.5883	0.446383	47.1136	25.2722	172.415	66.9846	167.019	192.837	108.411	1981.41
AT1G19530	1299	1628	5315	1042	758	1246	2768	1498	5408	8601	1816	1121	1468	5916	5249	3992	1139	5496	5454	2454	1802	1989	786	5103	59.2775	59.5124	311.49	55.7755	42.6345	80.3494	159.945	84.8949	291.399	452.264	110.381	65.1981	59.7748	324.493	305.011	257.008	46.8186	317.536	302.201	104.607	98.8417	92.0398	49.5098	313.235	5929.45
AT2G27500	4960	1162	2787	3689	6005	3170	2316	5637	1880	2214	2320	6070	1044	1561	2454	2647	1162	2332	1642	4758	2672	4439	3429	2904	105.55	19.8086	76.168	92.0829	157.507	95.3276	62.4077	148.975	47.2394	54.2894	65.7602	164.631	19.8238	39.9278	66.4981	79.4702	22.2739	62.8304	42.4276	94.5817	68.3466	95.7902	100.724	83.1258	3443.4
AT1G10290	1636	2114	4343	2909	1704	2634	4386	1341	4336	3966	4062	1515	1833	3401	4542	4355	1572	5335	3323	1531	3702	1660	3081	3930	20.0233	20.7267	68.2656	41.7629	25.7059	45.5567	67.9744	20.3831	62.6633	55.9329	66.2204	23.6327	20.0183	50.0329	70.7878	75.1996	17.3308	82.6709	49.3836	17.5039	54.462	20.6025	52.0514	64.7007	5219.2
AT1G27330	893	631	6393	3786	1473	3353	4475	1589	2282	3598	5130	1932	831	2087	3691	5892	812	3965	2105	1170	6380	854	2915	6906	41.74	23.6266	383.765	207.575	84.8622	221.472	264.861	92.2388	125.947	193.787	319.387	115.095	34.6587	117.252	219.687	388.542	34.1878	234.644	119.468	51.085	358.448	40.4779	188.073	434.201	7922.02
AT1G16150	209	102	6652	2659	624	2681	3414	1107	4662	5570	3320	853	88	3922	6334	6123	102	7022	3725	458	3567	258	2835	6756	3.42252	1.33805	139.898	51.0756	12.5949	62.0413	70.7926	22.5132	90.1454	105.104	72.4165	17.8032	1.28586	77.1977	132.08	141.462	1.50458	145.588	74.0673	7.00604	70.2114	4.2843	64.0828	148.817	8061.79
AT1G71220	1779	2428	4072	1338	1821	1083	2540	1470	6434	4505	2409	1539	2069	4638	5565	4382	1808	6084	4468	2225	3079	2213	1280	3810	14.5213	15.8763	42.6871	12.8109	18.321	12.4923	26.2535	14.9017	62.0127	42.3726	26.1918	16.0109	15.0696	45.5047	57.8433	50.4633	13.2936	62.8758	44.2835	16.9655	30.2095	18.3177	14.422	41.8329	5074.72
AT2G17720	861	975	5047	3402	1074	3138	4086	1372	4014	4677	4024	1265	872	3673	5084	4839	869	4846	3648	1300	4430	978	3197	5034	25.5689	23.1945	192.487	118.505	39.3119	131.688	153.65	50.6002	140.753	160.044	159.172	47.8793	23.1067	131.107	192.253	202.74	23.2457	182.204	131.542	36.0628	158.131	29.4515	131.051	201.088	6162.34
AT4G32300	2487	1289	2504	9661	4412	8272	3203	4344	632	1053	2974	4994	1058	578	1341	2221	1230	1297	651	2064	3200	2148	8891	2148	33.7235	14.0017	43.6065	153.664	73.74	158.508	54.9969	73.1536	10.1192	16.4531	53.7152	86.3085	12.8013	9.42066	23.155	42.4894	15.0237	22.267	10.7186	26.1441	52.1568	29.536	166.416	39.1791	2834.86
AT2G33800	5110	6792	1130	3857	4453	3445	2150	4441	872	718	2000	4121	6180	981	721	877	5920	643	815	5657	2318	5009	3179	1102	165.314	176.019	46.9491	146.364	177.563	157.493	88.0748	178.426	33.3102	26.7655	86.1824	169.918	178.398	38.1465	29.7018	40.028	172.514	26.337	32.0145	170.955	90.1378	164.324	141.961	47.9551	1279.94
AT4G03550	1437	1785	4365	4647	1911	3304	4383	1743	3466	3179	4218	1889	1304	2579	4012	4325	1248	4633	2766	1392	3823	1458	4554	4043	10.0734	10.0237	39.2974	38.2109	16.5117	32.7298	38.9059	15.1742	28.6893	25.6787	39.3846	16.8772	8.15659	21.7304	35.8129	42.7741	7.88041	41.1195	23.5436	9.1152	32.2128	10.3642	44.0657	38.123	5261.62
AT4G02410	5454	838	2454	3014	8455	2612	1939	7445	1438	1664	1778	8234	693	1192	1936	2096	789	1884	1337	5409	1856	4812	2753	2296	97.8246	12.0406	56.5284	63.4119	186.921	66.2048	44.0387	165.839	30.4553	34.3913	42.478	188.231	11.0912	25.6984	44.2178	53.0394	12.7475	42.7838	29.1182	90.6268	40.0143	87.5222	68.1596	55.3947	2822.32
AT2G02180	1641	2300	3853	4184	1717	3743	3417	1968	3633	4195	3323	1890	1871	3337	3947	3586	1992	3927	3351	1793	3636	1738	3722	3553	43.4599	48.7955	131.051	129.977	56.0482	140.083	114.591	64.7283	113.61	128.019	117.222	63.7955	44.2146	106.227	133.109	133.988	47.5208	131.676	107.759	44.3576	115.747	46.6756	136.064	126.572	4537.59
AT5G63570	1661	2037	4355	4427	2148	3881	4367	1874	2793	2917	4058	2012	1868	2211	3851	4251	1598	3996	2224	1574	4339	1565	4110	4191	35.8874	35.2562	120.843	112.196	57.2029	118.495	119.476	50.2842	71.2549	72.6225	116.784	55.405	36.0131	57.4193	105.951	129.58	31.1002	109.311	58.3455	31.7676	112.685	34.2884	122.575	121.802	5286.88
AT4G27440	6116	8931	860	1743	4254	1508	919	3585	2010	1018	1043	3567	7283	1849	1072	840	6836	1048	1897	6358	1149	5907	1566	926	157.829	184.626	28.5022	52.7609	135.31	54.9927	30.0303	114.894	61.2474	30.2712	35.8512	117.32	167.703	57.3527	35.2268	30.5826	158.905	34.2411	59.4412	153.267	35.6406	154.578	55.7827	32.1436	1084.97
AT3G55450	1834	1848	3182	4702	2485	3973	3126	2730	3389	3602	3124	2682	1758	3650	3711	3116	1881	3348	3328	2224	3420	1825	3999	3278	38.1087	30.7609	84.915	114.605	63.6447	116.661	82.2503	70.4492	83.151	86.2443	86.4639	71.0283	32.5953	91.162	98.1916	91.3475	35.2069	88.0797	83.9668	43.1685	85.4191	38.4545	114.7	91.6215	3956.52
AT4G30350	2073	1155	2578	9986	3545	7522	3196	3766	1059	1594	2564	3892	809	1067	1782	2695	940	1389	844	2853	2915	2337	9186	2457	25.0962	11.2012	40.0822	141.806	52.8976	128.684	48.9937	56.6211	15.1383	22.2361	41.3453	60.0524	8.73914	15.5264	27.4711	46.0302	10.2506	21.2901	12.4066	32.264	42.4182	28.6898	153.505	40.0109	3197.07
AT1G70780	3522	4838	2394	1714	2553	1589	1714	3116	4147	3584	1750	3163	4379	4051	2858	1966	5578	2994	4041	3378	2111	3343	1348	2016	131.292	144.474	114.613	74.9473	117.304	83.7063	80.9069	144.257	182.539	153.95	86.8936	150.279	145.659	181.514	135.666	103.397	187.302	141.308	182.911	117.63	94.5896	126.371	69.3631	101.089	2626.57
AT1G27320	3887	4788	2689	1189	2887	908	2373	2646	4057	3482	2207	2685	3826	3638	3334	2467	4417	3528	3704	3722	2367	3843	1040	2452	36.4735	35.9906	32.4051	13.087	33.3904	12.0402	28.1959	30.8349	44.951	37.6491	27.5845	32.1112	32.0346	41.032	39.8371	32.6593	37.3341	41.9139	42.2021	32.6247	26.6972	36.5674	13.4705	30.9491	3139.9
AT2G04030	3851	5500	3169	2864	3259	2360	2449	2747	1369	1726	2951	3700	4519	1223	2822	3264	4680	2577	1150	3225	2923	3487	2773	3533	58.0978	66.4693	61.4	50.682	60.6013	50.3132	46.7842	51.4676	24.3871	30.0047	59.3	71.1437	60.8331	22.1773	54.2128	69.4723	63.5985	49.2228	21.0661	45.4489	53.0053	53.3456	57.7463	71.6958	4121.01
AT5G08680	2174	2643	3752	2486	2701	2290	3189	2228	4409	3692	3004	2562	2434	3393	3897	3982	2235	4258	3286	2391	2900	2367	2591	3240	40.22	39.1699	89.1467	53.9484	61.5912	59.869	74.7071	51.1902	96.315	78.7058	74.0257	60.4102	40.1805	75.4507	91.8062	103.934	37.2456	99.7366	73.816	41.3209	64.489	44.406	66.1665	80.6291	4539.86
AT3G56360	2662	3197	2720	3845	1311	3124	3774	1619	3206	3282	3800	1383	2963	3301	3108	2938	2506	3420	2858	2744	4397	2156	3522	3863	79.6111	76.5914	104.471	134.883	48.3258	132.026	142.92	60.1314	113.214	113.101	151.373	52.7152	79.0694	118.661	118.36	123.963	67.5089	129.496	103.783	76.6579	158.062	65.3844	145.393	155.401	3939.9
AT5G35170	4557	6062	1258	3062	4107	2666	1838	3793	2304	1546	1793	3567	5116	2130	1511	1232	5447	1585	2297	4731	1947	4831	2700	1435	79.0246	84.2114	28.0171	62.2849	87.7847	65.3322	40.3601	81.6874	47.1777	30.8926	41.4155	78.8378	79.1635	44.3976	33.3662	30.1418	85.0854	34.7999	48.3664	76.6378	40.5839	84.9533	64.6301	33.4733	1621.78
AT4G11320	4595	5044	2827	3159	3636	2701	2897	4743	1367	2580	2456	2244	3837	1553	1349	2508	4507	1608	1316	5334	3132	4048	1746	2300	83.2281	73.1866	65.7612	67.1164	81.1744	69.1342	66.4442	106.691	29.2364	53.8476	59.2532	51.8031	62.0137	33.8106	31.1139	64.0895	73.5337	36.8753	28.9428	90.2494	68.1884	74.3507	43.6532	56.0371	3149
AT1G21450	1949	1527	4010	3671	2675	3165	3358	3000	3233	3481	3293	2954	1347	2972	3802	3821	1331	3756	3003	2325	3564	2002	3235	3952	32.165	20.1875	84.9916	71.0642	54.4135	73.8124	70.1741	61.4869	63.0012	66.197	72.3874	62.1342	19.8359	58.9546	79.8993	88.966	19.7863	78.4808	60.1766	35.8428	70.6992	33.504	73.6944	87.7309	4866.17
AT2G38540	3979	4490	2638	2458	3750	2040	2323	2345	1903	1862	2902	3796	4275	1313	2647	2865	5141	2449	1624	4672	3537	2949	2634	2804	202.525	183.073	172.441	146.751	235.26	146.73	149.72	148.23	114.371	109.206	196.744	246.252	194.157	80.328	171.561	205.733	235.704	157.819	100.367	222.134	216.394	152.209	185.059	191.976	3437.86
AT1G66260	2539	2907	2978	4218	2835	3547	2568	2935	2705	3376	2756	2968	2503	2710	2940	2881	2842	2839	3063	2644	3018	2432	3597	3390	75.2418	69.0102	113.339	146.622	103.553	148.539	96.3642	108.017	94.6531	115.282	108.787	112.101	66.1864	96.53	110.944	120.452	75.8639	106.519	110.216	73.1922	107.503	73.0836	147.138	135.133	3820.91
AT1G74310	235	254	5595	5498	139	4166	11490	182	361	724	11605	286	199	399	959	4861	281	622	267	190	11587	193	5239	5826	2.96005	2.56293	90.5088	81.2326	2.15803	74.1539	183.263	2.84703	5.3692	10.5083	194.704	4.5914	2.23664	6.04088	15.3818	86.3836	3.18825	9.91944	4.08359	2.23559	175.431	2.46518	91.0893	98.7109	6714.99
AT1G02120	1871	2587	3918	3840	1727	3075	3991	1901	3019	3814	3678	1931	2167	2856	3294	3214	2385	3297	3052	2129	4731	1917	3017	3727	35.1987	38.9872	94.6624	84.7382	40.0458	81.7489	95.0734	44.4145	67.0637	82.6791	92.1647	46.3003	36.3767	64.5815	78.9107	85.3049	40.4162	78.5304	69.7168	37.4142	106.982	36.5709	78.3459	94.314	4474.05
AT2G36850	2556	3197	2866	3952	2911	3190	3017	2472	4008	2943	2777	2594	2479	2894	3552	2549	2428	3471	2947	2405	2760	2650	3880	2578	17.244	17.2779	24.832	31.2743	24.2064	30.4124	25.7737	20.7116	31.9283	22.8786	24.9547	22.3046	14.9233	23.4678	30.5146	24.2617	14.755	29.6481	24.1411	15.1565	22.3816	18.1294	36.1324	23.395	3297.12
AT2G30520	5096	6540	1239	900	2451	769	1067	2490	5091	2850	1278	2273	6084	4997	2684	1225	5651	2572	4421	3729	1165	4337	871	1295	87.547	90.0039	27.3365	18.1363	51.8999	18.669	23.2114	53.1251	103.273	56.4181	29.2444	49.7691	93.2636	103.185	58.7156	29.6909	87.4483	55.9434	92.2215	59.8427	24.057	75.5547	20.6547	29.9258	1553.35
novel.22	2454	1645	3837	4389	2952	3013	2873	1896	3253	3202	3692	2265	2112	1532	3336	3080	2838	3759	2179	2084	4800	2289	2497	4997	73.3387	39.3819	147.269	153.858	108.739	127.245	108.722	70.3698	114.793	110.266	146.967	86.2731	56.3202	55.0319	126.953	129.863	76.3986	142.232	79.0708	58.1787	172.427	69.3689	103.007	200.878	4909.69
AT2G02100	5984	6506	1175	3350	4679	2538	1179	4057	1330	1454	1030	4170	7104	1299	927	776	5262	941	1181	6336	1410	5116	2305	857	336.531	293.103	84.8655	220.99	324.338	201.702	83.9599	283.353	88.3195	94.2237	77.1561	298.895	356.491	87.8091	66.3854	61.5702	266.562	67.0022	80.6461	332.856	95.3142	291.759	178.934	64.8303	1152.52
AT5G57630	3584	5412	2893	2097	1524	1639	2492	1718	3278	2985	2683	1587	4707	3120	3013	2780	4843	3153	3087	3283	2810	3390	1688	3101	71.7267	86.7647	74.3569	49.2273	37.5932	46.3528	63.1517	42.6997	77.4628	68.8366	71.5209	40.4798	84.056	75.0523	76.7841	78.4933	87.3056	79.8919	75.0153	61.3749	67.5965	68.7975	46.6309	83.4793	3624.18
AT4G25640	3711	2963	2196	3267	4162	2612	2821	3982	2697	2283	2952	3630	2675	2587	2480	2313	2885	2405	2695	3388	2936	3469	3012	2677	68.0901	43.5508	51.747	70.3132	94.1252	67.7251	65.5421	90.7367	58.4312	48.2682	72.1454	84.8883	43.7954	57.054	57.9433	59.8747	47.6819	55.8694	60.0415	58.0689	64.7521	64.5442	76.2844	66.0701	2972.53
AT5G50850	2254	2718	3644	2238	2002	1918	2829	1985	4290	4272	2764	1928	2363	3530	4449	3793	2397	4239	3607	2624	3087	2246	2130	3462	50.7991	49.0708	105.473	59.1639	55.6131	61.085	80.7345	55.5586	114.164	110.942	82.9735	55.3805	47.5201	95.6254	127.68	120.603	48.6614	120.957	98.707	55.2424	83.6264	51.3301	66.2628	104.952	4507.42
AT5G19690	1578	1850	5017	1384	1476	1294	3379	1190	4673	4227	3426	1375	1671	3696	5155	5400	1557	5194	3670	1870	3662	1656	1502	4784	19.5679	18.3773	79.8991	20.1312	22.5598	22.6755	53.0579	18.3263	68.4234	60.3994	56.5881	21.7315	18.4895	55.0892	81.4002	94.4728	17.3917	81.5466	55.2591	21.6614	54.5834	20.8237	25.7096	79.7982	6290.04
AT1G73885	4468	6549	1172	3120	3792	2426	1651	3906	1867	1316	1617	3428	6025	2090	1187	1020	6219	1145	1922	5360	1948	4887	2288	1266	326.786	383.705	110.087	267.67	341.845	250.741	152.905	354.79	161.237	110.909	157.529	319.55	393.205	183.735	110.55	105.251	409.718	106.028	170.688	366.203	171.255	362.454	230.991	124.551	1426.24
AT1G56330	1090	1335	5169	1512	1050	1313	2618	1003	4151	5417	2722	1238	1505	3936	5819	5916	1411	5368	4353	1705	3465	1219	1414	5748	46.0667	45.1975	280.561	74.9562	54.6967	78.4169	140.105	52.6442	207.15	263.804	153.232	66.6853	56.7556	199.946	313.161	352.748	53.7158	287.236	223.383	67.312	176.023	52.2426	82.4894	326.77	6972.13
AT2G25490	4593	2125	2847	3169	2886	2040	2190	3015	2860	3541	1983	2699	2039	3093	2850	2386	2391	2734	3468	5077	2771	4269	2532	2848	63.7295	23.6197	50.7331	51.5776	49.3573	39.9998	38.478	51.9542	46.8577	56.6151	36.6494	47.7304	25.2448	51.5847	50.3556	46.7078	29.884	48.0295	58.4283	65.8049	46.2152	60.0662	48.4949	53.1555	3330.79
AT4G33150	2317	3348	2426	1137	1477	979	1177	2113	7126	5700	1001	1844	2549	6928	4915	2337	2733	4903	5946	2380	919	3168	1023	1953	24.3835	28.2246	32.7885	14.0354	19.1585	14.5592	15.6845	27.6159	88.5498	69.1206	14.0315	24.7332	23.936	87.6345	65.8648	34.698	25.9075	65.3279	75.9794	23.3967	11.6249	33.8077	14.8605	27.6463	2773.74
AT3G16400	4496	5777	2825	3031	4915	3396	3094	3401	952	1475	2697	2950	4192	867	1497	1916	4575	1445	718	3966	2920	4760	2827	1641	92.3798	95.0879	74.5468	73.0519	124.476	98.6058	80.4999	86.7853	23.0972	34.9225	73.8127	77.254	76.857	21.4125	39.168	55.542	84.6752	37.591	17.9133	76.1221	72.1171	99.1786	80.1797	45.3548	2619.17
AT4G04020	2166	2770	4235	2233	1927	2198	2521	2330	2465	3435	3086	3014	2432	2273	4224	4660	3007	3995	2200	1676	3652	2157	2674	4981	55.9639	57.3326	140.528	67.6758	61.3681	80.253	82.4796	74.7644	75.2035	102.268	106.205	99.2525	56.0692	70.5904	138.974	169.868	69.9838	130.687	69.0196	40.4512	113.419	56.5145	95.3672	173.113	5743.72
AT4G01800	4618	6618	1375	2922	4033	2430	1860	3429	2077	1305	1780	3604	5812	1813	1379	1211	5038	1418	1736	4323	1915	5070	2706	1464	53.012	60.8582	20.2713	39.3455	57.0636	39.4194	27.0369	48.8851	28.1532	17.2621	27.217	52.7294	59.5329	25.0158	20.1578	19.6128	52.0946	20.6092	24.1975	46.3567	26.4237	59.0185	42.8781	22.6061	1670.68
AT5G44790	2387	3036	4166	2318	2018	1944	3389	2036	3354	3974	2893	1604	2743	3187	3791	3533	2556	3841	2847	2744	3213	2643	2001	3675	27.8238	28.349	62.3652	31.6936	28.9932	32.0216	50.0218	29.4734	46.1634	53.3769	44.917	23.8296	28.5299	44.6521	56.2699	58.1008	26.8373	56.6857	40.295	29.8782	45.0172	31.2407	32.1957	57.6215	4688.15
AT5G47110	3677	5592	1664	2717	3272	2277	1574	3223	2725	2009	1594	3125	4793	2812	2051	1579	4964	1991	2830	5048	1952	4252	2283	1863	131.403	160.085	76.3701	113.892	144.123	114.989	71.2261	143.041	114.987	82.728	75.8749	142.334	152.837	120.788	93.3329	79.61	159.793	90.0839	122.8	168.514	83.8484	154.086	112.617	89.5544	2108.73
AT3G05880	4527	5782	1253	3205	4224	3016	1082	3351	2000	1718	1217	3998	6243	1682	1318	1164	6619	1634	2018	4561	1322	4070	2615	1015	218.097	223.146	77.5266	181.118	250.827	205.331	66.0072	200.495	113.773	95.3729	78.0962	245.488	268.377	97.4008	80.8563	79.1166	287.241	99.6684	118.049	205.261	76.5554	198.836	173.9	65.7763	1416.58
AT2G07180	1266	1667	4549	5128	1466	4401	3732	1870	2564	3514	3262	1904	1266	2405	3164	3845	1430	3334	2649	1690	4269	1363	4238	4577	27.1179	28.6042	125.14	128.844	38.705	133.216	101.225	49.7454	64.8502	86.7333	93.0691	51.9801	24.1973	61.9204	86.3013	116.197	27.5913	90.4177	68.8976	33.8155	109.914	29.6059	125.306	131.876	5347.04
AT4G27960	1680	1997	3770	3483	1908	2860	2937	2014	3823	4202	2929	2056	1766	3518	3841	3539	1939	3557	3712	1960	3534	1600	3018	3858	55.6682	53.0088	160.435	135.377	77.9269	133.921	123.233	82.8794	149.58	160.441	129.276	86.8299	52.2156	140.117	162.069	165.445	57.8749	149.227	149.35	60.6682	140.757	53.7623	138.04	171.959	4610.82
AT2G39770	1721	2167	4096	3313	1671	2873	3517	1708	3362	3825	3201	1787	2115	3020	3763	3682	2002	3908	2930	1835	3814	1862	3118	3946	38.4389	38.7723	117.492	86.7974	46.0021	90.6797	99.4688	47.377	88.6664	98.4428	95.2304	50.8702	42.1514	81.0763	107.025	116.024	40.2781	110.512	79.4617	38.2854	102.394	42.1726	96.129	118.553	4837.3
AT1G78600	3439	5530	2478	3995	1136	2778	2774	1147	2147	2019	3371	1004	4925	1945	1963	2450	5593	1985	2305	3424	3536	3214	3147	2915	83.8902	108.063	77.6319	114.312	34.1561	95.7624	85.686	34.7481	61.8418	56.7515	109.531	31.2148	107.2	57.0289	60.9759	84.3179	122.896	61.3063	68.2731	78.0225	103.68	79.5033	105.965	95.6492	3241.18
AT1G07320	4706	6310	1068	3894	4395	3131	2067	4595	678	726	1884	4006	5770	733	681	946	5460	645	679	5457	2132	4888	3189	1174	127.503	136.953	37.1621	123.754	146.771	119.877	70.9144	154.612	21.6905	22.6657	67.9908	138.334	139.494	23.871	23.495	36.1606	133.253	22.1256	22.3378	138.112	69.4323	134.295	119.265	42.786	1315.25
AT1G71697	1226	577	4030	5699	2990	5401	4454	2989	1910	2387	4330	3133	525	1780	3015	3618	545	2868	1710	1457	4334	1285	5464	3484	27.3686	10.3183	115.538	149.23	82.2704	170.38	125.903	82.866	50.3461	61.4011	128.75	89.1395	10.4576	47.7615	85.7053	113.948	10.959	81.0599	46.3508	30.3828	116.293	29.0887	168.368	104.617	4592.47
AT3G57280	1123	770	3735	5998	2441	5437	3767	2839	2493	2815	3715	2902	675	1999	3242	3732	680	3339	2207	1242	4045	1105	5391	3465	39.4986	21.6953	168.715	247.459	105.823	270.237	167.773	124.01	103.537	114.089	174.045	130.091	21.1845	84.5107	145.202	185.191	21.544	148.691	94.255	40.8067	171.012	39.4116	261.734	163.934	4518.02
AT3G59920	2438	2930	3059	2087	2123	2051	2726	1868	4475	3873	2704	1931	2889	3999	4052	3299	2487	4063	3779	2190	2574	2432	2174	2825	55.3287	53.2668	89.1572	55.5564	59.3852	65.7759	78.337	52.6481	119.917	101.281	81.7378	55.8531	58.5027	109.085	117.097	105.627	50.8402	116.743	104.134	46.4268	70.215	55.9681	68.1027	86.2381	3799.97
AT4G03510	764	2491	3595	5434	494	4776	4125	586	2997	3846	3849	557	2239	3142	3214	3262	2217	3354	3049	943	4863	921	4538	3772	13.9575	36.4553	84.3478	116.447	11.1238	123.3	95.4253	13.2954	64.6507	80.963	93.6618	12.9694	36.499	68.9951	74.7687	84.0764	36.4834	77.579	67.6352	16.0929	106.788	17.0622	114.437	92.6938	4386.49
AT5G55120	1070	1198	5722	5464	1253	4583	5272	1257	1262	2210	4803	1254	962	1202	2790	4605	951	2458	1385	1293	6651	1114	4569	5687	23.0948	20.7137	158.612	138.336	33.3343	139.786	144.088	33.6941	32.1633	54.9647	138.083	34.4965	18.5275	31.1839	76.6819	140.228	18.4895	67.1703	36.2977	26.0697	172.552	24.3823	136.125	165.111	6596.54
AT5G20010	2354	2057	2998	4531	3012	4055	3054	3141	2411	2793	2883	3347	1941	2086	2874	2975	1987	2930	2174	2936	3386	2276	4038	2734	65.6262	45.9385	107.34	148.17	103.499	159.752	107.811	108.75	79.3669	89.723	107.057	118.925	48.2845	69.9008	102.027	117.013	49.898	103.42	73.592	76.46	113.465	64.3433	155.391	102.526	3598.03
AT1G28600	4149	2132	1747	2837	6293	2739	720	5806	3001	2557	742	6566	2052	2343	2615	1697	2145	2459	2548	4730	738	3649	2917	1771	106.099	43.6745	57.3748	85.0986	198.352	98.9793	23.3144	184.389	90.6161	75.3462	25.2739	214.002	46.8228	72.0174	85.1528	61.2245	49.4095	79.6146	79.1166	112.989	22.6845	94.6242	102.966	60.9187	2154.39
AT3G11630	4230	5603	1734	3831	4019	3191	2491	4289	899	1256	2234	3512	4981	936	1297	1506	4409	1158	786	4764	2535	4570	3153	1561	152.322	161.627	80.1918	161.819	178.382	162.38	113.585	191.808	38.2254	52.1162	107.153	161.185	160.048	40.5129	59.4731	76.5105	143.013	52.7954	34.3672	160.251	109.725	166.877	156.723	75.6115	1979.67
AT2G20610	1292	1783	4596	4028	1112	3707	5015	897	2692	3114	5075	1071	1369	1796	3955	4361	1278	4071	2257	976	5312	1169	3762	4137	29.1959	32.2762	133.383	106.769	30.9724	118.377	143.501	25.1733	71.8299	81.0849	152.755	30.8459	27.6041	48.7823	113.806	139.034	26.0138	116.473	61.9285	20.6023	144.285	26.7876	117.345	125.75	5406.9
AT1G55670	3791	5023	1605	3252	3305	2477	1939	3596	1841	1736	1757	3067	4549	1988	1409	1521	5142	1702	2434	5827	2731	4170	2288	1612	205.82	218.459	111.91	207.1	221.165	190.04	133.302	242.462	118.021	108.604	127.059	212.225	220.375	129.732	97.4101	116.503	251.467	116.993	160.456	295.52	178.222	229.578	171.466	117.723	1956.57
AT4G12040	2482	1271	3131	6191	4048	5574	2643	3883	1549	2633	2351	4309	1229	1643	2238	2679	1293	2200	1584	2510	2915	2222	5272	2910	49.1383	20.1574	79.6087	143.772	98.7801	155.944	66.2581	95.4716	36.211	60.0663	61.9969	108.728	21.7111	39.0978	56.4205	74.8282	23.0585	55.145	38.0779	46.4193	69.3683	44.609	144.073	77.4952	3594.96
AT1G30270	2007	2651	3468	3597	1809	3144	3109	2020	3318	3609	2951	2010	2216	3411	3238	2899	2557	3134	3326	2382	3570	2055	3020	3227	33.1481	35.0746	73.5613	69.686	36.8265	73.3799	65.0213	41.4334	64.708	68.6846	64.9201	42.3112	32.6582	67.7156	68.0999	67.5513	38.0413	65.5353	66.7011	36.7502	70.8734	34.4178	68.8503	71.6925	3953.86
AT1G64710	2454	1698	1582	9213	4278	9025	3140	4587	449	502	3243	4622	1565	395	814	1584	1566	720	445	1888	2773	1862	8692	1495	67.9222	37.6484	56.2346	299.111	145.945	352.995	110.05	157.672	14.6742	16.0104	119.559	163.048	38.6512	13.1411	28.6893	61.8539	39.043	25.2311	14.9554	48.8142	92.2554	52.2609	332.082	55.6599	1926.39
AT5G64070	2135	2519	3663	3537	1890	2693	3607	1977	3119	3293	3402	1975	2183	2853	3346	3136	2053	3491	2958	2169	3638	2295	3267	3326	19.0582	18.0129	41.9934	37.0351	20.7949	33.9707	40.7713	21.9169	32.8754	33.8718	40.4499	22.4698	17.388	30.6113	38.0337	39.4944	16.5077	39.4548	32.0614	18.0863	39.0347	20.7743	40.2551	39.9365	4174.11
AT3G16240	6398	6320	558	2446	5384	2526	1193	5893	989	584	1139	2520	6647	1103	475	481	5321	507	957	6494	1068	7136	1878	469	227.872	180.317	25.5235	102.188	236.354	127.135	53.8036	260.659	41.5924	23.9674	54.0344	114.392	211.244	47.2192	21.5427	24.1695	170.708	22.8623	41.3865	216.056	45.7217	257.728	92.3274	22.469	621.695
AT1G78630	4369	5682	1466	4131	3961	3609	2716	4304	615	728	2259	3770	5240	609	815	1327	4987	740	574	4505	2792	4255	3472	1505	133.01	138.572	57.3186	147.52	148.634	155.265	104.702	162.728	22.1079	25.5385	91.6046	146.282	142.346	22.2851	31.595	56.9964	136.759	28.5233	21.2184	128.116	102.17	131.359	145.905	61.6314	1773.64
AT2G24360	1669	2294	3728	2706	1529	2269	3872	1582	3547	3708	4065	1564	1920	3347	3674	3548	2012	3676	3316	1908	4286	1818	2495	3800	37.5548	41.3499	107.732	71.4219	42.406	72.1485	110.324	44.2084	94.2413	96.1415	121.834	44.8533	38.5498	90.5235	105.271	112.634	40.7804	104.725	90.599	40.1046	115.922	41.4823	77.4939	115.016	4574.21
AT1G03060	1339	1887	4636	4283	1351	2676	3761	1440	3053	3392	3518	1311	1284	2906	4076	3853	1437	4263	2774	1782	3695	1544	3629	4390	4.72568	5.33492	21.0129	17.7307	5.87692	13.3461	16.8078	6.31154	12.7228	13.7944	16.5378	5.89705	4.04352	12.3275	18.3179	19.1848	4.5683	19.0487	11.8875	5.87487	15.6748	5.52575	17.679	20.8407	5307.33
AT1G68050	2348	4568	3228	2956	1197	2253	2719	1088	3152	3061	2719	841	3834	2953	3209	2926	4306	3255	3183	2501	3077	2446	2731	3417	45.8635	71.4772	80.9772	67.728	28.8187	62.1891	67.2516	26.3929	72.6987	68.8961	70.7421	20.937	66.8241	69.3313	79.8175	80.6341	75.7631	80.4982	75.4929	45.6342	72.244	48.4491	73.6341	89.7797	3949.84
AT2G38290	806	785	4304	5690	1117	4606	4906	1091	2861	3185	4632	1082	739	1902	3364	3751	780	3468	2395	956	5116	923	5037	4443	17.2472	13.4563	118.281	142.82	29.461	139.281	132.934	28.9932	72.2889	78.5334	132.023	29.5093	14.1104	48.9204	91.6638	113.241	15.0346	93.9567	62.2284	19.1094	131.589	20.0283	148.779	127.886	5154.59
AT5G11560	2331	2965	3316	1791	1744	1470	3027	1492	4218	3689	3159	1415	2527	3543	4543	3598	2192	4793	3486	2239	2964	2393	1782	3051	29.2828	29.8378	53.4988	26.3913	27.004	26.0958	48.1511	23.277	62.5673	53.3999	52.859	22.6556	28.3261	53.498	72.6727	63.7685	24.8042	76.233	53.1738	26.2743	44.7562	30.4841	30.9005	51.5556	4123.99
AT2G20580	2628	3364	2614	2017	2387	1711	2145	1813	5608	3360	2195	2233	3070	4282	3955	2886	2570	3947	3834	2066	1763	2812	2106	2332	36.0044	36.9197	45.9933	32.4138	40.3082	33.1256	37.2118	30.8473	90.7212	53.0434	40.0556	38.9912	37.5301	70.5136	68.9978	55.7829	31.7159	68.4641	63.7796	26.4403	29.0326	39.0666	39.8269	42.9756	3242.21
AT1G09140	1658	2617	4611	2551	1231	1737	4666	1338	2277	3266	4916	1535	2152	2215	2754	4129	2614	2460	2233	1982	6691	1591	1985	4431	31.1225	39.3519	111.159	56.1687	28.4812	46.0758	110.907	31.1914	50.4689	70.6428	122.914	36.7237	36.0448	49.9758	65.8283	109.348	44.1987	58.4643	50.8954	34.7536	150.968	30.2845	51.4326	111.881	5433.99
AT3G10380	1838	2200	4047	2940	1912	2322	3641	1895	3222	3485	3580	1979	1863	2953	3836	3643	1930	3841	2989	1798	3590	1814	2859	3439	19.2613	18.4686	54.4669	36.1395	24.6967	34.3863	48.3153	24.6626	39.8691	42.0828	49.9715	26.4322	17.4206	37.1963	51.1891	53.8609	18.2185	50.9624	38.0335	17.601	45.2209	19.2769	41.3563	48.477	4591.36
AT4G36430	714	749	3167	796	398	1181	1732	376	10342	4526	1328	501	756	8867	6829	3253	397	7297	9062	409	1010	277	827	2800	21.99	18.4791	125.266	28.7563	15.1085	51.3996	67.5458	14.3815	376.099	160.621	54.4783	19.6658	20.7759	328.246	267.819	141.346	11.0136	284.535	338.883	11.7667	37.3897	8.65099	35.1576	115.997	3812.16
AT1G26270	2031	2534	4054	3449	1721	2413	4511	1773	2155	2875	4502	1751	2081	2163	2790	3383	2652	2715	2031	2051	5191	2034	2808	3923	31.1285	31.1119	79.7979	62.0063	32.5117	52.2624	87.5477	33.7478	39.0001	50.7747	91.9079	34.2044	28.4598	39.8475	54.4516	73.1518	36.613	52.6846	37.797	29.3644	95.632	31.6125	59.4064	80.8779	4681.79
AT3G54210	3889	5314	1486	3341	3692	3128	2222	3605	1714	1335	2067	3343	4991	1868	1478	1339	4594	1244	1659	4363	2416	3959	2868	1557	165.185	180.812	81.061	166.458	193.289	187.752	119.509	190.164	85.9638	65.3397	116.943	180.975	189.161	95.369	79.9405	80.2397	175.768	66.899	85.5618	173.111	123.349	170.522	168.151	88.9582	1808.22
AT5G60640	2005	2635	3658	1780	1674	1497	2705	1595	4019	4028	2755	1666	2356	3711	4051	3770	2340	4408	3796	2015	3338	2082	1770	3799	36.836	38.7802	86.31	38.3595	37.9074	38.8654	62.9288	36.3921	87.186	85.2726	67.4185	39.0105	38.6229	81.9493	94.7717	97.7179	38.7247	102.533	84.6806	34.5812	73.7138	38.7881	44.8868	93.8838	4642.41
AT1G02400	1433	189	2820	8739	4270	8634	2486	4831	915	1305	2779	5017	235	751	1587	2281	199	1289	858	1963	2753	1369	8193	2556	40.5371	4.28293	102.451	289.977	148.883	345.146	89.0497	169.72	30.5632	42.5382	104.712	180.884	5.93179	25.5354	57.1666	91.0347	5.07078	46.1664	29.471	51.8722	93.609	39.2709	319.917	97.2594	3153.88
AT4G30100	3024	2921	2967	3391	3556	2390	2293	3779	2584	2816	2065	3884	2312	2436	2813	2450	2622	2606	2677	3169	2438	2903	2761	2570	24.66	19.0816	31.0733	32.4364	35.7424	27.5418	23.6777	38.2716	24.8814	26.4609	22.43	40.3681	16.8232	23.8772	29.2105	28.1872	19.2601	26.9061	26.5069	24.1401	23.8973	24.0059	31.0788	28.1908	3290.64
AT1G35140	9379	970	136	433	12716	394	79	10577	504	381	111	10037	1119	430	234	127	1131	199	436	8914	76	8432	340	130	316.982	26.2616	5.90305	17.1656	529.711	18.8173	3.38087	443.945	20.1131	14.8376	4.99689	432.344	33.7457	17.468	10.0705	6.05559	34.4314	8.51523	17.8922	281.422	3.08742	288.98	15.8615	5.90996	162.247
AT3G59780	4812	6267	1254	3635	4159	2814	1836	3820	783	744	1774	3818	5549	902	891	1090	6036	833	834	4386	1933	4648	3031	1428	74.5342	77.761	24.9452	66.0434	79.4018	61.594	36.0103	73.4823	14.3207	13.279	36.6002	75.3728	76.6931	16.7932	17.5738	23.8194	84.2159	16.3358	15.6854	63.4609	35.9887	73.0056	64.8043	29.7524	1555.82
AT4G00570	1458	1599	4043	3166	1876	2654	3963	1827	3458	3439	3848	2034	1464	2830	3727	3927	1374	3650	2799	1526	3890	1575	3065	4040	26.3858	23.1811	93.9672	67.2076	41.8463	67.8731	90.8157	41.062	73.894	71.7145	92.7571	46.915	23.641	61.5596	85.8877	100.265	22.3982	83.6318	61.5057	25.7973	84.6188	28.9037	76.5652	98.3463	4961.46
AT4G27280	9500	225	477	1315	9043	1032	985	9158	391	503	915	8305	241	319	346	434	202	434	350	10022	1067	10132	1199	592	333.308	6.32377	21.4931	54.118	391.061	51.1664	43.7605	399.035	16.1983	20.3353	42.7604	371.372	7.54484	13.4527	15.4581	21.4826	6.38392	19.2787	14.9104	328.46	44.9977	360.476	58.0669	27.9387	620.399
AT4G01090	3703	733	1776	2322	10180	1994	1409	9594	1274	1505	1529	10007	633	1095	1500	1679	601	1506	1253	4039	1731	3204	2061	1843	52.4283	8.31358	32.2935	38.5629	177.652	39.8953	25.2608	168.695	21.2987	24.5534	28.835	180.578	7.997	18.6347	27.0435	33.5381	7.66481	26.9962	21.5409	53.4187	29.4587	46.0007	40.279	35.0995	2187.79
AT2G25735	3611	315	1508	5325	8130	4916	1583	8716	641	875	1580	9294	336	569	907	1522	319	926	604	4442	1976	3322	4085	1603	121.171	8.46744	64.9876	209.596	336.257	233.112	67.2627	363.225	25.3979	33.8329	70.6197	397.485	10.0605	22.9498	38.7557	72.0541	9.64216	39.3411	24.6097	139.237	79.7005	113.039	189.212	72.3547	1915.15
AT1G72930	4796	2031	1048	3878	4264	2997	1045	5043	3280	1752	1052	4482	2120	3151	1704	1100	2036	1431	3201	5835	1305	5067	2962	1487	180.212	61.1346	50.5738	170.926	197.485	159.139	49.7216	235.333	145.529	75.8579	52.6526	214.647	71.0807	142.315	81.533	58.3139	68.9123	68.0785	146.046	204.811	58.9413	193.07	153.631	75.1587	1503.59
AT1G15040	499	595	5443	1463	498	1483	3827	796	5110	6829	2917	501	593	5096	5518	5301	447	5008	4726	727	3156	820	1277	4419	13.939	13.3143	195.266	47.9367	17.1463	58.5402	135.367	27.6141	168.547	219.811	108.534	17.8367	14.7807	171.102	196.277	208.911	11.2474	177.117	160.296	18.9702	105.967	23.2276	49.2389	166.042	6263.59
AT4G00360	2559	2238	3867	2968	2904	3152	6468	1026	935	1168	7443	1701	2091	555	2217	4752	2162	2106	595	1556	5371	1824	4171	3217	48.9244	34.2758	94.9487	66.56	68.4325	85.1579	156.585	24.3608	21.1075	25.7312	189.541	41.4484	35.6714	12.7539	53.9734	128.176	37.2327	50.9776	13.8125	27.7889	123.428	35.3623	110.074	82.7313	4908.99
AT1G71400	3690	831	2336	3953	5689	3680	2346	5623	1888	1582	2604	5153	827	1618	2329	2396	812	2155	1490	4249	2295	3226	4082	2126	55.6887	10.0465	45.2766	69.9782	105.825	78.4825	44.8325	105.39	33.6445	27.5112	52.3458	99.1173	11.1367	29.3505	44.7579	51.0156	11.0385	41.1769	27.3041	59.9011	41.6321	49.3703	85.0358	43.1587	2835.5
AT1G71030	2226	3958	2735	1768	591	1483	2932	734	4105	4081	3565	507	3610	3740	3200	2832	3385	3675	4190	2468	4254	2436	1377	3117	67.574	96.2503	106.628	62.9552	22.1133	63.6179	112.705	27.6719	147.143	142.752	144.15	19.616	97.7852	136.465	123.698	121.289	92.5609	141.246	154.443	69.9853	155.223	74.988	57.7001	127.279	3591.21
AT2G13790	1014	562	3195	5904	3759	5014	3188	4653	2315	2222	3250	4678	536	1878	2579	2878	529	2564	2080	1218	3583	988	5120	3230	17.1625	7.61991	69.45	117.215	78.4196	119.925	68.3257	97.8055	46.2662	43.3359	73.2697	100.914	8.09501	38.2062	55.5842	68.7238	8.06513	54.9446	42.7469	19.2573	72.8942	16.9574	119.619	73.5373	3838.7
AT1G29150	1543	2084	4557	1980	1309	1789	3694	1289	3716	3847	3763	1478	1822	3271	4229	4354	1797	3992	2946	1545	4131	1592	1990	4121	30.1952	32.6694	114.528	45.4497	31.5735	49.4727	91.5361	31.3266	85.8654	86.7473	98.0856	36.8633	31.8149	76.9394	105.382	120.208	31.6763	98.9072	70.001	28.2428	97.1698	31.5918	53.7542	108.477	5381.92
AT4G19160	3896	5021	1586	1829	2493	1428	1418	3216	3279	2890	1131	2190	4664	4450	1904	1238	4995	1915	3746	5021	1294	4503	1362	1349	67.7005	69.8933	35.3945	37.2805	53.3957	35.0659	31.2014	69.403	67.28	57.8673	26.1779	48.5027	72.3174	92.9458	42.1307	30.3507	78.1849	42.1316	79.0389	81.5024	27.0279	79.3479	32.6692	31.5318	1717.72
AT2G30020	12433	230	417	893	8648	676	353	6990	160	315	320	8085	185	207	276	317	193	254	220	12267	430	11745	768	378	290.407	4.30359	12.5091	24.4668	248.976	22.3132	10.4407	202.767	4.41288	8.4782	9.9559	240.691	3.8558	5.81163	8.20916	10.4464	4.06072	7.51156	6.23955	267.656	12.0727	278.192	24.7617	11.8764	457.598
AT3G23250	2662	50	3766	3852	4713	3262	3217	4349	1504	2278	2890	4771	48	1339	2962	3813	43	2660	1498	3435	3335	2523	3441	4346	74.8535	1.12628	136.002	127.053	163.347	129.62	114.546	151.874	49.937	73.8107	108.243	170.986	1.20436	45.2565	106.059	151.267	1.08915	94.7003	51.1465	90.2272	112.721	71.9418	133.56	164.383	4929.83
AT5G16880	1876	2282	4032	3160	1500	2919	4060	1669	2901	3359	3875	1589	1913	2425	3232	3342	2084	3252	2476	1742	4272	1799	3028	3906	36.0618	35.14	99.5393	71.2518	35.5399	79.2925	98.8245	39.8437	65.8466	74.4023	99.2168	38.9302	32.8126	56.0303	79.1124	90.6349	36.085	79.1463	57.7916	31.2802	98.7075	35.0676	80.3448	100.997	4648.35
AT3G48760	1685	1793	3447	4701	2537	3995	3072	2761	2439	2820	3080	2939	1465	2151	3017	3111	1797	2980	2314	1676	3561	1575	4051	3569	37.4178	31.8956	98.3058	122.451	69.44	125.366	86.382	76.1436	63.953	72.1588	91.1021	83.1813	29.0287	57.4136	85.3124	97.466	35.9452	83.7838	62.3938	34.7664	95.0505	35.4665	124.173	106.608	4178.93
AT2G20630	1210	1336	3413	3536	1281	3242	4326	1184	3584	3611	4428	1223	1389	3168	3681	3550	1440	3746	2966	1549	4760	1325	3221	3300	26.7995	23.7039	97.0816	91.8645	34.9704	101.47	121.325	32.5673	93.7303	92.1574	130.631	34.5236	27.4508	84.3379	103.816	110.929	28.7288	105.045	79.7649	32.0479	126.722	29.7589	98.4735	98.3147	4244.36
AT3G48780	1267	1456	4213	4553	2116	4115	3360	2427	2578	3089	3189	2448	1206	2378	3308	3868	1313	3406	2216	1335	3311	1281	4150	3869	19.3558	17.8184	82.6583	81.5883	39.8439	88.836	64.9978	46.0463	46.5039	54.377	64.8917	47.6645	16.4397	43.6661	64.3517	83.3675	18.0682	65.8788	41.106	19.0513	60.7994	19.8447	87.5128	79.5056	4931.97
AT5G19440	915	1128	5446	1201	939	1087	3801	755	4549	5529	4000	941	1102	2787	5568	4779	1151	5373	3068	1428	3958	914	1192	4747	28.1599	27.8094	215.252	43.3559	35.6194	47.2741	148.126	28.8567	165.309	196.074	163.972	36.9104	30.2624	103.096	218.207	207.502	31.908	209.36	114.648	41.0531	146.417	28.5244	50.6378	196.514	6174.44
AT1G73080	3229	771	3061	5635	7075	5035	2843	5644	581	976	2453	6500	674	583	1344	2117	612	1111	543	2753	2438	2754	5323	2263	35.7211	6.83256	43.489	73.1215	96.4705	78.7118	39.8252	77.5413	7.58934	12.4414	36.1455	91.647	6.65316	7.75215	18.9328	33.041	6.09849	15.561	7.29385	28.4492	32.4187	30.8945	81.2833	33.6748	3056.35
AT4G25080	5043	7145	823	2536	3660	2118	1151	3854	1390	988	1108	3412	6245	1712	789	688	6456	764	1455	5936	1327	4920	1955	836	125.108	141.994	26.2213	73.7971	111.915	74.2515	36.1572	118.74	40.7175	28.2432	36.6129	107.883	138.242	51.05	24.9248	24.0801	144.269	23.9969	43.8287	137.561	39.5704	123.771	66.9468	27.8975	967.359
AT3G46690	1158	891	3791	3068	1849	3000	2988	2496	3715	4073	3153	2648	873	3256	3953	3628	854	3862	3461	1709	3382	1445	2952	4049	26.6224	16.4093	111.932	82.735	52.3947	97.464	86.9849	71.2644	100.848	107.899	96.5523	77.5899	17.9087	89.9746	115.724	117.674	17.6853	112.413	96.6141	36.7019	93.4582	33.6874	93.6792	125.213	4736.65
AT5G40170	2320	1751	2824	5040	3481	4731	2955	3867	2148	1825	2858	3798	1526	1806	2338	2553	1456	2408	1916	2233	2776	2193	4773	2463	35.468	21.4441	55.4464	90.3804	65.594	102.208	57.2046	73.4196	38.7752	32.1495	58.1983	74.0035	20.8168	33.1866	45.5148	55.0649	20.0505	46.6092	35.5668	31.8893	51.0121	33.9976	100.723	50.6497	3234.76
AT5G54860	875	263	4599	5020	3073	4609	2999	3207	1954	2830	2787	3821	226	1526	3587	4451	219	3292	1846	1255	3407	884	4549	4729	18.9729	4.5683	128.071	127.681	82.1297	141.227	82.3431	86.3604	50.029	70.709	80.4939	105.597	4.37267	39.772	99.0414	136.163	4.27745	90.3758	48.6024	25.4201	88.798	19.4374	136.154	137.93	5692.02
AT3G18080	5480	8748	483	2126	4506	2079	939	4155	633	386	898	4370	6798	619	397	320	5492	360	622	6571	1049	6350	2239	369	116.498	148.977	13.187	53.0148	118.071	62.4565	25.2772	109.698	15.8896	9.45559	25.4282	118.405	128.953	15.8171	10.747	9.59764	105.168	9.68964	16.0557	130.49	26.8052	136.89	65.7024	10.5519	481.115
AT1G07140	1673	1836	3831	3522	1988	3101	3328	2030	2745	3560	3254	2132	1672	2410	3177	3612	1812	3295	2584	1930	3960	1509	2985	3938	46.7332	41.0841	137.436	115.402	68.4474	122.409	117.716	70.423	90.5405	114.589	121.073	75.9041	41.6751	80.9176	113.007	142.348	45.5934	116.533	87.644	50.361	132.963	42.7444	115.096	147.968	4699.51
AT3G04730	4155	5361	2789	1760	2356	1558	2551	2179	1803	2552	2546	1997	4802	1397	2236	2112	5333	2153	1464	4257	2752	4160	1400	2144	86.891	89.8093	74.9052	43.1729	60.7282	46.0421	67.552	56.5913	44.5216	61.4959	70.9188	53.2268	89.606	35.1153	59.5435	62.3121	100.459	57.0051	37.1745	83.16	69.1762	88.218	40.4129	60.3104	2898.03
AT1G24150	1251	292	3460	6014	5028	4949	1789	5971	1747	2298	1623	5853	248	1689	2464	2897	291	2485	1923	1694	1946	1319	5148	3393	18.9609	3.54533	67.3501	106.92	93.9309	105.999	34.335	112.393	31.2656	40.1342	32.7658	113.065	3.35402	30.7701	47.5556	61.9478	3.97292	47.6864	35.3901	23.9841	35.4527	20.2725	107.703	69.1751	4018.54
AT5G59820	6410	279	2605	2160	6016	2086	2675	5595	808	1096	1929	6604	214	739	1019	2157	202	1127	695	7334	2416	6772	1987	2839	276.705	9.64797	144.42	109.372	320.095	127.25	146.22	299.95	41.1853	54.517	110.915	363.342	8.24299	38.3443	56.0135	131.367	7.85463	61.5956	36.4288	295.738	125.361	296.44	118.398	164.85	3132.77
AT2G16365	3421	5816	2376	1810	1591	1395	2000	1747	2781	2923	2024	1603	4661	2939	2556	2143	5391	2525	2839	3192	2252	3773	1561	2442	39.0383	53.166	34.8212	24.2276	22.3779	22.4955	28.8996	24.7582	37.4723	38.4352	30.7643	23.3141	47.4601	40.312	37.1413	34.5013	55.4143	36.4808	39.3372	34.0258	30.8895	43.6601	24.5883	37.4841	2872.42
AT3G61260	4005	4942	1642	2333	3080	1951	1118	3259	2740	3011	970	2588	4639	2994	1981	1450	4973	2125	2639	4378	1415	4315	1679	1482	149.958	148.232	78.9585	102.465	142.144	103.23	53.0069	151.544	121.14	129.909	48.3768	123.503	154.989	134.746	94.4516	76.5965	167.725	100.737	119.979	153.126	63.6835	163.835	86.777	74.6411	1886.57
AT1G66670	3583	4691	1328	3493	3548	3025	1732	3628	2119	1411	1941	3693	4596	2101	1593	1379	4558	1502	1835	3402	2141	3696	3085	1613	108.924	114.239	51.8484	124.558	132.945	129.953	66.673	136.973	76.0641	49.4273	78.5964	143.089	124.672	76.7715	61.6669	59.1448	124.815	57.8114	67.7351	96.6093	78.2346	113.938	129.456	65.9593	1786.61
AT3G13080	2594	2170	2611	2095	4973	1983	1845	4793	3692	3848	1812	5403	1757	2085	3484	2327	1379	3759	2304	2308	1896	2222	2426	1899	19.5254	13.0846	25.2404	18.4973	46.138	21.0929	17.5853	44.8049	32.8142	33.3754	18.1671	51.8337	11.8008	18.8639	33.3938	24.7116	9.34991	35.8234	21.0577	16.2283	17.1543	16.9603	25.2062	19.2273	2819.79
AT1G07630	1686	1403	3417	4487	2752	3816	3115	2376	2750	2901	3269	2778	1129	2252	3242	3359	1159	3421	2238	1742	3001	1689	4377	3290	27.1993	18.1313	70.7953	84.9083	54.7216	86.9945	63.6329	47.6031	52.3846	53.9274	70.2447	57.1189	16.2519	43.6681	66.5995	76.4512	16.8421	69.8744	43.8389	26.2515	58.1929	27.6305	97.4684	71.3936	4159.08
AT1G36622	997	156	3921	4298	2510	4106	2246	3851	2645	3637	2190	3890	162	2514	3776	3614	103	3639	2972	2287	2702	1284	3673	4401	40.1718	5.03527	202.9	203.136	124.655	233.792	114.593	192.703	125.841	168.862	117.536	199.767	5.82442	121.755	193.739	205.442	3.73833	185.641	145.403	86.0794	130.863	52.4628	204.284	238.529	4927.34
AT5G52240	1630	2054	3469	2237	1589	2029	2562	1708	4011	4391	2531	1695	1910	4287	3732	3241	1985	3653	4313	2203	3178	1699	1926	3501	61.1396	61.7173	167.109	98.4227	73.4632	107.548	121.685	79.5631	177.647	189.784	126.452	81.0313	63.9263	193.279	178.252	171.51	67.0671	173.48	196.433	77.1892	143.283	64.6232	99.7193	176.641	4215.73
AT3G09350	313	376	5845	4452	244	3341	9753	240	465	1254	9656	445	328	459	1377	5260	329	921	312	283	10232	269	4109	5262	7.12241	6.85397	170.815	118.832	6.84358	107.434	281.025	6.78239	12.4941	32.8808	292.671	12.906	6.6599	12.5543	39.9002	168.866	6.74361	26.5343	8.62059	6.01556	279.864	6.20719	129.064	161.063	6752.67
AT1G08830	887	984	4418	2807	1088	2632	2689	1117	4588	4488	2523	1346	941	4281	4754	4059	910	4824	4387	941	3016	789	2683	4339	43.0267	38.2368	275.233	159.717	65.0511	180.42	165.169	67.2909	262.79	250.859	163.016	83.2162	40.7301	249.607	293.652	277.785	39.7622	296.27	258.394	42.6394	175.853	38.8107	179.648	283.118	5289.74
AT4G21390	890	204	3480	6644	5209	6520	3076	5829	872	1387	2551	6341	180	596	2005	2877	172	1610	823	916	2642	748	6359	3532	12.2249	2.2447	61.3895	107.048	88.1903	126.557	53.5015	99.4348	14.143	21.953	46.6729	111.01	2.20617	9.84007	35.0694	55.7532	2.12813	27.9993	13.7263	11.7532	43.6207	10.4188	120.568	65.2589	4075.26
AT1G16110	3518	800	2376	2489	4554	1971	2607	5312	2333	2287	2932	4866	878	2209	2290	2234	909	2208	2437	4532	3600	3445	1926	2670	58.4231	10.6427	50.6751	48.4851	93.2165	46.255	54.8219	109.556	45.7482	43.764	64.8563	102.993	13.0105	44.0941	48.4265	52.3416	13.5977	46.4252	49.141	70.3049	71.8614	58.0147	44.1502	59.6436	3006.17
AT1G10410	1181	1305	4310	2399	944	1852	3028	1124	4387	4982	2924	1076	1213	3926	4839	3978	1206	4720	3858	1303	3243	1211	2120	4241	21.773	19.273	102.048	51.8791	21.4512	48.2495	70.6883	25.7349	95.5007	105.836	71.8033	25.283	19.9545	86.9991	113.601	103.468	20.0276	110.173	86.3634	22.4398	71.8653	22.6398	53.95	105.172	5171.66
AT1G66090	3285	66	1460	4391	8792	4286	2258	10002	285	411	2042	9673	71	256	468	1309	39	433	188	4224	1818	3330	4568	1699	83.4004	1.3423	47.6042	130.765	275.126	153.769	72.5907	315.361	8.54375	12.0237	69.0538	312.998	1.60843	7.81213	15.1299	46.8864	0.891891	13.9183	5.79549	100.176	55.4793	85.7308	160.084	58.0216	1843.77
AT5G47480	2179	2670	3643	2526	1868	1843	3724	1639	3183	3245	3374	1728	2200	2575	3416	3517	2246	3832	2689	1887	3355	2198	2493	3238	18.6264	18.2834	39.9937	25.328	19.6816	22.2629	40.3094	17.3997	32.1278	31.9631	38.4165	18.8263	16.7806	26.4574	37.1834	42.4151	17.2941	41.4729	27.9102	15.0679	34.4723	19.0529	29.416	37.2317	4294.82
AT1G62020	1457	1804	4203	1519	1030	1143	3491	748	3497	4223	3677	863	1490	2756	5868	5180	1407	6445	2887	1396	3246	1534	1495	3901	14.8855	14.7643	55.1472	18.2036	12.9704	16.5019	45.1625	9.49062	42.1863	49.715	50.0377	11.2373	13.5832	33.8439	76.3402	74.6636	12.9483	83.3668	35.8138	13.3228	39.8618	15.8924	21.083	53.6098	5509.44
AT4G17900	2306	1522	3297	4289	3292	3711	2792	3682	2386	2686	2360	3708	1213	2033	2469	2805	1392	2398	2309	2722	2931	2269	3406	3259	51.074	27.004	93.782	111.427	89.8694	116.149	78.3034	101.278	62.3997	68.5502	69.6229	104.672	23.9725	54.1221	69.6339	87.6493	27.7712	67.2443	62.0962	56.3166	78.0299	50.9607	104.129	97.0932	3859.18
AT5G50210	865	1039	5217	2734	814	2370	4922	726	3088	3490	4754	807	945	1883	4602	5453	899	4823	2073	997	4425	962	2824	4450	13.6123	13.0979	105.438	50.4671	15.7889	52.7044	98.0801	14.1886	57.3804	63.2853	99.6492	16.1859	13.2696	35.6174	92.219	121.067	12.7435	96.0944	39.6109	14.6561	83.7014	15.3515	61.3434	94.1974	6253.4
AT1G73540	10988	281	792	866	7116	822	634	6566	459	547	659	6860	264	453	511	673	278	474	434	12396	735	10696	864	785	424.171	8.68961	39.2651	39.2134	338.586	44.8413	30.991	314.784	20.9221	24.3316	33.885	337.516	9.09363	21.0192	25.119	36.6532	9.66677	23.1668	20.3428	447.003	34.1047	418.701	46.0388	40.762	927.575
AT1G12760	1381	1511	3445	4431	1746	3900	3442	1881	2913	3115	3446	1884	1392	2648	3240	3051	1587	3086	2837	1593	3772	1360	4073	3406	30.1765	26.4491	96.6772	113.572	47.0252	120.427	95.2379	51.0449	75.16	78.4323	100.297	52.4692	27.141	69.5488	90.1527	94.0572	31.2368	85.3762	75.2721	32.5161	99.0721	30.1352	122.851	100.111	4084.71
AT5G10470	3886	4434	1371	2628	3759	2199	1336	3289	3361	1682	1480	3437	3790	3209	2360	1343	3855	2096	2747	3414	1205	4035	2636	1560	39.1164	35.7539	17.7237	31.0296	46.638	31.2799	17.0289	41.1158	39.9481	19.5094	19.8435	44.0945	34.0413	38.826	30.2501	19.0725	34.9538	26.7124	33.5749	32.1016	14.5797	41.187	36.626	21.1225	1765.99
AT4G17530	2104	2408	3507	1960	1890	1788	2544	1916	3970	4218	2474	1991	2270	3336	3909	3551	2276	4106	3351	1584	2689	2078	1944	3137	86.1696	79.0017	184.461	94.1584	95.4072	103.481	131.932	97.4524	191.986	199.057	134.961	103.927	82.9555	164.222	203.86	205.179	83.9643	212.908	166.641	60.5997	132.374	86.3006	109.899	172.817	4214.3
AT4G39270	1174	1322	4148	3312	1359	2464	3035	1661	3596	3936	2876	1605	1017	3558	4258	3865	1307	4094	3725	1366	3143	1195	2889	4086	13.5025	12.18	61.2694	44.6817	19.2653	40.047	44.2006	23.7249	48.8355	52.1629	44.0589	23.5271	10.437	49.1867	62.3605	62.7147	13.5405	59.6154	52.0201	14.6758	43.4504	13.9371	45.8649	63.2131	4994.91
AT1G31540	3511	793	2664	2742	6079	2211	2286	7033	1632	1863	2672	6011	756	1455	2016	2226	789	2004	1543	3680	2608	3274	2452	2624	30.1771	5.45998	29.4063	27.6445	64.4005	26.8546	24.8798	75.0716	16.5629	18.4511	30.5902	65.8478	5.79801	15.0316	22.0646	26.9927	6.10854	21.8077	16.1032	29.5462	26.9438	28.5355	29.0907	30.3371	3096.88
AT1G10670	1894	2267	3540	2506	1947	2362	2826	1677	3460	3495	2784	1660	2130	3190	3750	3719	2179	3788	2996	2071	3080	1839	2258	3495	39.0489	37.4414	93.7327	60.6044	49.4772	68.8164	73.7776	42.9388	84.2317	83.0305	76.4534	43.6199	39.1849	79.0525	98.4506	108.176	40.4669	98.879	75.0015	39.8855	76.3279	38.4477	64.2599	96.9258	4448.15
AT3G29360	1832	1431	3645	2943	2187	2606	3392	1821	3161	2995	3450	1998	1466	2604	4108	3997	1223	4021	2494	1869	3127	1896	3095	3481	38.6937	24.2117	98.8716	72.912	56.9343	77.7808	90.7182	47.7654	78.8333	72.8909	97.0583	53.7846	27.6286	66.1077	110.485	119.103	23.2678	107.526	63.9603	36.8749	79.3865	40.6081	90.2325	98.8968	4604.02
AT4G11330	1973	1065	2909	4453	3707	4578	2607	4174	2251	2236	2558	4119	1008	2095	2762	2834	971	2587	1980	2042	2433	1996	4389	3107	46.7815	20.2287	88.5831	123.85	108.338	153.393	78.2731	122.91	63.0222	61.0915	80.7881	124.476	21.3265	59.7074	83.393	94.803	20.7387	77.6622	57.0049	45.2283	69.3416	47.9919	143.648	99.0951	3656.33
AT3G08720	3544	587	1673	4865	7930	4185	1420	8086	1005	1145	1509	8284	525	939	1167	1375	503	1258	952	3521	1564	2924	4223	1612	62.9266	8.34931	38.1501	101.325	173.55	105.007	31.9266	178.305	21.0706	23.4265	35.6886	187.469	8.31785	20.0402	26.3858	34.4443	8.04494	28.2805	20.5247	58.4001	33.3796	52.6475	103.502	38.5007	1920.07
AT1G30820	2081	2454	4920	2021	1768	1675	2556	1227	3227	4596	2337	1269	2189	3106	4422	3760	2568	4249	3086	1996	2544	1887	1664	3147	35.1237	33.1799	106.648	40.0119	36.7808	39.9509	54.6277	25.7194	64.3129	89.3861	52.5395	27.2984	32.9674	63.0124	95.0398	89.5346	39.0425	90.7989	63.2447	31.4699	51.6119	32.2968	38.7676	71.4478	4864.35
AT5G19780	3809	5248	1748	2227	3357	1832	1671	2749	2667	2170	1654	2856	4976	2131	2110	1860	4648	2112	2181	3600	1641	3766	1996	1714	90.6191	100.017	53.4084	62.1475	98.4399	61.5911	50.3396	81.2218	74.9209	59.4882	52.4136	86.5995	105.633	60.9381	63.9219	62.4305	99.6069	63.6163	63.0034	80.0052	46.9269	90.8551	65.5477	54.8508	2201.78
AT1G51700	5598	396	1529	3858	7202	3121	1193	7535	1133	1100	1152	7116	381	1107	1268	1541	377	1197	1265	5375	1463	4744	3128	1870	175.732	9.95827	61.643	142.061	278.664	138.45	47.4222	293.758	41.997	39.7898	48.1691	284.709	10.6722	41.7697	50.6868	68.2487	10.6604	47.5748	48.2178	157.617	55.2034	151.016	135.541	78.9627	2042.11
AT5G15870	2886	264	1849	4043	9935	3658	2034	8379	978	1043	1520	9014	225	701	1303	1692	168	1250	640	3295	1465	2675	4002	1540	47.3335	3.46855	38.9466	77.7805	200.841	84.7813	42.2423	170.669	18.9401	19.7115	33.2059	188.425	3.29281	13.8193	27.213	39.1514	2.48197	25.9566	12.7454	50.4818	28.8812	44.4894	90.6019	33.9748	2096.73
AT2G40270	3534	1204	2654	2022	4812	1721	1758	4721	2709	2722	2102	4707	1092	2512	2820	2747	1198	3060	2499	3871	2103	3363	1883	2745	59.7431	16.305	57.6211	40.0956	100.267	41.1136	37.6326	99.1161	54.0756	53.0238	47.3318	101.418	16.4723	51.0431	60.7056	65.5171	18.2428	65.495	51.2964	61.1296	42.7331	57.6511	43.9399	62.4205	3368.63
AT2G38310	2966	4339	2426	2978	1296	2376	2510	1235	3225	3051	2727	1076	4134	2437	2719	2686	3965	3278	2277	2362	2540	2808	2557	2444	87.2849	102.289	91.6893	102.799	47.0093	98.8094	93.5332	45.1361	112.065	103.46	106.894	40.3579	108.555	86.2025	101.891	111.519	105.106	122.136	81.3637	64.9314	89.8475	83.7964	103.869	96.746	3128.05
AT3G54420	719	356	3297	4331	2823	4816	2833	3049	3202	2777	3198	3521	331	2835	3920	3619	275	3577	2441	1114	2804	906	4649	2941	14.6103	5.79499	86.0418	103.232	70.7055	138.293	72.8957	76.9445	76.8287	65.0233	86.5583	91.1896	6.00165	69.2438	101.432	103.752	5.03359	92.0271	60.228	21.1458	68.4879	18.6689	130.4	80.3877	4080.1
AT3G13450	2390	3031	2315	1194	1702	1147	1729	2097	4868	4630	1334	1453	3141	5089	3693	2224	2870	3321	4616	3247	1568	3292	1167	2200	74.4197	75.6045	92.5765	43.6103	65.3221	50.4704	68.1725	81.0919	178.983	166.124	55.328	57.6639	87.2708	190.467	146.429	97.7011	80.4982	130.926	174.524	94.4451	58.6868	103.946	50.159	92.1459	2783.38
AT1G64660	1485	1756	5051	1279	910	1292	3704	1067	4199	6037	2768	1059	1328	4116	4634	4202	1109	4950	3692	1031	2167	1540	951	3984	36.647	34.7143	160.084	37.0234	27.6799	45.0565	115.746	32.7013	122.357	171.67	90.9865	33.3085	29.2429	122.091	145.622	146.299	24.6523	154.662	110.63	23.7672	64.2799	38.5383	32.3951	132.25	5453.59
AT5G67340	451	296	5381	4244	1400	4010	3612	1654	2647	3080	3347	1748	227	2158	4129	4959	229	3954	2364	515	3583	444	4619	5244	6.58124	3.46015	100.845	72.6443	25.1809	82.6912	66.7426	29.9748	45.6096	51.7898	65.0559	32.5103	2.95576	37.8512	76.7247	102.094	3.0101	73.0523	41.8869	7.02014	62.8467	6.57014	93.0395	102.934	6432.49
AT5G19550	1175	1511	3945	1592	1062	1533	2598	1081	5298	4501	2727	1360	1366	4201	5069	4352	1155	5150	3804	1212	2749	1315	1967	3537	27.3098	28.1331	117.757	43.4028	30.424	50.3508	76.4617	31.2029	145.4	120.546	84.4238	40.2872	28.3297	117.363	150.024	142.707	24.1811	151.549	107.355	26.3142	76.7997	30.9932	63.1063	110.581	4898.84
AT5G64310	5380	256	827	2279	12911	2114	597	11030	154	387	422	12215	255	83	293	547	204	309	70	5917	486	5094	1858	566	240.835	9.18015	47.5448	119.668	712.375	133.729	33.8404	613.2	8.14009	19.9623	25.1622	696.914	10.1857	4.46593	16.7018	34.5462	8.22588	17.5131	3.80483	247.427	26.1504	231.237	114.808	34.0814	796.149
AT5G52750	3204	108	1478	3503	9281	3253	1090	10464	830	858	983	10673	126	650	1085	1535	84	1091	831	4307	1166	3044	2911	1671	143.883	3.88519	85.2415	184.524	513.716	206.436	61.9823	583.585	44.0115	44.3983	58.799	610.874	5.04892	35.0854	62.0448	97.2524	3.3979	62.0308	45.3125	180.675	62.939	138.619	180.446	100.939	1937.12
AT5G25440	839	428	4259	3506	1455	2976	3806	1809	3152	3592	4065	1566	440	3233	3552	3712	478	3247	3156	1376	4859	996	3203	4431	22.8633	9.34315	149.054	112.069	48.8711	114.603	131.332	61.2217	101.423	112.791	147.549	54.3898	10.699	105.896	123.256	142.712	11.7333	112.028	104.427	35.027	159.158	27.5231	120.482	162.421	5115.05
AT5G63850	2174	2645	2559	2913	2445	2874	2655	2878	3184	2572	2378	2973	2109	3267	3595	2554	1704	3077	2771	2320	2318	2291	3229	2474	43.819	42.7071	66.2419	68.8712	60.7425	81.8603	67.7628	72.0415	75.7786	59.7359	63.8431	76.3741	37.9307	79.1495	92.27	72.6271	30.9376	78.5228	67.8171	43.6815	56.1592	46.8261	89.8377	67.0758	3135.58
AT1G50740	1782	321	1706	9617	5074	7847	2201	5585	862	957	1624	5960	359	847	981	1601	318	821	918	1809	2178	1561	7152	1770	92.1409	13.296	113.288	583.283	323.375	573.366	144.108	358.639	52.6288	57.0189	111.849	392.771	16.5634	52.6411	64.5911	116.791	14.8111	53.7469	57.6352	87.3757	135.365	81.848	510.458	123.107	2096.29
AT2G04040	1474	1096	4169	4942	3114	4473	2929	3218	1857	2727	2850	3521	1068	1187	2760	3113	1067	2585	1535	1605	3132	1286	4464	3606	33.8322	20.1518	122.892	133.055	88.0972	145.083	85.1287	91.7292	50.3287	72.124	87.1318	103.002	21.8733	32.7476	80.6678	100.806	22.0603	75.1205	42.78	34.4124	86.4089	29.9318	141.431	111.332	4478.9
AT1G75800	3644	5615	2096	1706	1454	1189	1804	1372	2851	3214	1581	1299	5078	3142	2271	1947	5370	2376	2938	3998	1934	3555	1222	2020	90.5071	111.719	66.8583	49.7025	44.5123	41.7321	56.7368	42.3202	83.6128	91.984	52.3041	41.1208	112.54	93.8009	71.8258	68.2253	120.141	74.7165	88.6046	92.7586	57.7385	89.5373	41.8951	67.4869	2502.87
AT3G23530	1567	1758	3808	1483	1696	1223	3128	1412	4559	3431	3364	1477	1525	3474	4572	4149	1450	4487	3312	1725	3077	1930	1510	3546	19.4429	17.4736	60.6805	21.5838	25.9376	21.4438	49.1455	21.7579	66.7933	49.0541	55.5966	23.3572	16.8839	51.8106	72.2366	72.6291	16.206	70.4879	49.898	19.9935	45.8907	24.2834	25.8617	59.1827	4760.81
AT3G59660	881	1198	4554	3567	1075	3179	4159	1216	2843	3263	3840	1358	1005	2669	3683	3843	1095	3447	2606	1049	4663	977	3292	4161	15.8623	17.2791	105.304	75.3337	23.8567	80.8846	94.821	27.1903	60.4421	67.6972	92.092	31.163	16.1461	57.7613	84.4407	97.6195	17.7591	78.5775	56.9726	17.6431	100.916	17.838	81.8162	100.775	5176.01
AT2G30250	1769	1939	2830	4907	1805	4143	2636	2072	2785	2809	2737	1928	1730	2595	2816	2680	1815	2922	2582	1810	3119	1905	4279	2954	42.1807	37.037	86.6626	137.245	53.0486	139.6	79.5894	61.3571	78.4119	77.1791	86.9281	58.5924	36.8081	74.3738	85.5022	90.1562	38.9831	88.2128	74.7553	40.3154	89.3935	46.0618	140.837	94.7458	3495.28
AT1G78240	3014	2867	2872	2066	2215	1556	4166	1956	1957	2239	4838	1979	2471	1905	2280	2531	2528	2178	1904	3238	5086	3385	1924	2400	43.2663	32.969	52.9482	34.7882	39.1915	31.5646	75.7269	34.871	33.1718	37.0359	92.5064	36.2077	31.6512	32.8699	41.6774	51.2594	32.6887	39.585	33.1874	43.4201	87.7582	49.2749	38.1241	46.3427	3218.03
AT5G19250	2832	1395	2344	4414	3846	3745	2483	3218	2616	2037	2596	3585	1294	1834	2195	2253	1201	2589	2116	2833	2946	2793	3998	2130	129.233	50.9949	137.372	236.27	216.322	241.5	143.477	182.371	140.958	107.111	157.792	208.506	52.6898	100.595	127.548	145.05	49.3672	149.582	117.246	120.763	161.591	129.244	251.832	130.745	2778.38
AT1G20510	4336	761	1660	3666	7288	3584	2294	5403	1255	953	2335	6467	648	1139	1309	1690	485	1377	1019	4036	2156	4250	3753	1400	68.7198	9.6616	33.7878	68.1521	142.368	80.2683	46.0373	106.345	23.4859	17.4039	49.2922	130.63	9.16386	21.6976	26.4174	37.788	6.92386	27.6307	19.6095	59.7517	41.072	68.3032	82.103	29.8459	1963.65
AT1G56510	4080	1429	880	2779	9392	2040	1040	8273	1344	964	1171	8091	1351	1152	1162	971	1451	990	1137	4832	1111	4169	2304	1088	46.9378	13.1694	13.0019	37.5013	133.178	33.1648	15.1503	118.199	18.2572	12.7792	17.944	118.635	13.8685	15.9299	17.0227	15.76	15.0364	14.42	15.8827	51.9274	15.3632	48.6357	36.5875	16.8366	1216.59
AT1G06430	4007	4835	1238	2473	3340	2324	1277	2891	3418	1612	1629	3181	4483	2789	2014	1306	4176	1729	2459	2900	1303	3617	2571	1617	58.5127	56.5587	23.2173	42.3594	60.1157	47.9569	23.6127	52.4285	58.9351	27.1243	31.6848	59.2029	58.4132	48.9526	37.4498	26.906	54.9295	31.9662	43.6003	39.5581	22.8707	53.5598	51.8228	31.7618	1721.27
AT1G03600	4515	6952	714	2377	3386	1862	1126	3749	1325	908	998	3026	6694	1478	835	623	6182	765	1227	5497	1243	5059	1809	823	145.399	179.343	29.5298	89.7898	134.401	84.7357	45.9162	149.937	50.3837	33.6939	42.8088	124.2	192.353	57.2103	34.2411	28.3052	179.327	31.1911	47.9786	165.362	48.1148	165.207	80.4136	35.6506	890.987
AT1G56500	4257	5468	1238	2998	3751	2732	1740	3317	1450	964	1862	3541	4978	1415	1241	1239	4471	1248	1393	3490	1639	4342	2996	1348	49.9097	51.3549	18.6407	41.2294	54.205	45.2632	25.8318	48.2965	20.0734	13.0233	29.0777	52.9121	52.0771	19.9404	18.5273	20.494	47.2172	18.5251	19.8304	38.222	23.0975	51.6215	48.4854	21.2586	1580.95
AT5G51830	467	476	6616	712	445	695	5532	310	3418	5425	4848	405	443	1483	5227	5474	506	5402	2152	692	5251	446	770	5803	11.0113	8.99086	200.345	19.6923	12.9328	23.1575	165.169	9.07764	95.1624	147.395	152.26	12.171	9.32046	42.0301	156.94	182.097	10.747	161.266	61.6119	15.2418	148.823	10.6639	25.0612	184.051	7372.26
AT5G63160	2151	2269	3614	2275	1011	1687	3007	1415	3292	4160	2741	850	2196	3354	2940	2832	1967	3132	3191	3456	3533	2743	1607	3541	41.3293	34.924	89.1795	51.2735	23.943	45.8053	73.1602	33.7647	74.6875	92.1027	70.1497	20.8154	37.6496	77.4599	71.9322	76.7689	34.0436	76.1912	74.4464	62.0295	81.5953	53.4445	42.6207	91.5181	4112.16
AT4G37610	2264	2653	2912	2565	1149	2147	4003	1224	2776	3118	3946	1034	2434	2894	2624	2291	2615	2707	2939	2445	4951	2386	2022	2863	66.6724	62.5863	110.134	88.6037	41.7062	89.3482	149.272	44.7652	96.5296	105.805	154.784	38.8096	63.959	102.439	98.3994	95.1853	69.3675	100.931	105.092	67.2598	175.254	71.2525	82.1938	113.411	3321.4
AT4G24820	1768	2350	3271	1726	1441	1606	2667	1459	4357	4346	2433	1584	2092	3926	4039	3245	2030	3876	3784	1919	2404	1796	1590	3067	43.6054	46.43	103.609	49.9337	43.806	55.9742	83.2924	44.6892	126.887	123.512	79.9282	49.7923	46.0396	116.387	126.85	112.914	45.0992	121.034	113.321	44.212	71.2685	44.9185	54.1307	101.75	3960.05
AT5G35200	1092	1395	4606	3277	993	2884	4493	1154	2611	3356	3932	1071	1238	2213	3474	4042	1340	3336	2329	1159	4397	1076	3026	4272	19.046	19.4906	103.172	67.0426	21.3472	71.0819	99.2295	24.9962	53.7722	67.4472	91.3467	23.8077	19.2669	46.3936	77.1558	99.4606	21.0523	73.6668	49.323	18.883	92.1809	19.0306	72.8512	100.225	5328.55
AT3G25920	4152	5765	1029	3533	3751	3119	2116	4120	684	620	1894	3546	4939	747	641	850	4821	526	621	5092	2196	4130	2805	1063	153.695	170.952	48.919	153.406	171.144	163.156	99.1842	189.404	29.8972	26.4458	93.3861	167.298	163.137	33.2369	30.2148	44.3912	160.751	24.6521	27.9122	176.075	97.7101	155.029	143.326	52.9297	1212.41
AT5G11770	1936	2568	3042	2222	1963	1818	2276	1702	4448	3661	2059	1901	2453	3530	3246	3027	2317	3713	3592	2075	2361	2014	1947	2871	68.6641	72.9611	138.562	92.4407	85.8135	91.1176	102.216	74.9675	186.277	149.619	97.2703	85.932	77.6307	150.486	146.599	151.465	74.0227	166.731	154.689	68.7463	100.653	72.4342	95.3187	136.969	3694.53
AT2G31040	4634	6021	750	3362	3774	2864	1523	3257	1222	609	1686	3522	5708	1141	855	812	5477	665	1128	3671	1671	4275	3248	833	115.503	120.22	24.008	98.2942	115.944	100.877	48.0684	100.819	35.9648	17.491	55.9748	111.885	126.949	34.1836	27.1369	28.554	122.968	20.9857	34.1385	85.4726	50.0629	108.052	111.748	27.9283	991.121
AT2G38530	3204	3009	3197	1954	2732	1842	2812	1570	1217	2068	3021	3275	4162	927	2342	3344	3543	2190	1086	4109	3799	2364	1972	2909	121.906	91.7123	156.22	87.2073	128.122	99.0392	135.479	74.186	54.6758	90.6664	153.103	158.816	141.302	42.3945	113.47	179.504	121.428	105.498	50.1722	146.042	173.743	91.2097	103.569	148.882	3908.46
AT1G62390	1896	2705	4318	2721	1706	2268	3957	1558	1887	2500	3801	1748	2090	1618	3067	3967	2224	2870	1557	1848	3868	1900	2601	3972	28.1822	32.2089	82.4287	47.4416	31.2555	47.6391	74.4777	28.7603	33.1192	42.8192	75.2547	33.1151	27.72	28.9076	58.0509	83.1904	29.7773	54.0112	28.1012	25.6593	69.1078	28.6385	53.366	79.4162	5058.74
AT1G03080	1994	2637	3304	2850	1385	2174	3917	1494	2827	3147	3744	1358	1890	2867	3361	2770	2196	3163	2533	2171	3455	2156	2479	2752	13.6924	14.5056	29.1377	22.9559	11.7224	21.0959	34.0591	12.7407	22.922	24.9008	34.2444	11.8851	11.5805	23.6635	29.3888	26.8355	13.5832	27.4992	21.1198	13.9259	28.5172	15.0129	23.4974	25.4195	3636.99
AT2G02810	416	440	5459	1097	479	873	3014	488	4057	5229	3296	638	434	4028	4746	5526	566	4798	3991	940	4252	602	1020	6126	13.0784	11.0812	220.411	40.4541	18.5613	38.7846	119.985	19.0533	150.604	189.427	138.022	25.5641	12.1748	152.211	189.997	245.102	16.0285	190.98	152.35	27.6055	160.679	19.1919	44.2639	259.061	7073.65
AT5G24240	457	294	3461	6441	1829	3786	4612	2093	2209	2815	3712	991	396	2350	2615	4232	634	2331	3817	788	4363	663	4116	3500	7.95105	4.09758	77.3338	131.449	39.2223	93.0835	101.607	45.2237	45.3811	56.435	86.0232	21.9751	6.14773	49.1442	57.9347	103.879	9.93601	51.3471	80.6362	12.8068	91.2427	11.6972	98.8488	81.9106	4641.32
AT3G05970	1904	2459	2822	1704	1717	1555	2195	1566	5289	3432	2250	1795	2185	4240	3756	2958	2087	4217	3874	1938	2120	2068	1704	2600	32.5383	33.6634	61.9361	34.1579	36.1667	37.5527	47.4992	33.236	106.726	67.5829	51.2164	39.0967	33.3189	87.0943	81.7357	71.3182	32.1266	91.2424	80.3872	30.9377	43.548	35.8375	40.1962	59.7674	3466.04
AT2G03120	1063	1095	4748	1127	1010	991	2620	1098	3938	4293	2963	1130	1180	3659	5156	4917	1173	4644	3671	1398	3268	1144	1106	5026	26.891	22.1901	154.257	33.442	31.4924	35.4267	83.9264	34.4957	117.631	125.14	99.84	36.4334	26.6359	111.258	166.091	175.488	26.7292	148.741	112.761	33.036	99.3711	29.3467	38.6204	171.025	6075.28
AT5G57350	4138	5547	1530	2357	3402	2264	1257	3259	2194	1557	1161	3643	4443	2039	1682	1428	4229	1699	1835	3512	1186	3982	2724	1262	48.6357	52.2269	23.0949	32.4952	49.2844	37.6032	18.7079	47.5705	30.4489	21.087	18.1759	54.5723	46.5964	28.8057	25.1738	23.6792	44.773	25.2827	26.1879	38.559	16.7554	47.4598	44.1936	19.9521	1741.99
AT5G45380	1762	2327	3182	1912	1855	1735	1801	1886	4053	3513	1882	2451	1966	3392	3792	2919	2568	3768	3537	2548	2008	2219	2183	2950	27.2124	28.7892	63.1133	34.6373	35.3115	37.8656	35.2208	36.1736	73.911	62.5175	38.7151	48.2451	27.0929	62.9671	74.5742	63.6019	35.7249	73.678	66.3279	36.7594	37.276	34.7519	46.5375	61.284	3735.48
AT3G29240	2894	4590	2021	1119	1660	1035	1524	1933	4576	3295	1304	1568	4156	4317	2938	1561	3867	2812	4422	2734	1467	3446	956	1928	74.4104	94.5409	66.7362	33.7489	52.6083	37.6062	49.6186	61.7243	138.929	97.6231	44.6593	51.3842	95.3503	133.418	96.1935	56.6256	89.562	91.5411	138.056	65.666	45.3388	89.8484	33.9298	66.6816	2268.16
AT4G00300	2384	1226	2429	4757	4523	4765	2428	4206	1729	1624	2599	3984	1214	1309	1998	2264	1116	2073	1417	2527	2342	2235	4560	2308	57.6566	23.7523	75.4449	134.949	134.828	162.851	74.3559	126.328	49.3752	45.2575	83.7237	122.803	26.1983	38.0521	61.5314	77.2492	24.312	63.4757	41.6114	57.0893	68.0823	54.8126	152.228	75.0831	2890.21
AT3G26910	1064	552	3608	5361	4198	4711	3487	3913	1567	1906	2700	4588	576	1061	2233	3107	495	2277	1316	933	3175	941	4909	3311	16.1613	6.71656	70.3821	95.5161	78.594	101.119	67.0675	73.8133	28.1045	33.3596	54.626	88.8194	7.80674	19.3708	43.19	66.5813	6.7726	43.789	24.2712	13.2381	57.9675	14.4939	102.924	67.6486	4133.72
AT1G18300	6771	153	1347	2810	6813	2181	1640	5954	549	1001	1569	6040	126	521	827	1162	131	825	590	8522	1900	6547	2269	1690	252.408	4.56892	64.4878	122.872	313.04	114.892	77.4138	275.644	24.1654	42.9978	77.9063	286.969	4.19114	23.3445	39.2568	61.1127	4.39882	38.9377	26.7056	296.756	85.1351	247.487	116.754	84.7424	1731.97
AT5G23510	752	481	3611	6584	2097	6427	4197	2666	1172	1613	3319	2477	407	1164	2399	3245	420	2032	1391	1074	4108	754	5868	3492	21.5317	11.0326	132.785	221.129	74.0065	260.047	152.168	94.8003	39.6241	53.2178	126.581	90.393	10.3984	40.0599	87.4681	131.084	10.8324	73.6631	48.3601	28.7258	141.382	21.8923	231.92	134.493	4269.56
AT1G35350	2174	1737	2260	4555	3505	3839	1766	3901	2200	2246	1956	3774	1694	1828	2296	2128	1930	2286	2066	2622	2098	2255	4182	2425	30.1058	19.2692	40.1938	73.9902	59.8261	75.1265	30.9675	67.0898	35.9737	35.8396	36.0794	66.6103	20.9323	30.4273	40.4876	41.5755	24.0748	40.0805	34.7393	33.9181	34.9222	31.6663	79.9398	45.1717	2813.3
AT5G26751	1527	1751	3358	4869	1513	4560	3629	1666	1937	2198	3400	1736	1605	1605	2627	3310	1418	2621	1692	1395	3652	1518	4792	3315	38.8144	35.6543	109.621	145.174	47.4028	163.796	116.806	52.5918	58.1372	64.3789	115.115	56.2408	36.4032	49.0372	85.0301	118.702	32.4672	84.3503	52.2221	33.1234	111.581	39.1278	168.135	113.345	4125.02
AT1G53310	2215	2561	3064	1094	1754	1151	3281	1407	3515	2826	3270	1588	2363	2900	3694	4210	2198	3959	2674	1781	2747	2334	1382	3689	26.2524	24.3152	46.6385	15.2092	25.6234	19.2777	49.2409	20.7099	49.1917	38.5949	51.623	23.988	24.9903	41.3133	55.7508	70.3968	23.4659	59.4083	38.4819	19.7182	39.1344	28.0515	22.6095	58.8123	4553.95
AT5G05440	1595	2432	2998	3789	745	3184	3225	878	2923	3618	3503	608	2369	2817	2631	2577	2515	2664	2864	1976	3803	1425	3366	3142	43.86	53.5727	105.876	122.216	25.2508	123.727	112.295	29.9841	94.9091	114.641	128.306	21.3088	58.1279	93.109	92.1272	99.9764	62.296	92.7487	95.6271	50.7577	125.701	39.7359	127.764	116.219	3594.51
AT1G29310	414	447	5419	970	521	901	2959	378	3932	4404	3214	485	470	3001	6179	6426	442	6295	3406	657	3509	506	1084	5521	8.80558	7.61618	148.025	24.2005	13.6586	27.0811	79.6942	9.98477	98.7511	107.936	91.0548	13.1476	8.92004	76.722	167.353	192.829	8.46826	169.519	87.9634	13.0536	89.7109	10.9136	31.8255	157.957	7197.32
AT4G08950	7741	3893	270	536	6734	423	166	5956	1369	747	202	5587	3951	1072	611	251	4474	643	1272	7250	166	7452	459	267	238.757	96.1866	10.695	19.3918	256.001	18.4367	6.48322	228.14	49.8578	26.5486	8.29868	219.627	108.737	39.742	23.9971	10.9221	124.299	25.1093	47.6371	208.883	6.15419	233.073	19.5415	11.0773	325.305
AT5G48150	1488	1563	2798	6313	2365	4848	4002	2576	1212	1501	4021	2572	1267	1107	1689	2234	1345	1549	1105	1454	4700	1450	5507	2801	28.1058	23.6496	67.8735	139.87	55.0599	129.402	95.7182	60.4266	27.0313	32.669	101.164	61.9173	21.3541	25.1326	40.6239	59.5321	22.8839	37.0434	25.3428	25.6546	106.708	27.7729	143.581	71.1656	3226.25
AT4G25670	1695	1020	3501	3615	2978	3021	2940	3097	2138	2866	2892	3229	915	2071	2943	2882	1023	2871	2210	2213	3361	1623	3102	3246	57.2402	27.5933	151.839	143.197	123.956	144.167	125.72	129.886	85.2531	111.524	130.086	138.978	27.5717	84.0636	126.555	137.309	31.1187	122.752	90.6199	69.8103	136.428	55.5789	144.598	147.45	3967.33
AT1G73120	4748	5945	429	2463	3282	2248	621	3926	1255	577	763	4101	6468	1149	619	612	10497	535	1279	3400	797	3478	1660	597	288.888	289.763	33.5225	175.784	246.133	193.286	47.8449	296.66	90.1642	40.4536	61.8363	318.022	351.157	84.0303	47.9589	52.5346	575.306	41.2135	94.4909	193.244	58.2884	214.59	139.417	48.8605	680.682
AT2G47650	772	720	4438	3182	1069	2969	3920	1165	2516	3540	3632	1253	659	2259	4111	4666	717	3820	2622	814	4230	674	3129	4483	19.0848	14.2586	140.902	92.2712	32.5732	103.721	122.71	35.7673	73.4435	100.841	119.596	39.4794	14.5368	67.125	129.413	162.739	15.9663	119.564	78.7053	18.7976	125.695	16.8963	106.774	149.075	5620.05
AT5G20280	4609	5887	556	2738	4169	2329	1032	3264	1760	718	1107	4312	5223	1574	931	723	5503	843	1423	3298	1011	4605	2992	715	53.4155	54.6545	8.27551	37.221	59.5529	38.1429	15.1448	46.9785	24.0849	9.58841	17.0886	63.6923	54.0122	21.9261	13.7394	11.8215	57.4479	12.3695	20.0247	35.7041	14.0837	54.119	47.8641	11.1463	827.497
AT3G50590	2216	2614	3107	1579	2017	1306	2685	1684	3963	3165	2810	1710	2350	3241	3523	2960	2181	3871	3249	2093	2393	2356	1616	2591	17.2377	16.2888	31.0393	14.4075	19.3387	14.3561	26.4472	16.2683	36.4004	28.3692	29.115	16.9533	16.3113	30.303	34.8965	32.4846	15.282	38.1241	30.6874	15.2085	22.3747	18.5843	17.3516	27.1108	3575.21
AT3G51660	611	515	2748	5631	1011	4699	2103	1334	4475	3307	2390	1566	463	3847	3593	2899	404	3757	4263	737	2480	765	4670	2991	31.5927	21.3316	182.483	341.527	64.4328	343.348	137.692	85.6623	273.218	197.034	164.605	103.201	21.3618	239.091	236.571	211.479	18.8166	245.953	267.646	35.5975	154.135	40.1113	333.311	208.03	3573.2
AT1G06570	2083	2623	3393	977	1159	871	2317	1452	4748	4582	1958	1112	2496	4251	4395	2975	2276	4360	3666	1731	1986	2241	857	2712	56.7632	57.2596	118.747	31.2296	38.9289	33.5413	79.9517	49.1398	152.778	143.878	71.0706	38.6216	60.6923	139.24	152.509	114.377	55.8682	150.428	121.303	44.0638	65.0521	61.9269	32.2364	99.4102	3744.19
AT5G43350	2037	2027	1893	2020	1953	2032	2516	1517	4649	3666	2535	1678	1954	4534	4031	2718	2354	3786	2919	1628	1696	2047	2033	2936	42.8738	34.1764	51.1695	49.8708	50.6657	60.4377	67.0557	39.6529	115.54	88.911	71.0687	45.0133	36.6975	114.704	108.037	80.7096	44.6295	100.89	74.5993	32.0083	42.9073	43.6897	59.0644	83.1229	3135.98
AT4G23460	1354	1683	3348	2581	1840	2338	3106	1658	3658	3011	3121	1856	1462	3118	3414	3445	1402	3825	3000	1332	3084	1478	2710	3224	18.7811	18.7007	59.6413	41.9937	31.458	45.8279	54.5541	28.5611	59.9124	48.1254	57.6627	32.8117	18.0951	51.9846	60.301	67.4165	17.5172	67.1737	50.527	17.2589	51.4187	20.7891	51.8871	60.1535	4141.89
AT1G18070	2043	2292	2827	3136	2285	2605	2637	2271	2892	2811	2557	2121	2048	2390	3192	2803	2066	3036	2495	2167	2689	1973	2720	2982	37.78	33.9531	67.1396	68.0243	52.0823	68.0746	61.7487	52.1554	63.1484	59.8985	62.983	49.9899	33.7936	53.1236	75.1649	73.1293	34.4142	71.0822	56.0227	37.4334	59.7707	36.9982	69.4305	74.1762	3558.95
AT4G03020	1938	2347	2819	3203	2191	2715	2575	2316	2768	2592	2596	2438	2069	2677	3102	2409	2151	2831	2538	2072	2782	2006	2907	2975	33.8571	32.8459	63.2486	65.6368	47.1791	67.027	56.9636	50.2486	57.0996	52.1787	60.4088	54.2848	32.2528	56.2136	69.0076	59.3756	33.8494	62.6184	53.8378	33.8137	58.4195	35.5375	70.1018	69.9112	3382.29
AT3G50930	5000	165	786	2754	10148	2442	1155	9767	277	373	1168	10436	220	288	427	742	154	461	219	4723	990	4658	2973	650	79.7206	2.10745	16.0947	51.5062	199.431	55.0212	23.3188	193.397	5.21497	6.85286	24.8052	212.072	3.12993	5.51937	8.66937	16.6909	2.21175	9.30609	4.23979	70.3438	18.9732	75.3113	65.431	13.9405	899.235
AT3G51330	476	651	4900	1094	620	950	2569	537	5714	5029	2297	538	613	4522	5443	5029	649	5870	3890	657	2534	587	1054	4650	8.84875	9.69456	116.985	23.8554	14.2062	24.9564	60.4732	12.3976	125.426	107.726	56.8768	12.7469	10.1683	101.042	128.846	131.896	10.8676	138.159	87.8061	11.409	56.6221	11.0656	27.046	116.276	6027.94
AT3G55270	1780	2281	3002	2939	2507	2419	2522	2416	3264	2832	2464	2679	1937	2716	3102	2790	1890	3283	2694	1783	2313	1822	2724	2713	24.0827	24.7219	52.1621	46.6422	41.8071	46.2492	43.207	40.5948	52.1442	44.1509	44.4042	46.1961	23.3844	44.1683	53.4423	53.2554	23.0335	56.2369	44.257	22.5342	37.6153	24.9973	50.8721	49.374	3510.8
AT3G54960	690	705	5525	730	902	715	2918	740	3868	4097	2919	973	761	3278	5451	6302	647	5196	3088	952	3105	952	851	5489	13.1918	10.7973	135.658	16.3709	21.2556	19.3172	70.6422	17.5702	87.3198	90.2574	74.3342	23.7092	12.9823	75.3287	132.706	169.984	11.1423	125.774	71.6857	17.002	71.3545	18.4566	22.4581	141.16	7172.05
AT4G32650	1290	1669	3451	1740	1244	1767	2911	1389	4090	3338	2951	1510	1495	3672	3955	3749	1494	4077	3330	1568	2968	1634	2067	3443	22.2973	23.1095	76.6068	35.2782	26.5029	43.1602	63.7131	29.8163	83.4751	66.4831	67.9409	33.265	23.0577	76.289	87.0498	91.4225	23.261	89.2214	69.8887	25.3172	61.6639	28.6401	49.3164	80.0504	4404.65
AT5G66675	3824	729	1706	2657	7459	2542	1637	7362	1081	1165	1655	7373	663	1055	1322	1505	681	1276	1141	4540	1686	3561	2495	1667	75.4952	11.5292	43.2554	61.5301	181.507	70.9187	40.9236	180.504	25.1999	26.5027	43.521	185.521	11.6796	25.0352	33.2347	41.9192	12.1105	31.8947	27.3519	83.7268	40.0095	71.2908	67.9923	44.2691	2012.1
AT2G14720	1637	2000	2927	3183	1729	2871	3174	1831	3200	2777	3136	1749	1837	2839	3134	2816	1728	3005	2905	1614	3212	1605	2940	2917	27.016	26.4408	62.0375	61.6174	35.1705	66.9559	66.329	37.5275	62.3581	52.8093	68.9362	36.7883	27.0516	56.3163	65.8612	65.5661	25.688	62.7888	58.2128	24.8819	63.7165	26.8601	66.9742	64.7548	3576.99
AT1G09780	1557	2118	2898	2031	1469	1828	3152	1133	4220	3131	3257	1327	2070	3299	3641	3218	1686	4052	3245	1809	3031	1660	2027	2828	33.5377	36.5463	80.1684	51.3156	39.0012	55.6423	85.9717	30.3085	107.332	77.7124	93.4464	36.4304	39.7857	85.413	99.8676	97.7926	32.7128	110.505	84.8711	36.3991	78.4758	36.2588	60.268	81.9386	3702.85
AT4G35100	4578	5612	1167	1636	3818	1428	1199	3397	1874	2108	809	2622	5571	1937	1266	922	4568	1317	1886	4884	912	5143	1196	836	120.94	118.764	39.5937	50.6959	124.32	53.3098	40.1087	111.45	58.4569	64.1694	28.4671	88.2828	131.323	61.5066	42.588	34.3638	108.702	44.0501	60.4974	120.525	28.9597	137.775	43.6128	29.7074	1203.91
AT5G43450	1393	2026	3457	2093	1135	1668	2791	1154	3991	3900	3324	1353	1690	2755	4043	3447	1493	4452	3000	1515	3056	1628	1899	3402	36.2125	42.1909	115.416	63.8222	36.3676	61.2756	91.8738	37.2565	122.507	116.825	115.098	44.8284	39.2018	86.0847	133.835	126.422	34.9608	146.531	94.6954	36.7898	95.4917	42.9163	68.1429	118.961	4259.26
AT3G48890	778	974	4794	3454	866	3293	4241	881	2336	3124	3840	842	877	1997	3395	4429	888	3572	2137	881	4531	788	3355	4295	28.4511	28.5332	225.153	148.162	39.0345	170.175	196.387	40.0115	100.87	131.642	187.047	39.2447	28.6175	87.7799	158.095	228.508	29.2515	165.385	94.8909	30.0956	199.168	29.2218	169.356	211.275	5579.56
AT5G14320	3782	5120	1231	3451	3410	2832	2071	3565	982	794	1855	3258	4799	970	723	946	4308	778	916	4443	2353	4026	2771	1164	102.207	110.841	42.7246	109.395	113.586	108.153	70.8703	119.649	31.3359	24.7253	66.7733	112.217	115.724	31.5085	24.8804	36.0683	104.87	26.6198	30.0577	112.161	76.4339	110.33	103.368	42.3133	1375.18
AT1G14360	437	565	5411	1394	350	1400	3671	486	3411	4387	3639	597	466	3372	4179	5424	617	4037	3453	736	4702	489	1484	5740	13.1902	13.6613	209.753	49.3547	13.0212	59.7149	140.307	18.2178	121.569	152.581	146.303	22.9664	12.5507	122.336	160.621	230.975	16.7753	154.275	126.552	20.7518	170.592	14.9672	61.8291	233.049	6850.89
AT2G16430	1516	1458	2317	2107	1431	1936	2380	1387	4611	2988	2961	1733	1536	4445	3722	2716	1412	3814	4115	2004	2728	1806	2184	3075	33.1093	25.5082	64.9885	53.9772	38.5214	59.7503	65.8191	37.6198	118.91	75.1958	86.1368	48.2389	29.9332	116.686	103.511	83.6865	27.7779	105.462	109.124	40.8842	71.6143	39.9971	65.8403	90.3358	3359.29
AT5G40370	1448	1372	3480	3136	2056	2813	2874	2200	2601	3474	2575	2291	1288	2378	3314	3722	1146	3149	2472	1747	3169	1386	2760	3505	49.2129	37.354	151.897	125.021	86.1281	135.103	123.686	92.8587	104.381	136.051	116.57	99.2394	39.0605	97.1447	143.424	178.469	35.084	135.503	102.014	55.4639	129.461	47.7677	129.481	160.237	4430.01
AT5G44572	1231	1768	2350	844	890	761	1466	1334	6294	4439	1680	1382	1880	6419	3969	2202	1571	3819	6353	2110	2214	1801	733	2798	37.8851	43.5878	92.8834	30.4682	33.7607	33.0962	57.1306	50.9865	228.722	157.419	68.8682	54.2084	51.6273	237.451	155.543	95.6098	43.5513	148.808	237.405	60.6596	81.9016	56.2062	31.1388	115.83	3035.06
AT2G43030	4379	5751	893	3280	3736	2763	1771	3683	717	676	1673	3510	5080	809	611	765	4812	527	674	4584	1732	4057	2796	997	170.598	179.479	44.6797	149.888	179.398	152.112	87.3659	178.193	32.9829	30.3465	86.815	174.283	176.593	37.883	30.3109	42.047	168.865	25.9941	31.883	166.821	81.1057	160.274	150.357	52.2466	1094.84
AT4G10730	2010	2257	3211	1627	2254	1407	2287	2349	3247	3047	2214	2451	2028	3323	3217	2814	2373	3311	3233	2148	2600	2106	1576	3086	31.4788	28.3156	64.5836	29.8885	43.5098	31.1387	45.3537	45.6871	60.0448	54.9866	46.1848	48.9231	28.3401	62.5531	64.1552	62.1758	33.476	65.6519	61.4791	31.4241	48.9441	33.4457	34.0695	65.0102	3757.69
AT1G66880	1296	684	3308	3792	2883	3159	3003	3548	2465	2565	2957	2830	537	2076	3101	3064	514	2834	2442	1602	3310	1314	3518	3327	10.9633	4.63517	35.9388	37.6271	30.0603	37.7634	32.1675	37.2744	24.6221	25.0027	33.3187	30.5121	4.05344	21.1087	33.404	36.568	3.91666	30.3531	25.0832	12.6592	33.6566	11.2718	41.0792	37.8577	4003.8
AT1G33110	2042	2339	4408	1777	1821	1558	2783	1535	2848	3788	2249	1777	2125	1792	3949	3755	2287	3698	1950	1598	2843	2010	1688	3491	42.1207	38.6493	116.773	42.9954	46.2978	45.4141	72.6904	39.3221	69.3667	90.0351	61.7915	46.7171	39.112	44.4298	103.726	109.276	42.4933	96.5767	48.8399	30.791	70.489	42.0432	48.0618	96.862	4803.27
AT4G18240	3833	5215	988	2432	3266	1909	1234	3043	2444	1392	1189	3030	4279	2303	1632	1064	4105	1514	2072	4283	1153	4420	2117	1191	47.811	52.1093	15.8273	35.5834	50.213	33.6495	19.4907	47.1389	35.9966	20.0074	19.7547	48.1704	47.6258	34.5286	25.922	18.7243	46.1229	23.9101	31.3819	49.905	17.2871	55.9077	36.45	19.9832	1341.94
AT5G43060	2002	2508	2586	1519	1592	1457	2334	1423	4810	3598	1964	1310	2450	4546	3718	2780	1827	3718	3617	2191	1781	2230	1591	2424	41.4167	41.5633	68.7067	36.8607	40.5943	42.5946	61.1415	36.5599	117.497	85.7697	54.1193	34.5406	45.226	113.041	97.9443	81.1392	34.0458	97.3836	90.8572	42.3409	44.2873	46.7817	45.4327	67.4539	3223.37
[truncated: 12,215 more rows]
[truncated: 43 more columns]
