# Supplementary material for: BIK1 protein homeostasis is maintained by the interplay of different ubiquitin ligases in immune signaling
Source: Nat Commun. 2023 Aug 2;14:4624. doi: 10.1038/s41467-023-40364-0 (PMC10397244; doi:10.1038/s41467-023-40364-0)
Supplement: Supplementary file 5 — Supplementary Data 2 [file 41467_2023_40364_MOESM5_ESM.xlsx]

## Sheet: Sheet1
gene_id	C015_1_count	C000_2_count	C240_1_count	C060_2_count	C030_3_count	C060_1_count	C120_3_count	C030_2_count	C480_3_count	C360_2_count	C120_1_count	C030_1_count	C000_3_count	C480_1_count	C360_1_count	C240_3_count	C000_1_count	C360_3_count	C480_2_count	C015_2_count	C120_2_count	C015_3_count	C060_3_count	C240_2_count	C015_1_fpkm	C000_2_fpkm	C240_1_fpkm	C060_2_fpkm	C030_3_fpkm	C060_1_fpkm	C120_3_fpkm	C030_2_fpkm	C480_3_fpkm	C360_2_fpkm	C120_1_fpkm	C030_1_fpkm	C000_3_fpkm	C480_1_fpkm	C360_1_fpkm	C240_3_fpkm	C000_1_fpkm	C360_3_fpkm	C480_2_fpkm	C015_2_fpkm	C120_2_fpkm	C015_3_fpkm	C060_3_fpkm	C240_2_fpkm	C240minvsC000_C240min
AT3G52450	10345	770	9350	12931	10548	11934	9040	10793	6316	7428	9507	11179	701	5726	8504	9078	711	8670	5551	13387	10021	12215	12816	9195	241.903	14.4236	280.79	354.68	304.013	394.348	267.672	313.431	174.391	200.145	296.11	333.167	14.6265	160.938	253.217	299.485	14.9759	256.682	157.609	292.416	281.66	289.644	413.667	289.218	11411.2
AT2G35930	9559	409	10411	13225	17822	12570	9227	17750	2696	4259	8757	18246	449	2494	5472	9211	388	4870	2680	11092	9290	9756	12909	10122	237.42	8.13766	332.091	385.296	545.597	441.188	290.194	547.51	79.067	121.892	289.707	577.591	9.95089	74.4556	173.065	322.765	8.68061	153.144	80.8238	257.348	277.348	245.718	442.573	338.169	12269.4
AT5G27420	11259	436	5427	8223	20474	7770	5911	24132	2851	3503	5131	25095	382	2905	3876	5100	393	3519	3003	13109	6188	10423	7267	6035	271.676	8.42772	168.179	232.743	608.927	264.945	180.608	723.159	81.2307	97.3988	164.912	771.769	8.22482	84.2547	119.095	173.619	8.54198	107.507	87.9846	295.48	179.476	255.038	242.044	195.881	6838.94
AT1G67480	3121	4161	6946	4499	2218	3703	5202	2522	8811	9964	4561	2311	3690	9493	8052	5917	4173	7365	9079	3790	5274	3488	3550	6614	63.1471	67.4418	180.49	106.775	55.3136	105.876	133.277	63.3714	210.502	232.303	122.919	59.5947	66.6189	230.866	207.454	168.902	76.054	188.668	223.048	71.6318	128.264	71.5642	99.1461	180.006	8029.39
AT1G03370	1463	1055	7176	12323	6755	10258	5933	7875	3727	4374	5166	8258	884	3164	5478	5828	904	5190	3381	1696	5987	1624	11316	6513	14.7757	8.53549	93.0778	145.987	84.0892	146.403	75.8756	98.7742	44.4462	50.9032	69.4957	106.298	7.9665	38.4093	70.4506	83.0421	8.22407	66.3647	41.4619	16.0006	72.6805	16.6322	157.756	88.4807	8039.46
AT3G46620	14426	759	3396	3834	10635	3292	2402	10719	1945	2622	2133	10828	741	1998	2500	2778	811	2370	2090	15557	2806	13579	3459	3422	311.846	13.1434	94.2805	97.2167	283.363	100.563	65.7494	287.765	49.6461	65.3114	61.4164	298.326	14.293	51.9142	68.8166	84.723	15.7917	64.8647	54.8581	314.143	72.9099	297.661	103.213	99.5034	3953.85
AT4G34100	4146	5248	5067	6422	4120	5286	5567	3364	4959	4535	5234	3608	4442	4050	4766	4945	4241	5523	3899	3485	5174	4098	5914	4703	44.6297	45.2543	70.0495	81.0885	54.6642	80.4091	75.8822	44.9717	63.0318	56.2515	75.046	49.5005	42.6662	52.4018	65.3292	75.0992	41.1223	75.2723	50.9621	35.0432	66.9461	44.7328	87.8747	68.0978	6079.14
AT3G18290	3533	3985	5705	4605	2468	3346	7422	2212	5564	4778	7629	2063	3398	4455	6063	5793	2537	6176	4137	2971	7084	3302	4383	5383	33.2846	30.0746	69.0263	50.8889	28.6586	44.546	88.5409	25.8805	61.8952	51.8689	95.734	24.7712	28.565	50.4479	72.7353	76.9976	21.5295	73.6668	47.3243	26.1462	80.2199	31.5454	56.9978	68.2161	6978.52
AT1G56250	3741	29	1458	12404	14947	12444	2755	16614	145	228	2769	16722	27	213	389	1425	10	268	116	3532	2635	2962	9895	2106	124.155	0.770989	62.1434	482.875	611.425	583.609	115.777	684.765	5.68221	8.71917	122.405	707.318	0.799564	8.49678	16.4394	66.7218	0.298946	11.261	4.67451	109.498	105.115	99.6835	453.296	94.0157	2061.62
AT5G61560	1097	701	6226	7448	3222	6499	5405	4214	3608	4842	5240	4119	534	2820	4791	5703	580	4919	3104	1521	5834	1459	6925	6270	14.2808	7.31029	104.091	113.731	51.6989	119.557	89.0973	68.1284	55.4603	72.6326	90.8606	68.3415	6.20294	44.1256	79.42	104.743	6.80122	81.0751	49.0644	18.4961	91.2884	19.2602	124.438	109.793	7511.37
AT4G15470	2864	3057	4837	4171	2896	3772	4304	2847	5440	4995	3818	2873	3018	4365	5504	5264	2558	5448	4187	3046	4392	3060	3848	4590	99.576	85.143	215.982	170.105	124.106	185.326	189.486	122.93	223.332	200.115	176.814	127.311	93.6293	182.416	243.679	258.21	80.1118	239.819	176.76	98.9278	183.547	107.885	184.673	214.663	6080.12
AT1G15670	1140	2801	4011	4673	474	4653	6943	631	6000	5349	6724	791	2612	5912	5014	4785	2425	5321	5290	1371	6541	1395	4748	4267	28.0513	55.2119	126.754	134.877	14.376	161.795	216.331	19.2826	174.329	151.664	220.381	24.8069	57.3499	174.855	157.105	166.113	53.7494	165.77	158.053	31.5132	193.462	34.8082	161.267	141.232	5414.36
AT3G05200	4691	1616	3311	3839	5121	3429	3163	5613	2884	2910	2921	5494	1648	2868	2933	3259	1726	2897	2803	5120	3363	4489	3510	3420	105.052	28.9902	95.2261	100.844	141.352	108.515	89.6934	156.107	76.2612	75.0918	87.1301	156.81	32.9311	77.1992	83.6389	102.967	34.8171	82.1394	76.2185	107.106	90.525	101.941	108.501	103.021	4127.91
AT1G29340	5713	2009	2207	4458	7656	3417	2335	7310	1788	1892	2334	7530	1669	1807	2094	2108	1859	1997	1824	6201	2614	5891	3760	2370	84.1502	23.7052	41.7497	77.0239	138.997	71.1246	43.5514	133.72	31.0978	32.1125	45.7922	141.362	21.9361	31.9923	39.2759	43.8063	24.6652	37.2421	32.6224	85.3217	46.2808	87.9914	76.4481	46.9573	2761.04
AT5G25350	1247	2373	5029	6080	412	4842	4108	571	3993	4610	3802	441	1884	4181	4341	4954	2047	4316	4008	1643	4515	1216	5405	5402	18.0292	27.4839	93.3793	103.112	7.34206	98.9277	75.208	10.2526	68.1679	76.802	73.2185	8.12636	24.3053	72.6585	79.9205	101.051	26.6589	79.0054	70.3618	22.1898	78.4642	17.828	107.868	105.058	6357.34
AT3G16720	7682	835	1846	2667	9822	2302	1559	10162	1339	1411	1559	10344	804	1367	1452	1822	878	1407	1477	7901	1712	6815	2203	1868	206.549	17.9848	63.744	84.1135	325.506	87.4656	53.0785	339.325	42.5109	43.7157	55.8334	354.474	19.2893	44.1787	49.7134	69.1149	21.2646	47.897	48.2202	198.444	55.3295	185.812	81.7618	67.5599	2287.57
AT5G64660	5118	246	3482	3653	7961	3385	2214	8589	1339	2166	1904	9035	191	1190	2449	3113	270	2174	1412	5541	2209	4287	3291	3490	131.914	5.07923	115.26	110.442	252.912	123.292	72.2592	274.93	40.7514	64.3297	65.3668	296.803	4.39274	36.8667	80.3783	113.2	6.26858	70.9441	44.1902	133.409	68.4371	112.048	117.087	120.999	4160.86
AT5G59550	9218	532	1775	2985	9170	2682	1605	9477	546	924	1305	9563	443	526	842	1487	467	766	521	8908	1701	8444	2540	1739	194.888	9.01014	48.1954	74.0264	238.962	80.1291	42.9682	248.833	13.6305	22.5103	36.75	257.686	8.35724	13.3669	22.6683	44.3541	8.89363	20.5042	13.3747	175.928	43.2272	181.032	74.1258	49.4551	2061.22
AT2G25490	4593	2125	2847	3169	2886	2040	2190	3015	2860	3541	1983	2699	2039	3093	2850	2386	2391	2734	3468	5077	2771	4269	2532	2848	63.7295	23.6197	50.7331	51.5776	49.3573	39.9998	38.478	51.9542	46.8577	56.6151	36.6494	47.7304	25.2448	51.5847	50.3556	46.7078	29.884	48.0295	58.4283	65.8049	46.2152	60.0662	48.4949	53.1555	3330.79
AT1G12760	1381	1511	3445	4431	1746	3900	3442	1881	2913	3115	3446	1884	1392	2648	3240	3051	1587	3086	2837	1593	3772	1360	4073	3406	30.1765	26.4491	96.6772	113.572	47.0252	120.427	95.2379	51.0449	75.16	78.4323	100.297	52.4692	27.141	69.5488	90.1527	94.0572	31.2368	85.3762	75.2721	32.5161	99.0721	30.1352	122.851	100.111	4084.71
AT5G67340	451	296	5381	4244	1400	4010	3612	1654	2647	3080	3347	1748	227	2158	4129	4959	229	3954	2364	515	3583	444	4619	5244	6.58124	3.46015	100.845	72.6443	25.1809	82.6912	66.7426	29.9748	45.6096	51.7898	65.0559	32.5103	2.95576	37.8512	76.7247	102.094	3.0101	73.0523	41.8869	7.02014	62.8467	6.57014	93.0395	102.934	6432.49
AT5G66070	3363	610	2505	2968	4706	2301	1916	4199	1557	1768	1890	4529	585	1329	1683	2281	633	1786	1439	3531	2200	3133	2382	2489	99.9403	14.5216	95.6052	103.46	172.376	96.6305	72.0997	154.97	54.6353	60.5422	74.8127	171.54	15.5125	47.4718	63.6879	95.6344	16.9446	67.1987	51.9248	98.0209	78.5853	94.4136	97.711	99.4953	3002.34
AT3G47550	1299	1153	2602	5024	2059	4423	2768	2233	1386	1653	2640	2274	922	1281	1661	2331	987	1737	1160	1369	2862	1420	4569	2543	32.8808	23.3794	84.5863	149.168	64.2392	158.21	88.7203	70.1957	41.4254	48.2134	89.0095	73.3621	20.8245	38.9743	53.5379	83.2434	22.5042	55.6671	35.6526	32.37	87.0777	36.4486	159.64	86.585	3084.46
AT1G66160	3989	449	1704	2370	4276	2222	1221	4444	1417	1622	1238	4805	432	1357	1705	1580	473	1610	1435	4235	1328	3833	2194	1802	119.55	10.7797	65.5867	83.3162	157.956	94.1054	46.3368	165.405	50.145	56.0144	49.4204	183.539	11.5527	48.8836	65.0683	66.8065	12.7692	61.0911	52.2202	118.562	47.8398	116.489	90.7635	72.6449	2099.65
AT1G61340	6271	84	646	919	8186	847	555	7946	348	478	450	7986	81	312	441	641	90	437	330	6651	500	5093	961	710	244.307	2.6215	32.3215	41.9961	393.081	46.6301	27.3789	384.447	16.0085	21.458	23.3513	396.531	2.81576	14.61	21.8774	35.2316	3.15832	21.5549	15.6104	242.043	23.4139	201.202	51.6786	37.2067	825.295
AT4G35480	2055	384	2109	3196	4290	3047	2132	3760	1676	1370	1900	4150	418	1309	1688	1825	382	1677	1255	2028	2052	1971	2874	1815	81.7898	12.2431	107.801	149.207	210.453	171.373	107.448	185.851	78.7648	62.8304	100.726	210.515	14.8448	62.6215	85.5497	102.477	13.6951	84.5057	60.65	75.3984	98.1678	79.5488	157.893	97.1689	2370.32
AT3G18710	5559	81	223	1144	9367	1262	127	8829	36	60	89	9652	51	45	126	179	49	110	52	6042	125	4671	1058	175	119.802	1.39837	6.17207	28.9192	248.816	38.4334	3.46572	236.302	0.916093	1.48998	2.55479	265.113	0.980726	1.16567	3.45777	5.44245	0.951211	3.00141	1.36072	121.634	3.23803	102.079	31.4731	5.07304	237.583
AT5G67250	1704	937	2015	3734	3074	3248	1710	2802	1171	1553	1574	3002	815	1101	1608	1841	790	1359	1147	1800	1735	1654	3049	2055	26.5393	11.6904	40.3046	68.2163	59.0112	71.4857	33.7241	54.1972	21.5351	27.871	32.653	59.5907	11.3263	20.6112	31.8907	40.4528	11.0831	26.7981	21.6912	26.1878	32.4806	26.1225	65.5488	43.0522	2439.61
AT1G61140	979	1170	2837	2573	1472	1986	2206	1617	1884	2222	2035	1651	953	1644	2196	2290	1047	2149	1733	1091	2354	1064	2409	2546	8.54106	8.17686	31.7869	26.3308	15.8288	24.4845	24.3702	17.5198	19.408	22.3375	23.6479	18.358	7.41879	17.2396	24.3961	28.1864	8.22792	23.7373	18.3581	8.89121	24.6854	9.41306	29.0104	29.878	3160.32
AT1G25280	1163	1382	2272	2132	1112	1884	2109	1058	2394	2330	2149	1070	1231	2006	2329	2261	1177	2421	1909	1080	2129	1149	2044	2261	21.4785	20.4458	53.8881	46.1856	25.3128	49.1688	49.3203	24.2661	52.2059	49.5841	52.8641	25.1859	20.2859	44.53	54.7713	58.9115	19.5801	56.609	42.8086	18.6318	47.2612	21.5181	52.1067	56.168	2807.75
AT3G47820	1704	357	2056	2240	3338	1830	1369	3366	932	1170	1262	3530	278	822	1442	1680	330	1267	920	1724	1371	1503	1940	1958	34.8432	5.84775	53.9923	53.7268	84.1291	52.879	35.4467	85.4775	22.5028	27.5674	34.3722	91.9966	5.0723	20.2031	37.5468	48.4655	6.07823	32.8013	22.8421	32.9301	33.697	31.165	54.7568	53.8549	2345.87
AT1G20780	1088	1249	1920	1879	1305	1473	1958	1278	1656	1949	1926	1258	987	1393	1811	1665	1096	1792	1564	1232	2249	1124	1626	1746	13.4327	12.3529	30.4436	27.2117	19.8589	25.6993	30.6106	19.5954	24.1416	27.7274	31.6731	19.7954	10.8733	20.672	28.4716	29.0017	12.1888	28.0116	23.4461	14.2086	33.3756	14.0722	27.7104	28.9963	2198.19
AT5G43190	619	496	2811	2359	698	1770	2257	662	1516	2032	2210	858	450	1123	1957	2558	554	2429	1353	651	2544	589	1930	2603	15.0305	9.64797	87.6603	67.19	20.8905	60.735	69.3966	19.9632	43.4663	56.8549	71.4783	26.5533	9.75003	32.7762	60.5107	87.631	12.1173	74.675	39.8915	14.7663	74.2513	14.503	64.6886	85.0198	3289.74
AT2G02870	1079	1321	1972	1236	947	1091	1581	926	2069	2379	1593	936	1011	2088	2257	1738	1091	2238	1843	970	1630	1044	1107	1754	17.5878	17.249	41.2816	23.6321	19.0261	25.1303	32.6321	18.7452	39.8218	44.6834	34.5864	19.4453	14.7046	40.9088	46.8468	39.9682	16.0188	46.1865	36.4766	14.7696	31.9361	17.2564	24.9072	38.4577	2253.55
AT5G62560	846	740	1885	1825	1539	1618	1416	1565	1417	1732	1392	1769	593	1397	1744	1776	646	1755	1283	1056	1493	861	1816	1924	16.5708	11.6112	47.4181	41.9305	37.1555	44.7853	35.1205	38.0694	32.7728	39.0916	36.3171	44.162	10.3643	32.8902	43.4989	49.0785	11.3978	43.5227	30.514	19.3216	35.151	17.1016	49.0995	50.6923	2306.15
AT5G60570	925	1103	2094	1492	764	1116	1800	770	1492	1833	1782	773	1002	1612	1708	1691	1132	1786	1591	1046	2014	830	1254	1877	17.4951	16.7118	50.8641	33.1008	17.8106	29.8279	43.1093	18.0865	33.3207	39.9484	44.8933	18.6338	16.9104	36.6468	41.1359	45.1225	19.2857	42.7683	36.538	18.4805	45.7866	15.9189	32.7386	47.7532	2332.05
AT5G01830	490	308	2288	2507	2306	2328	1805	2542	813	1219	1194	2548	286	655	1182	1742	356	1183	694	609	1578	554	2244	1920	7.2427	3.64692	43.433	43.4663	42.0121	48.6263	33.7836	46.6626	14.1895	20.762	23.5076	48.0012	3.77208	11.637	22.2475	36.3268	4.73989	22.1388	12.4556	8.40869	28.036	8.30374	45.7841	38.1741	2448.18
AT3G26810	810	1327	1753	1989	527	1594	1630	556	1522	1844	1505	533	1156	1610	1648	1653	1349	1636	1646	943	1747	847	1620	1742	12.5371	16.4534	34.8461	36.1112	10.0539	34.8646	31.9466	10.6875	27.8162	32.8879	31.0276	10.5145	15.9655	29.9526	32.4809	36.0961	18.8078	32.0599	30.9345	13.6343	32.502	13.294	34.6111	36.2681	2125.7
AT3G11840	943	86	1318	2614	3155	2426	1301	4065	556	660	1083	3969	91	522	780	990	64	709	592	1125	1281	863	2341	1310	29.1275	2.12795	52.2837	94.7091	120.116	105.893	50.8853	155.934	20.2786	23.4908	44.5573	156.25	2.5081	19.3802	30.6792	43.1421	1.78068	27.727	22.2031	32.4602	47.5603	27.031	99.8115	54.4285	1488.84
AT2G27310	1754	524	885	2032	3146	1940	1031	3630	563	723	959	4041	393	575	677	858	411	767	533	1568	975	1582	1940	975	47.2805	11.315	30.6377	64.2497	104.526	73.8989	35.1913	121.52	17.9198	22.4571	34.4327	138.832	9.45271	18.6302	23.2381	32.6298	9.9795	26.1766	17.4454	39.4826	31.5909	43.2433	72.1842	35.3526	1122.86
AT5G57035	732	588	1547	2833	1804	2853	1394	1754	903	952	1227	2218	520	806	1247	1484	426	1196	693	726	1270	723	2720	1397	11.7641	7.57003	31.9299	53.4059	35.7352	64.7938	28.3684	35.008	17.1359	17.6298	26.2659	45.4316	7.45698	15.5697	25.5196	33.6478	6.16697	24.3358	13.5233	10.8991	24.5333	11.7827	60.34	30.2001	1828.78
AT4G25230	748	943	1872	1622	888	1427	1520	893	1433	1744	1364	844	714	1256	1775	1676	833	1624	1286	983	1699	714	1553	1691	10.2049	10.306	32.7999	25.9569	14.9324	27.5115	26.2588	15.1303	23.0847	27.4167	24.7868	14.6757	8.69194	20.5965	30.8364	32.2594	10.2369	28.0517	21.3034	12.5276	27.8615	9.87792	29.246	31.0323	2161.33
AT1G76900	1150	1159	1318	845	737	622	1127	708	1922	1815	1154	738	1181	1724	1614	1368	1170	1595	1804	1060	1348	991	681	1382	15.143	12.2255	22.2889	13.0516	11.9617	11.5741	18.7915	11.578	29.8839	27.5392	20.2403	12.3856	13.8763	27.2864	27.0629	25.414	13.8776	26.5913	28.8436	13.0384	21.3357	13.2326	12.3779	24.4785	1682.33
AT1G09060	1287	1256	976	1109	1772	995	956	1733	1045	1072	898	1706	1091	1136	992	922	1086	1028	1070	1310	976	1204	1026	902	16.9469	13.2487	16.5053	17.1293	28.7599	18.5148	15.9402	28.34	16.248	16.2656	15.7503	28.6312	12.8188	17.9799	16.6335	17.1285	12.8812	17.1385	17.1079	16.1135	15.4478	16.0768	18.6487	15.9765	1156.14
AT3G19910	685	837	1708	658	523	593	1538	541	1699	2054	1421	497	763	1365	1764	1566	781	1798	1324	755	1645	717	615	1640	16.7387	16.3843	53.6016	18.8604	15.7523	20.4771	47.5894	16.4179	49.0224	57.8353	46.2513	15.4787	16.6367	40.0922	54.8893	53.9879	17.1908	55.627	39.2842	17.2339	48.3171	17.7668	20.744	53.9061	2028.13
AT4G36550	2578	358	483	448	4061	361	345	4295	336	388	339	3980	330	343	400	450	391	410	373	2926	394	2571	382	492	41.9893	4.67101	10.1033	8.5591	81.5266	8.30895	7.11539	86.8775	6.46198	7.28197	7.35452	82.6203	4.79602	6.715	8.2961	10.3405	5.73649	8.45483	7.37673	44.5181	7.71358	42.4637	8.58829	10.7791	588.307
AT1G63090	1574	752	1323	1476	1210	1141	907	1294	995	1139	844	1252	709	959	1133	1218	756	1148	1037	1585	976	1210	1304	1374	46.0008	17.6056	49.6569	50.5989	43.587	47.1227	33.5654	46.966	34.3364	38.3571	32.8551	46.6351	18.4892	33.688	42.1647	50.2207	19.902	42.4784	36.7993	43.271	34.2858	35.8596	52.6049	54.0146	1616.03
AT1G78280	1170	804	716	1600	2575	1487	701	2370	1016	748	712	2540	759	818	801	694	664	794	811	1168	585	1149	1663	605	14.768	8.12951	11.6067	23.6892	40.0613	26.5235	11.2041	37.1513	15.1426	10.8793	11.9706	40.8619	8.54849	12.4104	12.8744	12.3586	7.54951	12.6889	12.4296	13.7717	8.87558	14.7067	28.9745	10.272	832.314
AT2G45910	936	1096	1330	911	846	766	1443	855	1349	1283	1346	807	876	1120	1315	1308	924	1475	1142	868	1260	885	845	1352	12.4177	11.6479	22.6609	14.1768	13.834	14.3608	24.2413	14.0871	21.1324	19.6135	23.7854	13.6454	10.3701	17.86	22.2152	24.4821	11.0421	24.7756	18.3964	10.757	20.0928	11.9061	15.4743	24.1272	1648.65
AT4G03030	639	1065	1347	830	416	726	1107	551	1415	1659	1136	467	947	1458	1517	1396	1164	1456	1508	807	1384	683	678	1490	14.3479	19.1562	38.8431	21.8605	11.5131	23.036	31.4745	15.3648	37.5158	42.9235	33.9754	13.3645	18.9735	39.3497	43.3742	44.2229	23.5426	41.3918	41.1139	16.9265	37.3532	15.5513	21.0138	45.0025	1750.54
AT2G39720	771	1080	1153	1585	512	1240	941	489	1329	1354	976	475	962	1090	1417	1098	997	1395	1185	753	1071	853	1408	1087	13.7474	15.4263	26.4031	33.1504	11.2524	31.2443	21.2461	10.8284	27.9809	27.8193	23.18	10.7946	15.3056	23.3608	32.1732	27.6212	16.0131	31.4924	25.6557	12.542	22.954	15.4232	34.6542	26.071	1378.48
AT5G62460	829	588	972	1456	1264	1244	921	1265	1191	1125	943	1349	605	1032	1101	1004	544	1021	935	877	942	828	1382	926	20.6385	11.7266	31.0778	42.5187	38.7867	43.7652	29.0341	39.1115	35.0112	32.273	31.2706	42.804	13.4397	30.8817	34.9036	35.2641	12.1994	32.1822	28.2642	20.3953	28.189	20.9033	47.492	31.0098	1200.01
AT1G55530	464	678	1630	1798	342	1522	1772	297	621	856	1694	391	601	599	787	1403	719	742	586	519	2044	446	1694	1853	10.02	11.7288	45.2062	45.5444	9.10308	46.4461	48.455	7.9652	15.8348	21.3004	48.7264	10.7616	11.5808	15.548	21.6414	42.7448	13.986	20.2871	15.3656	10.4695	53.0563	9.76666	50.4955	53.8258	2015.02
AT1G50410	797	1101	1148	905	627	674	1324	555	1070	1093	1228	680	863	1075	1099	1025	936	1076	1056	910	1365	789	757	1022	8.38119	9.27484	15.5042	11.1632	8.12691	10.0159	17.6303	7.24818	13.2862	13.2443	17.2007	9.1139	8.09784	13.5879	14.7165	15.2071	8.8662	14.326	13.4838	8.93914	17.2538	8.41365	10.9883	14.4565	1318.01
AT2G44410	500	760	1340	1157	382	869	1108	473	1233	1389	1001	440	603	1108	1278	1170	598	1181	1151	666	1258	566	1099	1313	10.8417	13.2012	37.3156	29.4276	10.2094	26.6275	30.4222	12.7373	31.569	34.7049	28.9108	12.1598	11.6669	28.8777	35.2871	35.7921	11.68	32.4222	30.3041	13.4899	32.7878	12.4452	32.8937	38.2961	1576.68
AT1G19310	511	524	1171	1780	848	1646	1237	891	715	1004	1064	899	460	595	924	1052	489	894	643	682	1287	539	1641	1137	20.1112	16.5204	59.1879	82.1734	41.1361	91.544	61.6468	43.5495	33.2272	45.5315	55.7773	45.0946	16.1542	28.1469	46.3071	58.4127	17.3356	44.5471	30.7275	25.0731	60.8835	21.5112	89.1483	60.1923	1386.33
AT2G02360	492	608	1229	1406	507	1152	1175	617	1002	1212	1035	615	538	1087	1091	1020	560	1125	1154	522	1297	473	1155	1146	16.6414	16.474	53.3871	55.7833	21.137	55.0631	50.3253	25.9178	40.0187	47.2377	46.6299	26.5123	16.2375	44.1927	46.9903	48.6743	17.0619	48.1773	47.3947	16.4931	52.7314	16.2235	53.9255	52.1402	1398.99
AT5G56180	682	932	945	394	499	300	639	607	1798	1512	588	491	782	1803	1348	1040	811	1448	1561	923	657	818	326	982	14.455	15.8242	25.7232	9.79544	13.036	8.98542	17.1498	15.9776	44.9981	36.9273	16.6001	13.2636	14.7894	45.9331	36.3816	31.0986	15.4835	38.8568	40.1732	18.2744	16.738	17.5811	9.53759	27.9968	1228.16
AT4G33565	540	600	1137	1158	536	1002	1000	622	1026	1251	916	670	511	923	1113	1052	603	1076	1000	629	1083	489	1014	1213	14.8588	13.2255	40.18	37.376	18.1788	38.962	34.8429	21.2554	33.3356	39.6652	33.5726	23.497	12.5465	30.5273	38.9982	40.8395	14.9459	37.4859	33.411	16.1677	35.8198	13.6445	38.5138	44.8967	1404.41
AT5G56340	719	660	1116	1209	680	1133	841	713	917	967	858	675	562	755	927	1028	572	977	881	888	831	771	1222	1138	17.029	12.5221	33.9457	33.5878	19.8509	37.9206	25.2221	20.972	25.6449	26.3906	27.0675	20.3757	11.8771	21.4934	27.9576	34.3502	12.2031	29.2969	25.3359	19.6463	23.6574	18.5172	39.9503	36.2549	1354.73
AT3G54850	392	522	1143	1817	432	1652	1143	531	788	845	1083	631	450	685	976	1079	471	984	653	397	1058	371	1738	1160	7.40422	7.89834	27.7268	40.2571	10.0575	44.0948	27.3378	12.4559	17.5748	18.3913	27.2471	15.1905	7.58433	15.5518	23.4748	28.7534	8.01361	23.5317	14.9764	7.00472	24.0206	7.10603	45.3138	29.4724	1396.53
AT1G02860	663	612	918	1266	864	1202	658	1005	806	896	623	1000	555	809	929	837	610	924	814	670	646	604	1206	902	18.149	13.4203	32.2731	40.6506	29.1517	46.4972	22.8081	34.1659	26.0522	28.2624	22.7157	34.8889	13.5563	26.6185	32.3827	32.325	15.0412	32.024	27.0559	17.1325	21.2557	16.7662	45.5694	33.213	1096.53
AT5G12310	603	751	1101	1023	353	883	818	426	785	1088	784	386	631	773	937	839	734	918	836	527	880	503	946	1065	16.9559	16.9167	39.7604	33.7422	12.2346	35.0872	29.126	14.8766	26.0642	35.2529	29.3643	13.8337	15.8323	26.1264	33.5507	33.2844	18.5915	32.6823	28.5437	13.8427	29.7434	14.3427	36.7183	40.2826	1236.78
AT3G49060	660	675	832	1179	482	877	794	464	891	906	704	464	644	855	925	768	670	928	816	559	747	612	1093	778	7.68897	6.29941	12.4482	16.1114	6.92122	14.438	11.713	6.71323	12.2567	12.1623	10.9244	6.88955	6.69455	11.9726	13.7222	12.6229	7.03094	13.6879	11.5429	6.08336	10.4604	7.22996	17.5765	12.1918	981.541
AT3G01650	489	542	1401	733	586	633	904	587	841	1000	696	660	451	604	1018	1160	466	1135	594	511	889	507	660	1243	7.99536	7.09905	29.4189	14.0581	11.8097	14.6257	18.7164	11.9194	16.2366	18.8404	15.1579	13.7538	6.57986	11.8703	21.1951	26.7585	6.86324	23.4958	11.7928	7.80471	17.4717	8.40615	14.8957	27.3378	1567.36
AT1G76920	491	743	963	813	373	693	849	382	846	1078	907	388	685	894	903	896	693	981	814	526	940	507	706	893	11.9087	14.4359	29.9965	23.1297	11.1508	23.7521	26.0745	11.5063	24.2285	30.1277	29.3016	11.994	14.8247	26.0627	27.8889	30.6597	15.1402	30.1245	23.9723	11.9173	27.4042	12.4696	23.6362	29.134	1136.05
AT1G56240	744	8	349	1578	2848	1826	568	2302	77	72	553	2705	8	56	172	314	3	167	37	426	420	501	1734	411	24.7111	0.212853	14.8869	61.4781	116.592	85.7044	23.8886	94.9539	3.01982	2.75558	24.4649	114.508	0.237094	2.23565	7.27454	14.7137	0.0897541	7.02265	1.49218	13.2171	16.7677	16.8739	79.4979	18.3622	443.225
AT5G37490	491	20	818	1040	1999	1116	515	2640	212	364	406	2876	7	152	464	748	7	468	199	582	458	477	941	830	12.0677	0.393773	25.82	29.9827	60.5574	38.7607	16.0278	80.5817	6.15248	10.3088	13.2913	90.0908	0.153516	4.49039	14.5218	25.937	0.154973	14.5631	5.93877	13.3621	13.5305	11.8884	31.9243	27.4401	988.894
AT5G63760	464	700	892	709	400	525	759	394	919	1052	799	414	534	983	946	888	711	859	1024	618	892	459	630	1019	9.24672	11.1748	22.8294	16.5734	9.82519	14.7847	19.153	9.75113	21.625	24.1573	21.2088	10.5152	9.4956	23.5462	24.006	24.9665	12.763	21.6735	24.7782	11.5044	21.3668	9.27561	17.33	27.3154	1156.81
AT4G33940	588	608	774	827	692	641	628	755	960	916	587	640	572	899	801	745	663	734	895	669	749	690	654	829	18.4174	15.2555	31.1353	30.3845	26.7159	28.3723	24.9078	29.3689	35.5054	33.0605	24.49	25.5494	15.9867	33.8461	31.948	32.9218	18.706	29.1081	34.0389	19.5743	28.1993	21.916	28.276	34.9277	969.886
AT4G15975	555	20	101	2156	3046	2116	140	2864	15	18	163	2984	30	22	36	93	31	37	7	490	194	381	1670	130	17.1429	0.494872	4.00657	78.115	115.966	92.3615	5.47575	109.863	0.547084	0.640657	6.70623	117.473	0.826845	0.81679	1.41597	4.05274	0.862516	1.44697	0.262536	14.1382	7.20274	11.9337	71.2026	5.4013	133.766
AT1G26800	285	655	1064	1292	154	967	1407	135	356	538	1536	217	628	395	451	908	755	426	420	302	1848	305	1008	1154	8.80311	16.2071	42.2078	46.8111	5.86304	42.2087	55.0313	5.17862	12.9841	19.1485	63.1949	8.54278	17.3086	14.6651	17.7389	39.5687	21.0064	16.6597	15.7522	8.71375	68.6116	9.55325	42.9774	47.9469	1288.94
AT4G26400	975	564	596	873	996	668	567	1202	534	682	474	993	449	535	610	605	429	639	550	1182	605	971	673	650	24.5329	11.3683	19.2597	25.7664	30.8898	23.7523	18.0656	37.5611	15.8656	19.7738	15.8863	31.8451	10.081	16.1806	19.5449	21.4771	9.72336	20.3569	16.8038	27.7824	18.298	24.7756	23.3748	22	765.225
AT4G22030	200	1	480	805	3024	887	200	3989	49	80	153	4166	0	28	120	306	1	101	41	339	150	275	690	388	6.04966	0.0242311	18.6467	28.5622	112.744	37.9147	7.66046	149.849	1.75012	2.78839	6.16441	160.608	0	1.01802	4.62212	13.0586	0.0272468	3.86801	1.50586	9.57872	5.45377	8.43516	28.8096	15.7869	481.735
AT3G18980	377	569	909	681	319	548	766	351	888	1003	763	354	569	773	859	850	536	863	857	491	908	431	643	877	8.43373	10.1968	26.1157	17.8698	8.79589	17.3238	21.6986	9.75156	23.4564	25.8548	22.7354	10.0932	11.358	20.7852	24.4698	26.827	10.8008	24.443	23.2787	10.2605	24.4157	9.77722	19.8553	26.3901	1088.28
AT1G75400	528	720	762	606	380	511	615	393	891	997	618	427	579	888	913	723	652	912	844	543	708	540	563	693	10.8384	11.8395	20.0883	14.5914	9.61444	14.8229	15.9856	10.0187	21.5962	23.5823	16.8973	11.1713	10.6052	21.9098	23.8649	20.9384	12.0557	23.7023	21.0364	10.4121	17.469	11.2404	15.9524	19.1349	899.367
AT1G70590	559	506	693	874	643	800	681	755	664	708	671	715	407	621	656	718	475	709	704	628	750	456	771	681	14.5945	10.5828	23.2365	26.766	20.6919	29.5156	22.5138	24.4801	20.47	21.2997	23.3346	23.7921	9.48164	19.4879	21.8092	26.447	11.1708	23.4363	22.3178	15.316	23.5366	12.0727	27.7856	23.916	865.114
AT2G42350	452	304	889	897	599	754	701	660	646	768	730	590	289	690	763	845	283	795	566	568	795	483	747	945	14.7239	7.93288	37.1918	34.2746	24.0505	34.7089	28.9153	26.7004	24.8479	28.8276	31.6743	24.4955	8.4003	27.0166	31.6496	38.8344	8.30398	32.7883	22.3873	17.2839	31.1284	15.9548	33.5888	41.4077	1106.39
AT4G39580	661	71	479	758	2142	685	308	2526	219	318	241	2602	44	223	381	402	71	371	234	763	340	614	641	467	24.8154	2.13526	23.0948	33.3798	99.1175	36.3408	14.6418	117.772	9.70811	13.7565	12.0514	124.502	1.47395	10.0629	18.2139	21.2922	2.401	17.6343	10.6668	26.7579	15.3427	23.3748	33.2174	23.5831	555.604
AT3G07610	550	596	756	832	591	732	721	679	677	608	605	613	539	484	730	725	538	715	524	406	647	457	813	694	4.99382	4.33499	8.8156	8.86111	6.61407	9.39215	8.28952	7.65648	7.25822	6.36115	7.31686	7.0938	4.36687	5.28217	8.44018	9.28716	4.40014	8.21944	5.77699	3.44353	7.06121	4.20772	10.1894	8.47605	898.288
AT5G65920	988	322	544	760	1249	685	605	1068	284	394	564	1122	283	269	419	505	263	365	280	1087	635	906	674	571	17.7511	4.63444	12.5524	16.0169	27.6594	17.3918	13.7641	23.8303	6.02502	8.15694	13.4973	25.6927	4.53698	5.80922	9.5861	12.8008	4.25637	8.30286	6.1084	18.2434	13.7135	16.5066	16.7154	13.7997	668.791
AT5G01450	311	491	873	812	259	620	753	356	714	828	656	310	434	748	761	795	473	836	721	403	782	363	630	862	6.87016	8.68881	24.7674	21.0406	7.05208	19.3545	21.0633	9.76665	18.6241	21.0765	19.3023	8.72804	8.55476	19.8612	21.4067	24.777	9.41201	23.3818	19.3393	8.31608	20.7643	8.13155	19.2103	25.614	1044.11
AT5G01980	364	415	647	1120	430	920	734	429	548	599	682	427	411	512	568	626	472	525	484	378	696	432	1071	671	6.79054	6.20187	15.5013	24.5084	9.88741	24.2535	17.339	9.93915	12.0713	12.8763	16.9468	10.1526	6.84157	11.4807	13.493	16.476	7.93157	12.4002	10.9635	6.58721	15.6069	8.17235	27.5791	16.8379	803.055
AT1G45180	374	344	767	809	396	658	646	315	585	619	720	395	354	457	741	725	355	695	487	364	705	390	792	683	5.69917	4.19924	15.0105	14.4605	7.43783	14.1693	12.4651	5.96128	10.5261	10.8691	14.6141	7.67159	4.81343	8.37053	14.3786	15.5867	4.87285	13.4088	9.01092	5.18142	12.9132	6.0265	16.6592	13.9999	898.06
AT1G31350	374	410	478	1177	442	993	472	535	471	464	461	602	351	526	426	475	456	461	459	533	533	398	995	571	10.1461	8.91008	16.6538	37.4539	14.7795	38.0679	16.2141	18.0247	15.0875	14.5046	16.6581	20.8147	8.49658	17.1517	14.7162	18.18	11.1431	15.8341	15.1195	13.507	17.3803	10.9489	37.2595	20.8365	629.857
AT2G18670	394	329	691	692	547	550	573	663	478	634	497	656	272	515	594	595	330	603	505	505	672	430	578	687	14.3096	9.5719	32.2306	29.4802	24.4866	28.2278	26.3517	29.9042	20.4988	26.5327	24.0429	30.3656	8.81476	22.482	27.4711	30.4875	10.7959	27.7277	22.2701	17.1328	29.3362	15.8365	28.9765	33.5622	813.546
AT3G07370	419	467	636	537	388	413	574	412	685	722	582	394	480	598	651	577	472	708	657	443	634	407	446	661	11.8212	10.5545	23.0444	17.7712	13.4925	16.4658	20.5061	14.4356	22.8197	23.4718	21.8711	14.1675	12.0837	20.279	23.3877	22.9667	11.9951	25.2899	22.5068	11.6751	21.5002	11.644	17.3688	25.085	773.374
AT3G53000	503	454	654	722	527	620	528	554	434	496	463	545	447	426	590	566	434	509	449	481	502	543	730	660	13.2716	9.59581	22.1611	22.3453	17.1386	23.1169	17.6405	18.1532	13.5212	15.0799	16.2717	18.3273	10.5238	13.5101	19.8228	21.0691	10.3147	17.0035	14.3847	11.8551	15.9207	14.5283	26.5867	23.424	775.272
AT5G20910	256	325	838	293	188	273	436	221	1040	1173	498	211	250	818	1035	801	269	903	880	222	540	215	303	719	8.48942	8.63363	35.6896	11.3973	7.68434	12.7934	18.3083	9.10163	40.7232	44.8227	21.9972	8.91802	7.39757	32.6053	43.7056	37.4753	8.03534	37.9133	35.434	6.87698	21.5247	7.22997	13.8697	32.0723	973.776
AT5G09800	268	31	286	1118	1781	1141	257	1970	60	95	231	2359	31	57	152	260	19	88	53	346	310	225	1079	293	6.90758	0.640066	9.4671	33.8008	56.5804	41.5586	8.38781	63.0589	1.82605	2.82148	7.93054	77.4939	0.712958	1.76589	4.98877	9.45452	0.441122	2.8717	1.6587	8.33056	9.60412	5.88076	38.3884	10.1583	346.25
AT4G38940	479	196	363	1027	1200	904	469	1292	202	235	334	1498	157	189	244	382	141	245	214	456	462	444	852	449	14.0767	4.61416	13.7003	35.4022	43.4667	37.542	17.4527	47.1538	7.0095	7.95783	13.0741	56.108	4.11695	6.67611	9.1309	15.8381	3.73249	9.11584	7.63622	12.5181	16.3197	13.2315	34.5615	17.749	493.899
AT4G28370	448	506	570	394	396	329	535	354	672	667	517	382	407	667	718	594	451	677	634	394	558	408	388	566	7.96128	7.20323	13.0089	8.21288	8.67383	8.26199	12.0388	7.81262	14.1008	13.6582	12.2376	8.652	6.45372	14.2471	16.2476	14.8924	7.21931	15.2321	13.6802	6.54046	11.9191	7.35233	9.51753	13.5296	715.483
AT2G37150	310	469	713	409	204	325	596	225	619	737	601	240	372	574	670	591	410	702	614	379	724	329	326	592	2.70899	3.28315	8.00193	4.19241	2.19729	4.0134	6.59501	2.44184	6.38715	7.42121	6.99551	2.67304	2.90068	6.02912	7.45554	7.28631	3.22733	7.76691	6.51499	3.0938	7.60481	2.91542	3.93234	6.95874	781.152
AT1G67340	880	496	350	703	289	527	509	244	350	411	588	252	432	358	312	283	392	334	435	1008	638	777	561	390	24.1203	10.8907	12.3205	22.6022	9.76358	20.4124	17.6662	8.30575	11.3276	12.9809	21.4673	8.80337	10.5656	11.7945	10.8896	10.9436	9.67834	11.5908	14.4774	25.8088	21.0197	21.5964	21.2252	14.379	421.504
AT2G28830	378	135	218	1135	1409	958	276	1562	182	146	269	1581	183	141	149	151	159	192	148	339	268	367	911	204	8.21313	2.34976	6.08321	28.9273	37.7345	29.4148	7.59364	42.149	4.66938	3.65537	7.78518	43.7821	3.54796	3.68241	4.12251	4.6288	3.11192	5.28182	3.90462	6.88056	6.99933	8.08617	27.3227	5.96226	235.492
AT5G65200	331	262	520	862	537	767	437	557	330	430	420	675	206	327	365	505	219	359	354	379	476	330	814	528	7.07218	4.48434	14.2688	21.6036	14.142	23.1582	11.8231	14.7798	8.3255	10.5866	11.9529	18.3813	3.92739	8.39788	9.93063	15.2227	4.21486	9.71148	9.18392	7.56435	12.2247	7.14989	24.007	15.1748	641.565
AT1G55590	278	501	529	730	180	495	543	216	493	560	499	214	417	454	489	501	488	507	537	309	597	317	577	496	5.54267	8.00173	13.5453	17.0723	4.42342	13.9464	13.7088	5.34831	11.6063	12.8654	13.2518	5.43796	7.41859	10.8799	12.4149	14.0925	8.76412	12.7982	13.0002	5.75493	14.3071	6.40905	15.8795	13.3021	630.129
AT1G27910	478	512	430	769	453	647	462	447	321	375	513	391	371	355	350	386	402	386	325	402	507	441	630	424	6.82013	5.85203	7.8794	12.8702	7.96662	13.0453	8.34701	7.92066	5.40805	6.16536	9.74948	7.11033	4.72335	6.08821	6.35904	7.77011	5.16661	6.97297	5.63052	5.35794	8.69516	6.38063	12.4078	8.13756	511.622
AT1G11100	70	104	1165	391	84	288	1282	71	217	423	1173	87	81	208	482	938	116	463	198	87	1274	83	394	989	0.675708	0.804204	14.4426	4.42723	0.999428	3.9286	15.6702	0.851155	2.47339	4.70504	15.082	1.07036	0.697682	2.41335	5.92471	12.7744	1.00863	5.65858	2.32074	0.78449	14.7821	0.812455	5.24983	12.8417	1273.36
AT2G02230	391	360	572	445	264	374	445	277	477	661	509	298	312	345	543	542	383	632	410	373	539	370	458	498	10.6619	7.86379	20.0315	14.2335	8.87304	14.4116	15.3653	9.3805	15.3584	20.7692	18.4873	10.3567	7.59142	11.3077	18.8545	20.8512	9.40742	21.8193	13.575	9.50109	17.6665	10.231	17.2389	18.2663	665.613
AT4G02740	317	341	506	426	205	313	466	279	674	668	482	229	235	591	609	553	362	570	590	320	541	255	439	467	7.49118	6.45531	15.3568	11.8085	5.97112	10.4525	13.9444	8.18811	18.8071	18.1899	15.1718	6.89723	4.9553	16.7871	18.326	18.437	7.70573	17.0542	16.9294	7.06395	15.3671	6.1107	14.32	14.8447	631.607
AT5G51450	302	371	802	362	245	272	562	235	357	560	504	242	293	372	526	527	340	464	373	381	657	294	312	574	4.65901	4.58493	15.8899	6.55073	4.65869	5.92979	10.9786	4.50239	6.50318	9.95489	10.3566	4.75828	4.03334	6.89804	10.3331	11.4702	4.72476	9.06296	6.98707	5.49058	12.1831	4.59932	6.64399	11.9114	780.972
AT1G18910	359	401	535	459	329	305	435	445	381	471	445	315	349	355	484	469	405	467	384	336	445	316	405	557	3.74084	3.34728	7.1596	5.61025	4.22554	4.49116	5.73969	5.75869	4.68782	5.65533	6.17639	4.18344	3.24498	4.44631	6.42213	6.89482	3.80141	6.16109	4.85854	3.27055	5.57365	3.33904	5.8253	7.80718	643.871
AT1G01350	298	380	425	567	295	517	485	362	404	453	410	352	356	318	432	367	327	417	311	303	511	336	504	464	8.80027	8.98949	16.1186	19.6407	10.7377	21.5752	18.1362	13.2763	14.0874	15.4149	16.1273	13.2486	9.38082	11.2876	16.2451	15.2905	8.69845	15.5913	11.1517	8.35852	18.1387	10.0619	20.5446	18.4315	517.98
AT4G39570	678	178	129	345	1223	336	177	1399	97	88	207	1396	180	115	88	142	221	92	147	953	217	640	292	173	18.5356	3.89825	4.52925	11.0635	41.2112	12.9808	6.12738	47.499	3.13127	2.77218	7.53784	48.642	4.39098	3.77896	3.06351	5.47697	5.44232	3.18442	4.87972	24.3376	7.13086	17.7426	11.0192	6.3619	183.784
AT4G02075	264	175	494	403	246	364	297	278	577	557	345	293	182	578	529	464	201	499	556	403	427	234	374	504	7.57437	4.0221	18.2024	13.5626	8.69938	14.758	10.79	9.90549	19.5474	18.4145	13.1844	10.7142	4.65935	19.9327	19.3267	18.7817	5.19461	18.1263	19.3694	10.8008	14.7257	6.80798	14.8116	19.4508	603.659
AT2G41170	96	123	490	336	93	270	608	61	300	487	815	56	104	195	467	430	117	451	332	130	912	70	365	466	2.01356	2.06666	13.1992	8.26659	2.40429	8.00276	16.1481	1.58895	7.42993	11.7702	22.7693	1.49702	1.94642	4.91613	12.4729	12.7244	2.21051	11.9766	8.45533	2.54708	22.9928	1.48885	10.5675	13.1475	571.639
AT1G26930	209	276	361	105	103	75	252	106	629	691	205	143	219	724	594	365	233	579	626	221	249	187	84	297	4.72539	4.99887	10.4823	2.78468	2.87038	2.39627	7.21466	2.97636	16.7924	18.0024	6.17368	4.12074	4.41821	19.6755	17.1016	11.6428	4.74527	16.5743	17.1856	4.66756	6.76698	4.28739	2.62155	9.03257	422.855
AT4G25710	213	349	342	593	287	536	338	369	203	266	293	362	227	217	234	226	257	247	251	295	365	223	483	308	5.91866	7.76857	12.2048	19.3283	9.82962	21.0471	11.8928	12.7338	6.66056	8.51702	10.8445	12.8204	5.62835	7.2477	8.27977	8.85987	6.43267	8.68973	8.46871	7.65725	12.1911	6.2836	18.5259	11.5122	359.745
AT1G76390	179	156	345	439	144	310	413	208	336	402	444	213	157	353	355	375	173	385	410	192	517	141	409	392	2.48776	1.73681	6.15793	7.15674	2.46678	6.08838	7.26826	3.59012	5.514	6.4379	8.21937	3.77298	1.94701	5.89695	6.28266	7.35296	2.16579	6.77459	6.91895	2.49267	8.63677	1.98717	7.84635	7.32835	460.206
AT1G13570	209	311	387	204	134	188	361	191	368	399	360	143	296	406	373	356	260	380	453	345	384	256	226	382	4.4187	5.2672	10.508	5.05909	3.49191	5.61681	9.66449	5.01499	9.18685	9.72037	10.1379	3.85329	5.58407	10.3174	10.0419	10.6187	4.95149	10.1718	11.6291	6.81356	9.75851	5.48843	6.59545	10.8636	464.349
AT5G37930	190	377	299	374	95	302	375	135	358	392	388	81	352	335	300	340	363	347	358	230	426	220	323	338	6.17501	9.81517	12.48	14.2577	3.80556	13.87	15.4326	5.44888	13.7385	14.6802	16.7964	3.35519	10.2079	13.0866	12.4155	15.5897	10.6269	14.2784	14.1276	6.98263	16.6417	7.25049	14.4902	14.7763	404.624
AT2G45920	209	256	408	288	249	243	362	342	313	419	329	314	219	313	298	318	221	298	316	314	418	239	229	370	3.93187	3.85803	9.85764	6.35536	5.77383	6.46016	8.62355	7.9904	6.95294	9.083	8.2442	7.52889	3.67628	7.07773	7.13885	8.44025	3.74507	7.09799	7.21839	5.51811	9.45223	4.55944	5.94671	9.36308	451.183
AT3G06240	173	347	294	474	110	381	292	136	314	363	300	124	297	331	307	278	325	290	335	230	322	226	402	287	4.15078	6.66938	9.05923	13.34	3.25303	12.9179	8.87138	4.0524	8.8958	10.0358	9.58749	3.79187	6.35846	9.54572	9.37953	9.41031	7.02396	8.80943	9.75953	5.15488	9.28634	5.49861	13.3137	9.26253	354.706
AT5G57740	237	232	282	247	178	218	248	136	348	430	237	136	230	388	363	301	270	329	414	238	287	228	229	326	4.48854	3.51979	6.85908	5.48717	4.15516	5.83441	5.94748	3.19878	7.78229	9.38399	5.97867	3.2828	3.88683	8.83253	8.75432	8.04263	4.60612	7.88894	9.52044	4.21057	6.53346	4.37877	5.9866	8.30497	376.087
AT5G18780	148	241	315	258	123	222	353	160	363	432	292	177	210	358	300	246	234	315	347	184	374	179	227	321	3.38781	4.41922	9.26035	6.92742	3.47035	7.18115	10.2319	4.54848	9.81148	11.3947	8.90306	5.16391	4.28931	9.85001	8.74454	7.94451	4.82489	9.12921	9.64465	3.93443	10.2904	4.15499	7.1725	9.88384	363.172
AT3G61390	75	39	371	238	135	142	187	211	478	565	207	253	32	431	454	347	44	471	370	114	269	124	257	448	1.67691	0.69853	10.6533	6.24195	3.72043	4.48664	5.29437	5.85896	12.6197	14.5566	6.16479	7.20971	0.638425	11.583	12.926	10.9459	0.886168	13.3332	10.045	2.38101	7.22946	2.81145	7.93176	13.4738	481.473
AT1G67190	99	245	324	540	60	443	317	64	264	371	289	43	152	271	302	325	164	319	283	111	367	92	480	322	2.56731	5.08956	10.7906	16.426	1.91781	16.2342	10.4094	2.06116	8.08384	11.0861	9.98251	1.42121	3.5172	8.44712	9.9726	11.8905	3.8309	10.4737	8.91105	2.68889	11.4397	2.4193	17.1819	11.2321	401.334
AT1G20823	934	50	34	68	1067	52	20	890	14	24	28	1040	69	17	15	37	56	13	22	786	19	759	92	20	39.3168	1.68606	1.8381	3.35764	55.3613	3.09327	1.06607	46.5275	0.695873	1.16414	1.56996	55.7972	2.59174	0.860154	0.804046	2.19739	2.12341	0.692851	1.12448	30.9073	0.961366	32.3991	5.34572	1.13246	37.6628
AT3G63220	163	280	285	416	119	312	244	111	326	284	250	129	254	223	262	279	236	303	247	173	286	197	326	272	3.51459	4.83635	7.89209	10.5214	3.16261	9.50661	6.66195	2.97235	8.29996	7.05615	7.18004	3.54507	4.88689	5.77948	7.19362	8.48724	4.58367	8.27172	6.46672	3.4845	7.41238	4.30738	9.7027	7.88896	345.395
AT5G60820	120	216	317	525	164	436	221	161	250	259	240	196	152	200	262	259	141	274	203	125	248	97	411	242	3.08356	4.44628	10.4614	15.8243	5.19429	15.8322	7.19098	5.13791	7.58547	7.6689	8.21452	6.41913	3.48519	6.17729	8.57298	9.38958	3.26366	8.91431	6.33385	3.00047	7.65998	2.52757	14.5781	8.36471	336.899
AT1G14260	42	24	351	552	195	480	323	214	173	234	284	223	9	143	312	353	21	298	177	48	362	24	468	389	1.16553	0.533528	12.5095	17.9683	6.66991	18.8235	11.3501	7.37525	5.6688	7.48259	10.4976	7.88728	0.222858	4.76987	11.0252	13.8205	0.524938	10.4702	5.96413	1.24429	12.075	0.675376	17.927	14.5207	451.796
AT3G03030	401	80	45	226	879	209	106	958	43	54	96	941	65	21	43	48	88	36	31	533	117	354	191	59	8.74428	1.39747	1.26024	5.78073	23.6254	6.44035	2.92691	25.9438	1.10718	1.35686	2.78837	26.1528	1.26475	0.550422	1.19401	1.47671	1.72853	0.993912	0.820807	10.8571	3.06669	7.82786	5.74911	1.73059	62.8878
AT5G42350	126	187	390	254	78	176	399	96	206	301	281	93	122	173	293	308	141	322	208	175	370	107	230	338	2.48061	2.94918	9.86081	5.86566	1.89275	4.89649	9.94685	2.34719	4.7888	6.82837	7.36875	2.33356	2.14318	4.09384	7.34539	8.55488	2.50047	8.0262	4.97223	3.21835	8.75578	2.13615	6.25035	8.95094	426.536
AT4G33160	430	198	155	225	273	163	206	229	256	164	158	234	189	236	167	119	184	171	189	401	187	435	206	121	10.5318	3.88482	4.87557	6.46414	8.24152	5.64164	6.38889	6.96559	7.40363	4.62849	5.15454	7.30462	4.13054	6.94772	5.20846	4.11202	4.05944	5.30268	5.62077	9.17456	5.50529	10.804	6.96448	3.98642	162.527
AT5G42360	203	223	193	384	141	311	226	135	199	194	257	140	221	193	195	186	206	193	167	193	272	187	300	215	3.80211	3.34584	4.64243	8.43634	3.25506	8.23137	5.35995	3.14015	4.40101	4.18689	6.41152	3.34198	3.69345	4.34492	4.65074	4.91492	3.47544	4.57669	3.79791	3.3767	6.12353	3.55165	7.75599	5.41665	245.373
AT4G05010	76	49	450	331	128	317	304	134	144	252	214	143	69	112	318	379	49	267	139	84	329	48	311	417	3.03338	1.56668	23.0667	15.4966	6.29701	17.8795	15.3642	6.64213	6.78652	11.5898	11.377	7.27441	2.45739	5.37314	16.1622	21.3416	1.76167	13.4924	6.7364	3.13184	15.7839	1.94274	17.1341	22.3879	513.556
AT4G40070	96	117	260	527	80	411	229	113	191	218	189	97	89	138	200	241	158	162	180	231	289	81	441	230	2.60768	2.54589	9.07018	16.7914	2.67845	15.7764	7.87666	3.81198	6.12614	6.82341	6.83823	3.35817	2.15717	4.50566	6.91785	9.2358	3.86593	5.57139	5.93684	5.8614	9.43594	2.23114	16.5352	8.40377	301.734
AT4G19870	94	147	235	246	62	196	228	102	188	258	240	118	118	174	214	184	112	220	174	153	335	105	211	251	2.23382	2.7984	7.17214	6.85726	1.81603	6.58205	6.86088	3.0103	5.27533	7.06485	7.59682	3.57397	2.50216	4.97012	6.4758	6.16899	2.39747	6.61926	5.02077	3.39641	9.56908	2.53029	6.92136	8.0234	275.913
AT2G46495	20	19	309	135	28	140	156	31	318	307	190	37	11	313	461	342	19	391	307	32	223	19	139	328	0.598553	0.45551	11.8766	4.73915	1.03286	5.92085	5.91182	1.15219	11.2375	10.587	7.574	1.41131	0.293749	11.2593	17.5684	14.4402	0.512201	14.8154	11.1561	0.894601	8.02198	0.576615	5.74216	13.2041	405.283
AT3G60080	144	169	204	257	84	215	169	84	214	238	173	81	187	178	236	166	162	218	180	126	157	135	235	194	3.67353	3.45366	6.6836	7.69039	2.64126	7.75074	5.45923	2.66127	6.44623	6.99616	5.8785	2.63362	4.25671	5.45805	7.6664	5.97453	3.72263	7.04114	5.57562	3.00261	4.81421	3.49232	8.27516	6.65712	232.347
AT1G03770	147	158	102	295	222	278	113	258	119	164	121	254	138	119	135	117	171	113	129	125	135	145	242	118	2.45276	2.11187	2.18573	5.77369	4.56563	6.55489	2.38748	5.34621	2.34453	3.15314	2.68919	5.40156	2.0546	2.38661	2.86833	2.75422	2.57009	2.38716	2.61353	1.94829	2.70754	2.45338	5.57366	2.6484	139.586
AT3G17710	105	144	182	235	128	211	160	139	168	200	137	99	120	139	179	166	114	191	146	110	165	114	179	206	3.463	3.80451	7.70894	9.0913	5.20337	9.834	6.68202	5.69335	6.54251	7.60074	6.01844	4.16147	3.53148	5.5103	7.51754	7.72408	3.38675	7.97559	5.84678	3.38894	6.54112	3.81266	8.14901	9.13892	228.665
AT1G22510	149	93	142	181	225	197	108	280	166	148	111	224	97	109	132	153	86	140	140	174	124	125	226	145	6.09053	3.04526	7.45447	8.67845	11.3361	11.3794	5.59007	14.214	8.01213	6.97096	6.04354	11.6698	3.53795	5.3554	6.87071	8.82339	3.16652	7.24541	6.94859	6.64393	6.0925	5.1813	12.7516	7.97261	182.071
AT4G11370	47	27	356	197	96	178	430	69	31	74	298	101	36	35	105	367	26	98	40	52	431	49	188	300	2.08412	0.959094	20.2738	10.2468	5.24696	11.154	24.1445	3.79982	1.62315	3.78111	17.6012	5.70814	1.42442	1.86548	5.92889	22.9597	1.03852	5.50196	2.1537	2.15395	22.9724	2.20334	11.5072	17.8941	422.997
AT2G34000	20	13	236	57	20	63	109	20	270	278	128	21	21	233	267	210	31	269	233	38	123	20	59	226	1.04176	0.542442	15.7874	3.48263	1.28404	4.63727	7.18934	1.29377	16.6063	16.6857	8.88071	1.39414	0.976043	14.5878	17.7096	15.4324	1.4545	17.7401	14.7365	1.84897	7.70101	1.0564	4.24207	15.8347	277.22
AT1G10560	174	49	192	103	103	90	99	71	94	167	133	87	49	122	113	130	61	98	105	240	156	185	94	158	2.87046	0.647546	4.06784	1.99313	2.09436	2.09811	2.06806	1.45462	1.83106	3.17454	2.9225	1.82924	0.721291	2.41913	2.37378	3.02567	0.906457	2.04689	2.10326	3.69846	3.09337	3.09481	2.14052	3.5061	197.144
AT5G60250	93	87	118	91	81	69	102	93	176	182	97	111	79	199	135	101	97	153	197	99	123	86	87	174	1.21329	0.909225	1.97707	1.39257	1.3025	1.27208	1.68502	1.50679	2.71122	2.73598	1.68559	1.84566	0.919642	3.12054	2.24271	1.85899	1.1399	2.52719	3.12066	1.20649	1.92881	1.13773	1.56671	3.05347	162.119
AT5G39450	80	101	120	207	62	167	134	61	127	95	131	64	115	126	87	69	84	96	132	81	140	73	150	63	1.44716	1.46359	2.78784	4.3923	1.38239	4.26901	3.06942	1.3704	2.7127	1.98022	3.15644	1.47556	1.85625	2.73965	2.00404	1.76097	1.36874	2.19869	2.89935	1.36874	3.04411	1.33909	3.74547	1.53296	103.117
AT1G60190	537	17	7	12	332	2	5	198	7	3	5	253	17	2	4	7	8	2	3	499	11	550	5	6	9.38921	0.238109	0.157185	0.246111	7.1549	0.0494161	0.1107	4.29941	0.144519	0.0604419	0.116446	5.63798	0.265225	0.0420321	0.0890581	0.172674	0.125997	0.0442742	0.0636907	8.15009	0.231181	9.75163	0.120674	0.141114	8.26554
AT1G04360	97	49	130	233	100	195	144	107	69	62	104	121	55	55	80	117	74	67	82	46	120	64	161	158	2.3513	0.951489	4.04705	6.62501	2.98777	6.67966	4.42	3.22113	1.97495	1.73177	3.35791	3.73826	1.18962	1.60249	2.46936	4.00126	1.61578	2.05625	2.41351	1.0416	3.4964	1.57317	5.38703	5.15177	167.144
AT2G02350	36	46	186	124	59	105	132	50	89	109	121	69	50	114	94	115	43	121	96	57	152	42	120	134	0.930716	0.952675	6.17572	3.76037	1.88009	3.83608	4.32129	1.60537	2.71691	3.24716	4.16677	2.27359	1.15344	3.54255	3.09458	4.19457	1.00138	3.96065	3.0136	1.37657	4.72349	1.10109	4.28237	4.65997	178.359
AT3G56470	43	72	121	158	52	130	135	65	65	85	139	78	44	83	87	123	75	94	88	55	138	52	147	110	1.11509	1.49571	4.02984	4.80612	1.6621	4.76398	4.43303	2.09336	1.99034	2.53994	4.80128	2.57801	1.01814	2.58712	2.8729	4.5001	1.75194	3.08629	2.77093	1.33233	4.30156	1.36743	5.26196	3.83706	146.343
AT5G53360	58	98	132	104	68	67	112	46	77	121	112	44	77	75	73	114	93	90	80	89	145	52	79	126	1.57144	2.127	4.59307	3.3052	2.27086	2.56524	3.84248	1.54781	2.46338	3.77761	4.04192	1.51939	1.86154	2.44246	2.51856	4.35762	2.26969	3.08729	2.63184	2.25251	4.72218	1.42867	2.95451	4.59202	153.39
AT1G80110	51	88	87	64	28	56	81	42	135	144	72	36	76	109	127	83	78	145	120	100	87	69	46	103	1.53717	2.12475	3.36768	2.2627	1.04021	2.3852	3.09145	1.57214	4.8046	5.00123	2.89058	1.38294	2.04398	3.94889	4.87433	3.52944	2.11769	5.53332	4.39171	2.81553	3.15193	2.10893	1.91381	4.17593	112.76
AT1G01680	65	90	55	93	54	94	125	91	80	33	166	134	54	55	53	24	45	63	35	22	145	67	141	72	2.31895	2.57213	2.52	3.89185	2.37456	4.73903	5.64693	4.03189	3.37007	1.35661	7.88834	6.093	1.71903	2.35851	2.40776	1.20799	1.44612	2.84567	1.51616	0.733175	6.218	2.42389	6.94361	3.45521	61.8047
AT5G42460	59	73	110	98	22	71	70	26	94	99	92	33	61	67	83	98	86	89	85	45	104	53	101	86	1.7558	1.74028	4.20413	3.42093	0.80697	2.98584	2.63783	0.960918	3.30311	3.39485	3.64679	1.25166	1.61981	2.3966	3.14529	4.11457	2.30535	3.35336	3.07144	1.25096	3.72016	1.59941	4.1489	3.4426	121.262
AT5G48550	65	21	67	27	135	25	28	188	55	59	34	146	17	53	51	69	11	79	59	62	62	51	18	70	1.82291	0.471784	2.41316	0.888199	4.66656	0.990776	0.994338	6.54785	1.82132	1.90663	1.27008	5.21859	0.425414	1.78659	1.8213	2.73008	0.277881	2.80508	2.00911	1.62424	2.09001	1.45038	0.696807	2.64067	85.181
AT5G61550	21	18	80	20	11	26	52	10	148	115	44	9	25	132	106	88	16	84	102	23	54	27	28	60	0.290431	0.19942	1.42093	0.32445	0.187511	0.508137	0.910649	0.171756	2.41689	1.83267	0.810542	0.158641	0.308514	2.19429	1.86676	1.71704	0.199323	1.47085	1.71287	0.297138	0.897681	0.378658	0.534527	1.11619	94.3809
AT3G27290	17	22	76	56	14	50	67	19	68	63	68	22	29	57	81	63	13	81	74	31	83	40	79	78	0.361219	0.374469	2.07393	1.39574	0.366657	1.50133	1.80269	0.501377	1.70609	1.5425	1.92455	0.595789	0.549833	1.45577	2.19162	1.88859	0.248816	2.17908	1.90921	0.615305	2.11984	0.861869	2.31706	2.22936	89.4307
AT2G14290	40	4	52	125	118	97	48	108	6	7	62	118	0	2	8	46	0	4	2	18	37	42	98	39	1.27075	0.101796	2.12159	4.65804	4.62053	4.35466	1.93092	4.261	0.225072	0.256247	2.62355	4.77781	0	0.0763704	0.323629	2.06173	0	0.160888	0.0771487	0.534168	1.41288	1.35303	4.29747	1.66658	56.4975
AT4G30640	14	15	95	49	33	40	59	15	31	66	56	20	26	45	51	59	23	50	35	30	54	17	29	98	0.514641	0.441712	4.48497	2.11284	1.49521	2.07788	2.74633	0.684789	1.34558	2.79565	2.74198	0.937032	0.852827	1.98832	2.38729	3.05987	0.761585	2.32708	1.56223	1.03016	2.38602	0.633702	1.47151	4.84581	103.443
AT5G18340	18	30	70	36	10	30	91	8	12	32	95	32	32	23	24	65	16	13	16	25	103	24	43	51	0.423241	0.565078	2.11384	0.992915	0.289818	0.996828	2.70945	0.233611	0.333171	0.867016	2.97535	0.958988	0.671392	0.650039	0.718596	2.15627	0.338883	0.387012	0.456809	0.549114	2.9111	0.572251	1.39563	1.61305	76.7661
AT3G23260	35	45	27	47	38	29	40	40	46	48	29	30	19	25	40	34	19	34	41	33	64	44	32	52	1.19337	1.22911	1.18231	1.87975	1.59699	1.3973	1.727	1.69378	1.85198	1.88586	1.31706	1.3037	0.578059	1.02457	1.7367	1.63554	0.583546	1.46775	1.69743	1.05106	2.62296	1.52132	1.50607	2.38492	46.8534
AT5G65500	3	12	42	19	19	13	32	15	76	76	30	18	7	70	65	47	12	64	74	17	26	15	11	40	0.0503339	0.161284	0.905	0.373928	0.39292	0.308224	0.679851	0.31255	1.50565	1.46932	0.67044	0.384911	0.104797	1.41167	1.38871	1.11253	0.181357	1.35952	1.50755	0.266438	0.524345	0.255206	0.254753	0.902741	53.4136
AT5G36000	34	19	27	26	52	16	27	57	25	34	20	49	10	31	29	27	11	31	60	37	43	28	31	51	1.28098	0.57344	1.30643	1.14903	2.41478	0.851856	1.2881	2.66702	1.11218	1.47606	1.00367	2.35292	0.336181	1.40385	1.3913	1.43516	0.37331	1.47873	2.74482	1.30218	1.94731	1.06975	1.61217	2.58462	43.4083
AT1G66050	13	31	60	5	14	4	29	10	46	78	24	15	14	22	64	35	8	46	43	20	24	22	8	30	0.247202	0.472218	1.46528	0.111525	0.328131	0.107486	0.698282	0.236155	1.03285	1.70909	0.607882	0.363537	0.237546	0.502838	1.5497	0.938969	0.137029	1.10747	0.992835	0.355259	0.54856	0.42422	0.209984	0.76735	51.1545
AT4G00305	14	9	25	74	5	102	38	3	42	32	24	11	10	26	32	15	7	33	27	2	24	8	81	20	0.993076	0.51141	2.27748	6.15716	0.437155	10.2244	3.4132	0.26428	3.51783	2.61557	2.26759	0.994478	0.632945	2.21679	2.89044	1.50114	0.447267	2.9637	2.32551	0.132523	2.0463	0.575446	7.93099	1.90831	24.5982
AT4G25160	14	24	26	56	14	46	61	19	12	19	40	28	12	17	22	19	17	22	9	20	44	13	54	30	0.191186	0.262549	0.455995	0.897035	0.235649	0.887705	1.05483	0.322233	0.193499	0.29898	0.727589	0.487341	0.146224	0.279044	0.382568	0.366063	0.209117	0.380378	0.149235	0.255131	0.722244	0.180024	1.01791	0.551077	30.8613
AT1G30780	1	0	85	21	1	24	46	2	22	32	37	8	1	11	57	64	0	68	18	0	46	0	15	54	0.0292254	0	3.19035	0.719903	0.0360223	0.991187	1.70232	0.0725904	0.759196	1.07764	1.44033	0.297988	0.0260778	0.386411	2.12126	2.63885	0	2.51614	0.638753	0	1.61593	0	0.605117	2.12284	83.4705
AT1G74870	12	12	50	16	19	15	24	22	17	39	27	39	5	11	30	39	16	25	9	14	34	13	34	37	0.327852	0.262634	1.75439	0.512757	0.639826	0.579125	0.830295	0.746464	0.548425	1.22779	0.982563	1.35803	0.121893	0.361232	1.0437	1.50327	0.39376	0.864774	0.298565	0.357299	1.11656	0.360164	1.28222	1.35976	51.8525
AT2G21950	24	22	29	14	4	13	18	16	26	39	12	8	16	52	28	23	23	14	34	25	22	17	4	16	0.69045	0.507009	1.07147	0.472437	0.141838	0.528504	0.655719	0.57165	0.883213	1.29285	0.459835	0.293332	0.410726	1.79813	1.02574	0.93352	0.596023	0.509935	1.18768	0.671843	0.760761	0.495941	0.158843	0.619163	27.9797
AT5G24040	8	8	33	18	21	15	10	21	17	29	14	15	4	32	25	25	7	34	19	19	15	19	8	32	0.260801	0.208921	1.38163	0.688314	0.84382	0.691026	0.412804	0.850213	0.654394	1.08938	0.607921	0.623245	0.116357	1.25391	1.03781	1.14983	0.205557	1.40334	0.752096	0.578602	0.587781	0.628106	0.359996	1.40324	37.0387
AT2G44700	21	15	10	12	9	10	21	17	25	24	22	10	15	38	16	19	20	26	39	10	15	15	19	19	0.669653	0.383172	0.409534	0.448855	0.35374	0.450624	0.847958	0.673238	0.94133	0.881869	0.934443	0.406424	0.426809	1.4565	0.649695	0.854789	0.57448	1.04971	1.51006	0.297878	0.574945	0.485045	0.836319	0.814982	20.0205
AT5G03020	4	12	23	26	3	20	30	8	25	14	25	9	9	11	8	28	19	23	32	15	35	10	15	30	0.142106	0.341512	1.0494	1.08348	0.131367	1.00408	1.34958	0.352965	1.04873	0.573116	1.18302	0.407515	0.285303	0.469723	0.361911	1.40341	0.608024	1.03454	1.38039	0.497795	1.4946	0.360257	0.735583	1.43363	33.5795
AT1G66040	4	7	12	3	3	0	2	12	35	27	2	3	6	32	26	22	4	89	34	8	2	11	2	11	0.0835258	0.117093	0.321812	0.0734813	0.0772135	0	0.0528829	0.311194	0.862978	0.649661	0.0556276	0.0798418	0.111795	0.80317	0.691342	0.648124	0.0752376	2.35297	0.862064	0.156048	0.050199	0.232924	0.0576473	0.308971	18.7955
AT3G08810	3	6	27	28	7	24	28	2	12	14	9	8	10	4	19	9	6	8	9	4	19	11	34	20	0.102537	0.164278	1.18517	1.12256	0.294894	1.15918	1.21182	0.0848939	0.484295	0.551376	0.409732	0.348494	0.304978	0.164329	0.826932	0.433985	0.184724	0.346189	0.373508	0.12771	0.780577	0.38125	1.60407	0.919499	22.7861
AT2G02310	19	3	30	19	11	21	26	16	6	12	16	4	14	6	7	11	9	6	2	15	22	4	15	26	0.643683	0.0814164	1.30527	0.755035	0.459328	1.00536	1.11536	0.673175	0.240016	0.468449	0.722002	0.172714	0.423212	0.244324	0.301978	0.525759	0.274647	0.257357	0.0822714	0.474698	0.895872	0.137416	0.701452	1.18483	27.3141
AT5G22660	14	8	17	13	15	9	11	11	15	14	20	16	9	19	12	14	10	19	7	18	12	15	7	12	0.343293	0.157144	0.535359	0.373916	0.453355	0.311862	0.341549	0.334979	0.434309	0.395573	0.65323	0.50004	0.19692	0.559998	0.374694	0.484328	0.220877	0.589869	0.208418	0.412303	0.35369	0.372982	0.236931	0.395805	17.7103
AT3G14710	1	6	22	11	9	20	25	4	8	18	14	14	5	8	14	9	3	10	6	2	18	1	17	28	0.0302051	0.145179	0.853421	0.389734	0.335069	0.853679	0.956192	0.150048	0.285326	0.626492	0.563259	0.538961	0.13476	0.290447	0.538478	0.383529	0.0816237	0.382425	0.220055	0.056431	0.653518	0.0306296	0.70879	1.13763	24.131
AT4G09110	2	0	22	7	4	3	18	10	13	17	9	7	5	13	12	17	11	21	9	3	6	4	7	16	0.0647517	0	0.914752	0.265836	0.159622	0.137254	0.737934	0.402078	0.496976	0.634208	0.388117	0.288847	0.144445	0.505896	0.494722	0.776506	0.320795	0.860807	0.353805	0.0907297	0.233495	0.131323	0.312829	0.696795	22.6299
AT5G66830	4	8	19	10	1	10	17	3	23	13	10	10	7	8	12	9	3	14	10	5	6	7	15	9	0.117878	0.188857	0.719093	0.345674	0.0363231	0.416443	0.634374	0.109795	0.800333	0.441446	0.392529	0.375595	0.184069	0.283373	0.45031	0.374188	0.0796357	0.522355	0.357826	0.137641	0.212534	0.209185	0.61017	0.356762	15.0898
AT3G62430	11	8	15	13	2	6	16	3	11	16	13	5	10	2	15	16	3	8	11	6	8	6	6	11	0.231638	0.134952	0.405665	0.321111	0.0519108	0.178547	0.426639	0.0784561	0.273515	0.388239	0.364636	0.134195	0.187901	0.0506225	0.402223	0.475348	0.0569052	0.213291	0.281261	0.118025	0.202494	0.128123	0.174404	0.311583	17.3765
AT5G18320	7	9	13	6	2	11	8	1	7	13	15	0	4	8	9	8	3	7	5	2	9	1	12	12	0.170756	0.175871	0.40727	0.171682	0.060134	0.379189	0.247112	0.0302948	0.201627	0.365413	0.487382	0	0.0870663	0.234566	0.279563	0.275324	0.0659196	0.216194	0.148098	0.0455739	0.263892	0.0247365	0.404062	0.393753	13.5397
AT2G25410	1	6	10	4	6	4	10	5	8	15	10	3	1	9	9	10	1	8	8	2	4	1	10	6	0.0328786	0.158029	0.422253	0.154265	0.243151	0.185847	0.416329	0.204161	0.31058	0.568285	0.437938	0.125714	0.0293376	0.355674	0.376803	0.463861	0.0296161	0.333019	0.319376	0.0614257	0.15808	0.0333406	0.453838	0.265355	10.7439
AT2G39490	0	0	4	20	0	23	8	3	6	3	9	0	0	2	5	4	4	9	8	2	11	0	18	6	0	0	0.136477	0.623254	0	0.86348	0.269125	0.0989807	0.188219	0.0918383	0.31848	0	0	0.0638656	0.169149	0.149925	0.0957227	0.302725	0.258066	0.0496338	0.351267	0	0.660087	0.214415	5.78719
AT1G66300	2	2	9	10	6	2	9	7	6	9	4	4	2	5	3	5	2	1	12	2	5	2	6	6	0.0541876	0.0434082	0.313164	0.317808	0.20037	0.0765744	0.308771	0.235536	0.191952	0.280979	0.144354	0.138127	0.0483516	0.162831	0.103502	0.191124	0.0488106	0.0343033	0.394776	0.0506182	0.162834	0.054949	0.224393	0.218668	8.18559
AT4G09130	2	1	14	5	0	8	6	1	4	7	6	4	2	0	7	9	0	12	0	4	7	1	8	10	0.0737763	0.0295501	0.663246	0.216347	0	0.417024	0.280261	0.0458116	0.174228	0.297541	0.294807	0.188059	0.0658307	0	0.328809	0.468386	0	0.560446	0	0.137833	0.310377	0.0374065	0.407347	0.496193	13.5383
AT5G54820	13	2	3	7	11	2	3	9	2	3	2	10	5	4	2	1	0	3	2	7	3	10	12	0	0.387962	0.0478133	0.114981	0.245041	0.404623	0.0843452	0.113368	0.333563	0.070477	0.103164	0.0795016	0.38036	0.133146	0.143484	0.0760038	0.0421038	0	0.113353	0.072473	0.195142	0.107615	0.302626	0.494328	0	1.61226
[truncated: 43 more columns]
