# Supplementary material for: BIK1 protein homeostasis is maintained by the interplay of different ubiquitin ligases in immune signaling
Source: Nat Commun. 2023 Aug 2;14:4624. doi: 10.1038/s41467-023-40364-0 (PMC10397244; doi:10.1038/s41467-023-40364-0)
Supplement: Supplementary file 6 — Supplementary Data 3 [file 41467_2023_40364_MOESM6_ESM.xlsx]

## Sheet: Sheet1
Primers used in this work.
Primers used for reverse transcription quantitative PCR
Primer	Sequence (F) ( 5’→3’)	Reference
qAT3G25250-F	TCTCTTCCGCTTCACCAGTT
qAT3G25250-R	CCTAACGACCACCAATCGAC
qGAPC-F	TTGGTGACAACAGGTCAAGCA	Czechowski et al. 2005
qGAPC-R	AAACTTGTCGCTCAATGCAAT
qAT2G38470-F	CTATTGCTGGTCACTCCAACTA
qAT2G38470-R	CGAATCGAAAAATGAGGTCTCC
qAT2G35980-F	ACTTTAAACGCGGAGAGGATAT
qAT2G35980-R	CTTCAAGTCCCCAAGCTTAAAC
qAT2G19190-F	ATCTTCGCTTGGAGCTTCTC	He et al. 2006
qAT2G19190-R	TGCAGCGCAAGGACTAGAG
qAT1G51890-F	CCAGTTTGTTCTGTAATACTCAGG	He et al. 2006
qAT1G51890-R	CTAGCCGACTTTGGGCTATC
qAT5G24110-F	GCAGCTTGA GAGCAAGAATG	Wu S, et al.2011
qAT5G24110-R	AGCCAAATTTCCAAGAGGAT
qPUB25-F	GTGCCGTTGTTAGTTAAAACGA
qPUB25-R	TAGCGAAGGAATTGTAGTCAGG
qPR1-F	ACGGGGAAAACTTAGCCTGG	Seo et al. 2017
qPR1-R	TTGGCACATCCGAGTCTCAC
Primers used for construction
Primer	Sequence (F) ( 5’→3’)
BIK1-BamHI-F	cgggatccATGGGTTCTTGCTTCAGTTCTCG
BIK1-StuI-R	aaggcctCACAAGGTGCCTGCCAAAA
RGLG2-BamHI-F	cgggatccATGGGGACAGGGAATTCTAAAG
RGLG2-StuI-R	aaggcctGTAGAGCTTTATTCTTGTC
ybf-PTF-pBIK11-HindIII-F	gacctgcaggcatgcaagcttGTCCACTGTTTTGGTCTCTAC
ybf-PTF-pBIK1-StuI-R	gtccttgtagtcagaaggcctCACAAGGTGCCTGCCAAAA
RGLG3-BamHI-F	cgggatccATGAACATGAGCAATAAAC
RGLG3-StuI-R	aaggcctAGTGTACAGCCTTATCCTTG
RGLG1-BamHI-F	cgggatccATGGGAGGAGGGAATTCCAA
RGLG1-StuI-R	aaggcctGTAAAGCTTGATTCTGGTCTGGATC
RGLG2-S-StuI-R	aaggcctTGAAGATTCTAGACCCGC
RGLG2-SC-StuI-R	aaggcctGAGAGCAGAAAGGGCAAAC
RGLG2-SCD-StuI-R	aaggcctTAGCTGGTTATCAGAAGCAG
MBP-ybf-PBL13-BamHI-F	aggatttcagaattcggatccATGGTTTTGTGTTTCCAAG
MBP-ybf-PBL13-StuI-R	aacgtcgtatgggtaaggcctGTACCGTTCCCCTCCGGC
P1300-35S-ScaI-AT1G02860-Nluc-F	acgggggacgagctcATGAAGTTTTGTAAGAAG
P1300-35S-SaI1-AT1G02860-Nluc-R	gtatgggtagtcgacTATTCCAGTGAAGCTTCG
P1300-35S-ScaI-AT4G02075-Nluc-F	acgggggacgagctcATGGGAGATGTGATTTTG
P1300-35S-SaI1-AT4G02075-Nluc-R	gtatgggtagtcgacAGCCAAATGTTGTTGTTG
P1300-35S-ScaI-AT4G33565-Nluc-F	acgggggacgagctcATGATAGATACCGTCAAC
P1300-35S-SaI1-AT4G33565-Nluc-R	gtatgggtagtcgacCTTTCCACTGTAAGAGATAG
P1300-35S-ScaI-AT5G62460-Nluc-F	acgggggacgagctcATGGCTGATGATCAGAGT
P1300-35S-SaI1-AT5G62460-Nluc-R	gtatgggtagtcgacCTGCGGTGAAGCTTCAGG
P1300-35S-ScaI-AT5G01980-Nluc-F	acgggggacgagctcATGGAATCACAAGGACCT
P1300-35S-SaI1-AT5G01980-Nluc-R	gtatgggtagtcgacGAAAAACGGCAGCCATCT
P1300-35S-ScaI-AT4G40070-Nluc-F	acgggggacgagctcATGATGACACGCGTCGAGTG
P1300-35S-SaI1-AT4G40070-Nluc-R	gtatgggtagtcgacTTTCAACGGTTCACCGTTAG
P1300-35S-ScaI-AT3G47550-Nluc-F	acgggggacgagctcATGGCTGATCATTTGAGT
P1300-35S-SaI1-AT3G47550-Nluc-R	gtatgggtagtcgacAACTGGTGTTGGGACATTG
P1300-35S-ScaI-AT3G16720-Nluc-F	acgggggacgagctcATGAACTCCAACGACCAG
P1300-35S-SaI1-AT3G16720-Nluc-R	gtatgggtagtcgacCCTACTCTCTTCTCCTCC
P1300-35S-ScaI-AT3G05200-Nluc-F	acgggggacgagctcATGAGAAGCTCCGATCAT
P1300-35S-SaI1-AT3G05200-Nluc-R	gtatgggtagtcgacAACCGGTAATCTCACCGAAC
P1300-35S-ScaI-AT2G42350-Nluc-F	acgggggacgagctcATGAGCTCTAACAACAAAAC
P1300-35S-SaI1-AT2G42350-Nluc-R	gtatgggtagtcgacCTGTCTTTCAATATCCAA
P1300-35S-ScaI-AT2G28920-Nluc-F	acgggggacgagctcATGGCATCAAGTTGTTGTG
P1300-35S-SaI1-AT2G28920-Nluc-R	gtatgggtagtcgacCCAATCACCACCAAACCA
P1300-35S-ScaI-AT2G18670-Nluc-F	acgggggacgagctcATGCCTCCGACCAATAAT
P1300-35S-SaI1-AT2G18670-Nluc-R	gtatgggtagtcgacCAAATCTAGCAAACTACTTC
P1300-35S-ScaI-AT1G22510-Nluc-F	acgggggacgagctcATGCGCCACCGGAGAACG
P1300-35S-SaI1-AT1G22510-Nluc-R	gtatgggtagtcgacCGAACCACCATGACGGGA
P1300-35S-ScaI- AT1G19310-Nluc-F	acgggggacgagctcATGTCTGATGTCCCTTCTTG
P1300-35S-SaI1- AT1G19310-Nluc-R	gtatgggtagtcgacGCTCAAGAAGAGAGAAAAC
P1300-35S-ScaI-AT1G20823-Nluc-F	acgggggacgagctcATGGCTCGCCTTCTCTTTC
P1300-35S-SaI1-AT1G20823-Nluc-R	gtatgggtagtcgacTGGCAAGAAGGAGTTGGG
P1300-35S-ScaI-AT1G12760-Nluc-F	acgggggacgagctcATGTCAACGGAGACTACC
P1300-35S-SaI1-AT1G12760-Nluc-R	gtatgggtagtcgacGACTTCCTCTCGATCCAAG
P1300-35S-ScaI-AT1G04360-Nluc-F	acgggggacgagctcATGGATCTAACAGACCGTC
P1300-35S-SaI1-AT1G04360-Nluc-R	gtatgggtagtcgacGGGTTCCAAATAAACAGGT
P1300-35S-KpnI-BIK1-Cluc-F	gacgagctcggtaccATGGGTTCTTGCTTCAGTTCTCG
P1300-35S-SaI1-BIK1-Cluc-R	cgagatctggtcgacCACAAGGTGCCTGCCAAAA
ATL45-BamHI-F	cgggatccATGACTCGCTCCTCTAGATTC
ATL45-StuI-R	aaggcctAGGAAGAAAAGCAGGAATAATG
P1300-35S-ScaI-BIK1-Nluc-F	acgggggacgagctcATGGGTTCTTGCTTCAGTTCTCG
P1300-35S-SaI1-BIK1-Nluc-R	gtatgggtagtcgacCACAAGGTGCCTGCCAAAA
P1300-35S-KpnI-RGLG1-Cluc-F	gacgagctcggtaccATGGGAGGAGGGAATTCCAA
P1300-35S-SaI1-RGLG1-Cluc-R	cgagatctggtcgacGTAAAGCTTGATTCTGGTCTGGATC
P1300-35S-KpnI-RGLG2-Cluc-F	gacgagctcggtaccATGGGGACAGGGAATTCTAAAG
P1300-35S-SaI1-RGLG2-Cluc-R	cgagatctggtcgacGTAGAGCTTTATTCTTGTC
PUB26-BamHI-F	ctccccttgctccgtggatccATGCCGGGGAATTTAGAG
PUB26-StuI-R	aacgtcgtatgggtaaggcctAAACGGCGCCACTTCGCTAC
yby-HBT-ATL83-BamHI-F	ctccccttgctccgtggatccATGATAGATACCGTCAAC
YBF-HA-ATL83-stuI-R	aacgtcgtatgggtaaggcctCTTTCCACTGTAAGAGATAG
yby-HBT-ATL32-BamHI-F	ctccccttgctccgtggatccATGATGACACGCGTCGAG
YBF-HA-ATL32-stuI-R	aacgtcgtatgggtaaggcctTTTCAACGGTTCACCGTTAG
yby-HBT-ATL40-BamHI-F	ctccccttgctccgtggatccATGAGCTCTAACAACAAAAC
YBF-HA-ATL40-stuI-R	aacgtcgtatgggtaaggcctCTGTCTTTCAATATCCAATTC
YBF-HBT-PP2CA-BamHI-F	ctccccttgctccgtggatccATGGCTGGGATTTGTTGC
YBF-HBT-HA-PP2CA-StuI-R	aacgtcgtatgggtaaggcctAGACGACGCTTGATTATTC
YBF-HBT-ERF53-BamHI-F	ctccccttgctccgtggatccATGGCTACTGCTAAGAAC
YBF-HBT-HA-PERF53-StuI-R	aacgtcgtatgggtaaggcctAATTGTATCAGAAGAAGAG
BAK1CD-BamHI-F	cgggatccATGCGAAGGAAAAAGCCGC
BAK1CD-StuI-R	aaggcctTCTTGGACCCGAGGGGTATT
PUB39-BamHI-F	cgggatccATGGGCGACACCGGTAGAC
PUB39-StuI-R	aaggcctAAACTGAGAGGAATAAGC
Primers used for mutation.
RGLG2-C425S-C428S-F	CAGCTAagtCCGATTagtTTGAGCAACCCGAAAGACATG
RGLG2-C425S-C428S-R	actAATCGGactTAGCTGGTTATCAGAAGCAGAGCT
RGLG2-C454S-C457S-F	AATGagtCCGATTagcCGTGCACCA
RGLG2-C454S-C457S-R	GgctAATCGGactCATTTGAAGATCTG
BIK12D-F	TGTTgatgacAGGGTCATGGGTACTTATGGGTAC
BIK12D-R	TGACCCTgtcatcAACATAACTCAAATCACCCATTGG
RGLG1C446AC449A-F	TCAGCTAgctCCGATAGCTCTGAGCAACCCG
RGLG1C446AC449A-R	CTATCGGagcTAGCTGAATATCGTCTGCACTACTCA
RGLG1C475AC478A-StuI-R	aaggcctGTAAAGCTTGATTCTGGTCTGGATCGGCGCACGAGCAATAGGAGCCAC
PUB25 C20A-F	CAGAgctCCAATATCACTCGAACTTATGCAAG
PUB25 C20A-R	GTGATATTGGagcTCTGAAATGATATGGTATTTGGATTCC
PUB25 W47A-F	GAGTCAgctGTCTCCATCGGTAACAACACGAC
PUB25W47A-R	ATGGAGACagcTGACTCGATGCTGGCTCGGTC
Primers used for genotyping.
RGLG1-LP	TCGGGCAGGTATGTTATCATC
RGLG1-RP	AGCAATGAATGGACAGGTTTG
RGLG2-2-LP	TCAGAAGCAGAGCTTGTAGGG
RGLG2-2-RP	TGACGAGGACAACTTGATTCC
PUB25-LP	GATCGCAGCTCATAACGCTAC
PUB25-RP	CATGTCGATACCAAATTTGCC
PUB26-LP	CATGCGCATGGAAATAAAGAG
PUB26-RP	AACGACGTCGTTTCAATATCG
Reference
1.He, P. et al. Specific bacterial suppressors of MAMP signaling upstream of MAPKKK in Arabidopsis innate immunity. Cell 125, 563–575 (2006).
2.Czechowski, T. et al. Genome-wide identification and testing of superior reference genes for transcript normalization in Arabidopsis. Plant Physiology 139, 5–17 (2005).
3.Wu, S, et al. Bacterial effector HopF2 suppresses arabidopsis innate immunity at the plasma membrane. Mol. Plant Microbe Interact. 24, 585–593 (2011).
4.Seo, J. et al. ELF18-INDUCED LONG-NONCODING RNA Associates with Mediator to Enhance Expression of Innate Immune Response Genes in Arabidopsis. Plant Cell 29, 1024–1038 (2017).
